# Supplementary material for: A membrane-bound ankyrin repeat protein confers race-specific leaf rust disease resistance in wheat
Source: Nat Commun. 2021 Feb 11;12:956. doi: 10.1038/s41467-020-20777-x (PMC7878491; doi:10.1038/s41467-020-20777-x)
Supplement: Supplementary file 4 — Supplementary Data 1 [file 41467_2020_20777_MOESM4_ESM.xlsx]

## Sheet: Sheet1
Supplementary Data 1 Genotyping and phenotyping results of Arina X Forno F5 RIL population.
RIL line	Lr14a Marker	Phenotype
2	0	S		S = susceptible = no hypersensitive flecks
4	0	S		R = resistant = hypersensitive flecks present
7	1	R		0 = Lr14a negative
9	1	R		1 = Lr14a positive
10	1	R
11	1	R
15	1	R
16	0	S
21	0	S
22	1	R
23	0	S
26	1	R
27	1	R
29	1	R
30	1	R
31	0	S
36	0	S
39	0	S
42	0	S
44	1	R
45	0	S
47	0	S
49	1	R
50	0	S
52	1	R
53	1	R
56	0	S
57	0	S
61	1	R
67	0	S
68	0	S
72	1	R
77	0	S
78	1	R
80	1	R
84	1	R
86	0	S
88	1	R
89	0	S
92	0	S
93	0	S
97	0	S
99	0	S
103	0	S
105	1	R
108	0	S
110	1	R
111	1	R
117	0	S
118	0	S
120	0	S
123	0	S
124	1	R
125	1	R
127	0	S
128	0	S
129	1	R
130	1	R
132	0	S
134	0	S
136	0	S
137	1	R
139	0	S
140	0	S
141	0	S
142	0	S
143	1	R
144	1	R
147	0	S
148	0	S
150	0	S
151	0	S
154	1	R
157	0	S
159	0	S
161	0	S
162	1	R
163	0	S
164	1	R
165	1	R
166	0	S
167	1	R
168	0	S
169	1	R
171	1	R
173	1	R
174	0	S
175	0	S
177	1	R
179	0	S
181	0	S
183	1	R
185	0	S
186	1	R
188	1	R
190	1	R
192	1	R
193	1	R
196	1	R
198	1	R
199	1	R
201	0	S
203	1	R
204	0	S
207	0	S
208	1	R
209	1	R
210	1	R
213	0	S
214	1	R
215	0	S
216	1	R
218	0	S
219	0	S
220	1	R
222	1	R
223	1	R
225	0	S
227	1	R
229	1	R
231	0	S
232	1	R
233	0	S
234	0	S
235	0	S
239	0	S
240	1	R
241	0	S
243	1	R
244	0	S
246	0	S
247	0	S
248	0	S
249	1	R
250	1	R
251	1	R
252	1	R
253	1	R
256	1	R
257	1	R
260	0	S
261	1	R
263	1	R
266	0	S
267	0	S
268	0	S
271	0	S
280	1	R
282	0	S
283	0	S
285	1	R
287	0	S
288	0	S
290	1	R
291	1	R
292	1	R
293	1	R
295	1	R
298	0	S
299	1	R
300	0	S
301	0	S
