# Supplementary material for: A membrane-bound ankyrin repeat protein confers race-specific leaf rust disease resistance in wheat
Source: Nat Commun. 2021 Feb 11;12:956. doi: 10.1038/s41467-020-20777-x (PMC7878491; doi:10.1038/s41467-020-20777-x)
Supplement: Supplementary file 5 — Supplementary Data 2 [file 41467_2020_20777_MOESM5_ESM.xlsx]

## Sheet: Sheet1
Supplementary Data 2 Plant material used in this study and Lr14a genotyping results.
	Lr14a Marker
	0 = Lr14a not present
Triticum aestivum	1 = Lr14a present	Origin
Amigo	0	Chile/France/Russia/USA
Apav	0
Apollo	0	Australia/Canada/Germany
Ares	0	Germany/Italy
Arezzo	1	Italy
Arina	0	Switzerland
ArinaLrFor	1	Switzerland
ArinaLr14a	1	Switzerland
Avocet R	0	Australia
Avocet S	0	Australia
Basalt	0	Germany
Bezostaja	0	Russia
Bobwhite S26	1	Mexico
Bobwhite S96	1	Mexico
Bobwhite S97	1	Mexico
Bobwhite S128	1	Mexico
Bobwhite S129	1	Mexico
Boval	1	Switzerland
Bussard	0	Germany
Cambrena	0	Switzerland
Camedo	0	Switzerland
Campala	1	Switzerland
Caphorn	0	Great Britain
Capo	0	Austria
Cappelle	0	France
Carstacht	0	Germany
Champlein	0	France
Chancellor	1	USA
Chinese landr 34	0
Chinese Spring	0	China
Claro	0	Australia/Spain/Switzerland
Combin	0	Switzerland
Disponent	0	Germany
Fielder	1	USA
Fiorina	0	Switzerland
Forel	1	Australia/Switzerland
Forno	1	Switzerland
Frontana	0	Brazil
Galaxie	0	France
Gladius	1	Australia
Glenlea	0	Canada
Granada	0	Busnia and Herzegowina/Germany
Greif	0	Germany
Heine(s) VII	0	Germany
Hoeser-52	0	Germany
Hope	1	USA
Isengrain	1	France
Jupateco R	0	Mexico
Jupateco S	0	Mexico
Kalyansona	1	India
Kanzler	0	Germany
Kavkaz	0	Russia
Kormoran	0	Germany
Kraka	0	Denmark
Kronjuwel	0	Germany
Lalbahadur	1	India
Lalbahadur Parula	0	India/Mexico
Lancer	1	Canada
Latino	0	Italia
Levis	0	Italy/Switzerland
Lona	0	Switzerland
Ludwig	0	Austria
Mace	0	Australia/USA
Maris-Huntsman	0	Great Britain
MG5323	0
Monopol	0	Germany
Mulan	0	Germany
Mutus 231	1
Nara	1	Switzerland
Navajoa	0
Normandie	0	France
Obelisk	0	Netherlands
Parula	0	Mexico
Pavon76	0	Mexico
Premio	1	France
Probus	0	Switzerland
Rainer	0	Austria
Rektor	0	Germany
Renan	0	France
Roazon	0	France
Rubli	0	Switzerland
Runal	0	Switzerland
Scaletta	0	Switzerland
Segor	0	Switzerland/Turkey
Selkirk	1	Canada
Sertori	0	Finland
Siala	0	Switzerland
Suretta	1	Switzerland
Tamaro	1	Switzerland
Thatcher	0	Canada
ThatcherLr14a	1	Canada
ThatcherLr14b	0	Canada
Titlis	0	Switzerland
Transec	0	USA
Vuka	0	Croatia/Germany
Weique	0	Germany
Westonia	0	Australia
Winnetou	0	Germany
Zinal	0	Switzerland
Triticum aestivum subspecies spelta	Lr14a Marker	Origin
Altgold	1	Switzerland
Derenburger-Silber	0	Germany
Hercule	0	Belgium
Hubel	1	Switzerland
Lueg	0	Switzerland
Rouquin	1	Belgium
Oberkulmer	1	Switzerland
Osmut	1	Switzerland
Ostro	1	Switzerland
Reference 1: Pont, C. et al. Tracing the ancestry of modern bread wheats. Nature Genetics 51, 905-911 (2019).
Whealbi serial number	Lr14a Marker	Taxonomy	Taxonomy	Taxonomy	Variety/Genotype	Acession number	Genome	Country of origin	Collection site	Growth habit	Biological status	Year listed / recommended; acquisition year; released	Population	Seed source	Breeder
WW-178	0	Triticum	durum Desf.		Langdon		BA	USA						Saranga/Fahima
WW-179	0	Triticum	dicoccoides (Koern. ex Aschers. et Graebn.) Schweinf.		G18-16		BA	Israel			wild			Saranga/Fahima
WW-180	0	Triticum	turgidum		LxG #12		BA	Israel					F7 RIL (Langdon x G18-16)	Saranga/Fahima
WW-182	0	Triticum	turgidum		LxG #154		BA	Israel					F7 RIL (Langdon x G18-16)	Saranga/Fahima
WW-198	1	Triticum	durum Desf.		Hevidi		BA	Turkey		Alternative/Spring	Landrace			Hakan Özkan	-
WW-200	1	Triticum	durum Desf.		Menceki		BA	Turkey		Alternative/Spring	Landrace			Hakan Özkan	-
WW-201	0	Triticum	durum Desf.		Durnadili		BA	Turkey		Alternative/Spring	Landrace			Hakan Özkan	-
WW-202	0	Triticum	durum Desf.		Boğacak		BA	Turkey		Alternative/Spring	Landrace			Hakan Özkan	-
WW-203	0	Triticum	durum Desf.		Mersiye		BA	Turkey		Alternative/Spring	Landrace			Hakan Özkan	-
WW-204	0	Triticum	durum Desf.		Balcalı-85		BA	Turkey		Alternative/Spring	Old variety	1985-04-20		Hakan Özkan	Cukurova Uni.
WW-205	0	Triticum	durum Desf.		Balcalı-2000		BA	Turkey		Alternative/Spring	Current variety	2000-04-28		Hakan Özkan	Cukurova Uni.
WW-230	0	Triticum	araraticum Jakubz.	subsp. kurdistanicum Dorof. et Migusch.		TR 17 TP061-TP063	GA	Iraq	Iraq, Salahadin; 36°23`N, 44°17`E		wild		wheat wild relatives and neglected	Kilian
WW-231	0	Triticum	araraticum Jakubz.	subsp. araraticum		TR 99 TP083-TP087	GA	Turkey	Turkey, 39.9 km N from Elazig to Hozat		wild		wheat wild relatives and neglected	Kilian
WW-232	0	Triticum	araraticum Jakubz.	subsp. kurdistanicum Dorof. et Migusch.		TR 51 TP065-1	GA	Iraq	14 km S from Sulaymaniyah to Qara Dagh				wheat wild relatives and neglected	Kilian
WW-234	0	Triticum	araraticum Jakubz.	subsp. kurdistanicum Dorof. et Migusch.		TR 69 TP072-2	GA	Iraq	19.1 km W Shaqlawa to Arbil				wheat wild relatives and neglected	Kilian
WW-235	0	Triticum	araraticum Jakubz.	subsp. kurdistanicum Dorof. et Migusch.		TR 94 TP078-1	GA	Turkey	26.3 km NE from Mardin to Midyat				wheat wild relatives and neglected	Kilian
WW-236	0	Triticum	araraticum Jakubz.	subsp. kurdistanicum Dorof. et Migusch.		TR 95 TP080-1	GA	Turkey	17.3 km E from Silvan to Bitlis				wheat wild relatives and neglected	Kilian
WW-237	0	Triticum	araraticum Jakubz.	subsp. kurdistanicum Dorof. et Migusch.		2643-2 (2011)	GA	Turkey					wheat wild relatives and neglected	Kilian
WW-238	0	Triticum	araraticum Jakubz.	subsp. kurdistanicum Dorof. et Migusch.		2661-2 (2011)	GA	Turkey	1 km North of Akcaburc				wheat wild relatives and neglected	Kilian
WW-239	0	Triticum	araraticum Jakubz.	subsp. kurdistanicum Dorof. et Migusch.		2794-1	GA	Turkey	45 km SE of Maras (Maras - Gaziantep),				wheat wild relatives and neglected	Kilian
WW-240	1	Triticum	spelta L.	subsp. spelta		TR 177	BAD	Spain	Spain		landrace		wheat wild relatives and neglected	Kilian
WW-242	0	Triticum	zhukovskyi	A.M.Menabde & Eritzjan		TRI 7258	GAA	Georgia					wheat wild relatives and neglected	Kilian
WW-243	0	Triticum	dicoccon Schrank	subsp. abyssinicumVav.		CItr 14621	BA	Ethiopia	Shewa		landrace		wheat wild relatives and neglected	Kilian
WW-244	0	Triticum	dicoccon Schrank	subsp. asiaticum Vav.		PI 41025	BA	Russia	Samara		landrace		wheat wild relatives and neglected	Kilian
WW-246	0	Aegilops	tauschii Coss.										wheat wild relatives and neglected
WW-247	0	Aegilops	tauschii Coss.	subsp. tauschii		IG 48508	D	Turkmenia	Yarti-Kala; 12 km S Kara-Kala		wild		wheat wild relatives and neglected	Kilian
WW-248	0	Aegilops	tauschii Coss.										wheat wild relatives and neglected
WW-256	0	Triticum	timopheevii (Zhuk.) Zhuk.			TR 106 TP041-TP045	GA	former Soviet Union	USSR				wheat wild relatives and neglected	Kilian
WW-257	0	Triticum	dicoccoides (Koern. ex Aschers. et Graebn.) Schweinf.	subsp. judaicum Vav.		DIC 44 TP011-TP020	BA	Lebanon	Lebanon; Mt. Hermon 33° 25`N; 35° 52` E		wild		wheat wild relatives and neglected	Kilian
WW-258	0	Triticum	dicoccoides (Koern. ex Aschers. et Graebn.) Schweinf.	subsp. dicoccoides		DIC 55 TP021-TP028	BA	Turkey	Turkey; 36.2km west of Diyarbakir in the Karakadag 1200m, 37° 53`N, 39° 52`E		wild		wheat wild relatives and neglected	Kilian
WW-259	0	Triticum	dicoccoides (Koern. ex Aschers. et Graebn.) Schweinf.										wheat wild relatives and neglected
WW-260	0	Triticum	dicoccoides (Koern. ex Aschers. et Graebn.) Schweinf.	subsp. dicoccoides		8812	BA	Iraq	Iraq, North slope of Jabal Sinjar N of Kursi		wild		wheat wild relatives and neglected	Kilian
WW-261	0	Triticum	dicoccoides (Koern. ex Aschers. et Graebn.) Schweinf.	subsp. dicoccoides		8943	BA	Iran	Iran, 58.8 km N from Kermanshah to Ravansar		wild		wheat wild relatives and neglected	Kilian
WW-262	0	Triticum	durum Desf.			DIC 193	BA	Italy			Cultivar	1928	wheat wild relatives and neglected	Kilian
WW-264	0	Triticum	dicoccon Schrank	subsp. asiaticum Vav.		TRI 5860	BA	Iran	Gindergache, 10 km von Mahabadnach Tabriz				wheat wild relatives and neglected	Kilian
WW-265	0	Triticum	dicoccon Schrank	subsp. dicoccon		PI 276002	BA	Spain	Cuenca				wheat wild relatives and neglected	Kilian
WW-266	0	Triticum	dicoccon Schrank										wheat wild relatives and neglected
WW-267	0	Triticum	dicoccon Schrank	subsp. dicoccon		PI 362071	BA	Romania	Cluj				wheat wild relatives and neglected	Kilian
WW-268	0	Triticum	dicoccon Schrank	subsp. asiaticum Vav.		PI 470739	BA	Turkey	Kars				wheat wild relatives and neglected	Kilian
WW-269	0	Triticum	timopheevii (Zhuk.) Zhuk.			TR 104 TP031-TP034	GA	former Soviet Union					wheat wild relatives and neglected	Kilian
WW-270	0	Triticum	spelta L.			CGN08304	BAD	Iran	Tabriz Mountains, Shipli				wheat wild relatives and neglected	Kilian
WW-271	0	Triticum	spelta L.	subsp. spelta		PI 355626	BAD	Germany	Bavaria				wheat wild relatives and neglected	Kilian
WW-272	0	Aegilops	speltoides Tausch	subsp. speltoides		Spel-332/1	Ss	Turkey	Turkey, Diyarbakir; 37°58`N, 40°20`E				wheat wild relatives and neglected	Kilian
Reference 2: Loutre, C. et al. Two different CC-NBS-LRR genes are required for Lr10-mediated leaf rust resistance in tetraploid and hexaploid wheat. The Plant Journal 60, 1043-1054 (2009).
Name	Lr14a Marker	Taxonomy	Origin
Dv92	0	Triticum monococcum	?
TRI6735	0	Triticum urartu	Armenia
TRI17159	0	T. urartu var. urartu	Turkey
TRI17122	0	T. urartu	Turkey
Gitit	0	Triticum turgidum ssp. dicoccoides	Israel
TRI11504	0	T. turgidum ssp. dicoccoides var. namuricum	Lebanon
TRI9865	0	T. turgidum ssp. dicoccoides var. macraaronsohnii	?
Bufalla	0	T. turgidum ssp. durum	Italy
waha	0	T. turgidum ssp. durum	Italy
Razzak	0	T. turgidum ssp. durum	Tunisia
can3842	1	T. aestivum	Canada
Reference 3: Yahiaoui, N., Kaur, N. & Keller, B. Independent evolution of functional Pm3 resistance genes in wild tetraploid wheat and domesticated bread wheat. The Plant Journal 57, 846-856 (2009).
Triticum turgidum subsp. dicoccoides	Lr14a Marker	country	provider	donor (or reference)	alternative name
pl428016	0	Iran, Bakhtaran	GRIN	USDA/NSGC
pl428020	0	Turkey,Karacadag	GRIN	USDA/NSGC
pl466991	0	Syria, Al Qunaytirah	GRIN	USDA/NSGC
pl466992	0	Syria, Al Qunaytirah	GRIN	USDA/NSGC
pl466994	0	Syria, Al Qunaytirah	GRIN	USDA/NSGC
pl538665	0	Turkey, Karacadag	GRIN	USDA/NSGC
pl538666	0	Turkey, Karacadag	GRIN	USDA/NSGC
pl538667	0	Turkey, Urfa	GRIN	USDA/NSGC
pl538668	0	Turkey, Urfa	GRIN	USDA/NSGC
pl554580	0	Turkey, Urfa	GRIN	USDA/NSGC
pl554581	0	Turkey, Karacadag	GRIN	USDA/NSGC
pl554583	0	Turkey, Urfa	GRIN	USDA/NSGC
pl560697	0	Turkey, Siirt	GRIN	USDA/NSGC
pl560872	0	Turkey, Siirt	GRIN	USDA/NSGC
TTD37	0	Iran	M.Feldman
TTD48	0	Israel	M.Feldman
TTD50	0	Israel	M.Feldman
TTD51	0	Israel	M.Feldman
TTD56	0	Israel	M.Feldman
TTD59	0	Israel	M.Feldman
TTD60	0	Israel	M.Feldman
TTD61	0	Israel	M.Feldman
TTD62	0	Israel	M.Feldman
TTD64	0	Turkey	M.Feldman
TTD65	0	Israel	M.Feldman
TTD69	0	Israel	M.Feldman
TTD75	0	Israel	M.Feldman
TTD96	0	Israel	M.Feldman
TTD123	0	Israel	M.Feldman
TTD212	0	Israel	M.Feldman
PI 428066	0	Turkey. Karacadag	GRIN	USDA/NSGC	G2130
PI 428067	0	Turkey. Karacadag	GRIN	USDA/NSGC	G2132
PI 428068	0	Turkey. Karacadag	GRIN	USDA/NSGC	G2133
PI 428070	0	Turkey. Karacadag	GRIN	USDA/NSGC	G2138
PI 428071	0	Turkey. Karacadag	GRIN	USDA/NSGC	G2141
PI 428074	0	Turkey. Karacadag	GRIN	USDA/NSGC	G2144
PI 538636	0
PI 538637	0	Turkey. Karacadag	GRIN	USDA/NSGC	G2069
PI 538638	0	Turkey. Karacadag	GRIN	USDA/NSGC	G2074
PI 538639	0	Turkey. Karacadag	GRIN	USDA/NSGC	G2077
PI 538640	0	Turkey. Karacadag	GRIN	USDA/NSGC	G2080
PI 538642	0	Turkey. Karacadag	GRIN	USDA/NSGC	G2082
PI 538646	0
PI 538650	0	Turkey. Karacadag	GRIN	USDA/NSGC	G2105
PI 538654	0	Turkey. Karacadag	GRIN	USDA/NSGC	G2115
PI 538655	0	Turkey. Karacadag	GRIN	USDA/NSGC	G2120
PI 538656	0	Turkey. Karacadag	GRIN	USDA/NSGC	G2123
PI 538657	0	Turkey. Karacadag	GRIN	USDA/NSGC	G2124
PI 538658	0	Turkey. Karacadag	GRIN	USDA/NSGC	G2127
PI 538662	0	Turkey. Karacadag	GRIN	USDA/NSGC	G2139
PI 538663	0	Turkey. Karacadag	GRIN	USDA/NSGC	G2140
pl428126	0	Lebanon	F. Salamini	Ozkan et al. 2002, 2
pl428127	0	Lebanon	F. Salamini	Ozkan et al. 2002, 2
pl428132	0	Lebanon	F. Salamini	Ozkan et al. 2002, 2
pl428135	0	Lebanon	F. Salamini	Ozkan et al. 2002, 2
PI487253	0	Syria	F. Salamini	Ozkan et al. 2002, 2
PI538680	0	Israel	F. Salamini	Ozkan et al. 2002, 2
PI538690	0	Israel	F. Salamini	Ozkan et al. 2002, 2
PI503314	0	Israel	F. Salamini	Ozkan et al. 2002, 2
PI503315	0	Israel	F. Salamini	Ozkan et al. 2002, 2
PI503316	0	Lebanon	F. Salamini	Ozkan et al. 2002, 2
IG 110815	0	Lebanon	F. Salamini	Ozkan et al. 2002, 2
IG 46526	0	Syria	F. Salamini	Ozkan et al. 2002, 2
IG 45492	0	Syria	F. Salamini	Ozkan et al. 2002, 2
IG 45490	0	Syria	F. Salamini	Ozkan et al. 2002, 2
Name	Lr14a Marker	Accession number	Taxonomy	Source
Yaroslav Emmer	1	01C0201998	Triticum turgidum subsp. dicoccon	Crop Research Institute Prague - Ruzyne
Creso1	1	W7211	durum	Germplasm Resource Unit (GRU) John Innes Centre
Creso2	1	W8578	durum	Germplasm Resource Unit (GRU) John Innes Centre
Wild emmer (Triticum turgidum subsp. dicoccoides) lines provided by Hakan Ozkan
No	Lr14a Marker	Altitude(m)	Latitude(°N)	Longitude (°E)
TD-1	0	780	37°47'38''	40°12'14''
TD-2	0	780	37°47'38''	40°12'14''
TD-3	0	780	37°47'38''	40°12'14''
TD-4	0	780	37°47'38''	40°12'14''
TD-5	0	780	37°47'38''	40°12'14''
TD-6	0	780	37°47'38''	40°12'14''
TD-7	0	780	37°47'38''	40°12'14''
TD-9	0	1007	37°47'31''	39°57'18''
TD-10	0	1007	37°47'31''	39°57'18''
TD-12	0	1007	37°47'31''	39°57'18''
TD-13	0	1007	37°47'31''	39°57'18''
TD-14	0	920	37°49'17''	39°59'34''
TD-15	0	920	37°49'17''	39°59'34''
TD-16	0	920	37°49'17''	39°59'34''
TD-18	0	920	37°49'17''	39°59'34''
TD-22	0	920	37°49'17''	39°59'34''
TD-23	0	920	37°49'17''	39°59'34''
TD-24	0	920	37°49'17''	39°59'34''
TD-25	0	1080	37°52'02''	39°51'05''
TD-26	0	1080	37°52'02''	39°51'05''
TD-27	0	1080	37°52'02''	39°51'05''
TD-28	0	1080	37°52'02''	39°51'05''
TD-30	0	1260	37°50'40''	39°47'58''
TD-31	0	1260	37°50'40''	39°47'58''
TD-32	0	1260	37°50'40''	39°47'58''
TD-34	0	1260	37°50'40''	39°47'58''
TD-35	0	1260	37°50'40''	39°47'58''
TD-36	0	1260	37°50'40''	39°47'58''
TD-37	0	1260	37°50'40''	39°47'58''
TD-38	0	1260	37°50'40''	39°47'58''
TD-39	0	1300	37°49'12''	39°46'29''
TD-40	0	1300	37°49'12''	39°46'29''
TD-41	0	1300	37°49'12''	39°46'29''
TD-42	0	1300	37°49'12''	39°46'29''
TD-43	0	1300	37°49'12''	39°46'29''
TD-44	0	1300	37°49'12''	39°46'29''
TD-45	0	1300	37°49'12''	39°46'29''
TD-46	0	1300	37°49'12''	39°46'29''
TD-47	0	1250	37°46'42''	39°44'50''
TD-48	0	1250	37°46'42''	39°44'50''
TD-50	0	1250	37°46'42''	39°44'50''
TD-51	0	1250	37°46'42''	39°44'50''
TD-52	0	1250	37°46'42''	39°44'50''
TD-56	0	1070	37°50'21''	39°43'23''
TD-57	0	1070	37°50'21''	39°43'23''
TD-58	0	1070	37°50'21''	39°43'23''
TD-59	0	1070	37°50'21''	39°43'23''
TD-60	0	1070	37°50'21''	39°43'23''
TD-61	0	1180	37°46'19''	39°44'03''
TD-62	0	1180	37°46'19''	39°44'03''
TD-64	1	1160	37°44'29''	39°42'50''
TD-65	1	1235	37°42'51''	39°44'03''
TD-66	0	1235	37°42'51''	39°44'03''
TD-67	0	1235	37°42'51''	39°44'03''
TD-70	0	1235	37°42'51''	39°44'03''
TD-71	0	1235	37°42'51''	39°44'03''
TD-72	0	1170	37°39'49''	39°42'49''
TD-77	0	1180	37°36'27''	39°43'41''
TD-79	0	1180	37°36'27''	39°43'41''
TD-80	0	1180	37°36'27''	39°43'41''
TD-81	0	1180	37°36'27''	39°43'41''
TD-85	0	1170	37°35'08''	39°44'36''
TD-87	0	1170	37°35'08''	39°44'36''
TD-88	0	1170	37°35'08''	39°44'36''
TD-89	0	1170	37°35'08''	39°44'36''
TD-90	0	1030	37°33'09''	39°42'06''
TD-91	0	1030	37°33'09''	39°42'06''
TD-92	0	1030	37°33'09''	39°42'06''
TD-93	0	1030	37°33'09''	39°42'06''
TD-94	0	1030	37°33'09''	39°42'06''
TD-95	0	1030	37°33'09''	39°42'06''
TD-97	0	1030	37°33'09''	39°42'06''
TD-99	0	950	37°37'40''	39°33'40''
TD-100	0	800	38°00'56''	39°22'11''
TD-101	0	800	38°00'56''	39°22'11''
TD-104	0	800	38°00'56''	39°22'11''
TD-108	0	1010	37°10'14''	37°12'12''
TD-111	0	1010	37°10'14''	37°12'12''
TD-112	0	1010	37°10'14''	37°12'12''
TD-113	0	1010	37°10'14''	37°12'12''
TD-114	0	1010	37°10'14''	37°12'12''
TD-115	0	710(733)	37°19'31''	37°09'28''
TD-116	0	840 (871)	37°17'51''	37°14'55''
TD117	0	840 (877)	37°18'53''	37°15'41''
TD-118	0	800(853)	37°19'46''	37°16'29''
TD-119	0	800(853)	37°19'46''	37°16'29''
TD-120	0	800(853)	37°19'46''	37°16'29''
TD-124	0	800(853)	37°19'46''	37°16'29''
TD-125	0	800(853)	37°19'46''	37°16'29''
TD-126	0	800(853)	37°19'46''	37°16'29''
TD-131	0	840 (877)	37°18'53''	37°15'41''
TD-132	0	840 (877)	37°18'53''	37°15'41''
TD-133	0	840 (877)	37°18'53''	37°15'41''
TD-134	0	780 (813)	37°20'12''	37°17'53''
TD-137	0	780 (813)	37°20'12''	37°17'53''
TD-138	0	780 (813)	37°20'12''	37°17'53''
TD-139	0	780 (813)	37°20'12''	37°17'53''
TD-140	0	780 (813)	37°20'12''	37°17'53''
TD-141	0	780 (813)	37°20'12''	37°17'53''
TD-142	0	780 (813)	37°20'12''	37°17'53''
TD-144	0	760 (793)	37°17'06''	37°17'39''
TD-145	0	760 (793)	37°17'06''	37°17'39''
TD-146	0	760 (793)	37°17'06''	37°17'39''
TD-147	0	760 (793)	37°17'06''	37°17'39''
TD-148	0	760 (793)	37°17'06''	37°17'39''
TD-149	0	760 (793)	37°17'06''	37°17'39''
TD-151	0	760 (793)	37°17'06''	37°17'39''
TD-153	0	630	36°51'58''	36°57'07''
TD-154	0	620	36°45'52''	37°15'04''
TD-155	0	620	36°45'52''	37°15'04''
TD-156	0	620	36°45'52''	37°15'04''
TD-158	0	700	36°52'20''	37°12'12''
TD-159	0	700	36°52'20''	37°12'12''
TD-160	0	700	36°52'20''	37°12'12''
TD-161	0	700	36°52'20''	37°12'12''
TD-162	0	700	36°52'20''	37°12'12''
TD-163	0	700	36°52'20''	37°12'12''
TD-164	0	830	36°33'25''	37°11'57''
TD-165	0	830	36°33'25''	37°11'57''
TD-167	0	830	36°33'25''	37°11'57''
TD-168	0	830	36°33'25''	37°11'57''
TD-171	1	830	37°20'19''	37°16'50''
TD-172	0	830	37°20'19''	37°16'50''
TD-173	0	830	37°20'19''	37°16'50''
TD-174	1	830	37°20'19''	37°16'50''
TD-175	0	830	37°20'19''	37°16'50''
TD-176	0	830	37°20'19''	37°16'50''
TD-177	0	830	37°20'19''	37°16'50''
TD-180	0	920	37°19'50''	37°18'51''
TD-181	0	920	37°19'50''	37°18'51''
TD-182	0	920	37°19'50''	37°18'51''
TD-183	0	920	37°19'50''	37°18'51''
TD-184	0	920	37°19'50''	37°18'51''
TD-185	0	920	37°19'50''	37°18'51''
TD-186	0	920	37°19'50''	37°18'51''
TD-187	0	920	37°19'50''	37°18'51''
TD-188	0	920	37°19'50''	37°18'51''
TD-189	0	920	37°19'50''	37°18'51''
TD-190	0	880	37°22'29''	37°25'30''
TD-192	0	770	37°24'23''	37°25'47''
TD-194	1	770	37°24'23''	37°25'47''
TD-195	1	770	37°24'23''	37°25'47''
TD-196	0	750	37°24'58''	37°24'50''
TD-197	0	750	37°24'58''	37°24'50''
TD-199	0	870	37°25'44''	37°24'30''
TD-200	0	930	37°27'34''	37°24'11''
TD-202	0	870	37°14'47''	37°33'30''
TD-203	0	870	37°14'47''	37°33'30''
TD-204	0	800	37°16'53''	37°36'05''
TD-205	0	800	37°16'53''	37°36'05''
TD-208	0	720	37°16'01''	37°30'52''
TD-209	0	770	37°15'33''	37°29'03''
TD-210	0	770	37°15'33''	37°29'03''
TD-211	0	770	37°15'33''	37°29'03''
TD-212	0	733	37°36'51''	39°20'12''
TD-215	0	733	37°36'51''	39°20'12''
TD-216	0	733	37°36'51''	39°20'12''
TD-217	0	733	37°36'51''	39°20'12''
TD-218	0	733	37°36'51''	39°20'12''
TD-219	0	733	37°36'51''	39°20'12''
TD-220	0	733	37°36'51''	39°20'12''
TD-221	0	733	37°36'51''	39°20'12''
TD-222	0	733	37°36'51''	39°20'12''
TD-223	0	733	37°36'51''	39°20'12''
TD-224	0	737	37°33'27''	39°20'35''
TD-225	0	758	37°32'22''	39°21'52''
TD-227	0	645	37°42'23''	39°16'34''
TD-229	0	792	37 21 51	37 18 24
TD-231	0	791	37°20'25''	37°17'54''
TD-232	0	791	37°20'25''	37°17'54''
TD-233	0	791	37°20'25''	37°17'54''
TD-234	0	791	37°20'25''	37°17'54''
TD-235	0	791	37°20'25''	37°17'54''
TD-236	1	791	37°20'25''	37°17'54''
TD-237	0	791	37°20'25''	37°17'54''
TD-239	0	806	37°18'37''	37°17'49''
TD-240	0	806	37°18'37''	37°17'49''
TD-241	1	806	37°18'37''	37°17'49''
TD-242	0	806	37°18'37''	37°17'49''
TD-243	0	871	37°14'52''	37°18'17''
TD-244	0	871	37°14'52''	37°18'17''
TD-245	0	871	37°14'52''	37°18'17''
TD-246	0	871	37°14'52''	37°18'17''
TD-247	0	882	37°15'20''	37°23'26''
TD-248	0	882	37°15'20''	37°23'26''
TD-249	0	882	37°15'20''	37°23'26''
TD-250	0	716	37°18'36''	37°27'01''
TD-252	0	723	37 19 36	37 09 43
TD-253	0	723	37 19 36	37 09 43
TD-254	0	723	37 19 36	37 09 43
TD-255	0	843	37°19'10''	37°10'13''
TD-256	0	843	37°19'10''	37°10'13''
TD-257	0	905	37°16'02''	37°14'01''
TD-258	0	905	37°16'02''	37°14'01''
TD-259	0	905	37°16'02''	37°14'01''
TD-260	0	905	37°16'02''	37°14'01''
TD-262	0	881	37°17'48''	37°14'53''
TD-263	0	842	37°20'39''	37°16'11''
TD-264	0	862	37 20 51	37 15 39
TD-265	0	862	37 20 51	37 15 39
TD-266	0	862	37 20 51	37 15 39
Triticum durum cultivars and landraces provided by Hakan Ozkan
No	Lr14a Marker	Name	Country	Release year	Group	Pedigree
MC-Dur-5	0	Yılmaz-98	Turkish CV	1998	Turkish CV	DF-9-71/3/V-2466//ND-61-130/414-44/4/ERGENE
MC-Dur-6	1	Yelken-2000	Turkish CV	2000	Turkish CV	ZF/LEEDS//FORAT/3/ND-61-130/LEEDS/4/(TR.SE)AU-107/5/GERARDO
MC-Dur-9	0	Zenit	Italian CV	1992	Foreign CV	VALRICCARDO/VIC
MC-Dur-10	0	Meram-2002	Turkish CV	2002	Turkish CV
MC-Dur-11	0	Dumlupınar	Turkish CV	2006	Turkish CV	BERKMEN/G75T181
MC-Dur-12	0	Şölen-2002	Turkish CV	2002	Turkish CV	STERNA,MEX/ALTAR/3/GANSO//CANDO
MC-Dur-15	0	Çakmak-79	Turkish CV	1979	Turkish CV	UVEYIK-162/ND-61-130
MC-Dur-17	1	Kümbet-2000	Turkish CV	2000	Turkish CV	61-130//414-44/377-2/3/DF15-72
MC-Dur-20	0	Balcalı-2000	Turkish CV	2000	Turkish CV	MAGHREBI-72/(SIB)FLAMINGO,MEX//CRANE(SIB)/ND-USA-2299/3/(SIB)YAVAROS-79/4/DACKIYE/(SIB)RABICORNO//(SIB)WINGET; (SIB)STERNA,MEX
MC-Dur-21	0	Sham-1	Turkish CV	1984	Turkish CV	PELICANO/RUFF//GAVIOTA/ROLETTE; PELICANO(SIB)/(SIB)RUFF//GAVIOTA(SIB)/(SIB)ROLETTE
MC-Dur-22	0	Saragolia	Italian CV	2004	Foreign CV	IRIDE/LINEA-PSB-0114
MC-Dur-26	0	Fuatbey-2000	Turkish CV	2000	Turkish CV
MC-Dur-27	0	Akbaşak-073144	Turkish CV	1970	Turkish CV	(S)LV-TUR
MC-Dur-29	0	Mirzabey-2000	Turkish CV	2000	Turkish CV	GD-2/D-1184528
MC-Dur-31	0	Aydın-93	Turkish CV	1993	Turkish CV	JORI-69/HAURANI
MC-Dur-32	0	Diyarbakır-81	Turkish CV	1981	Turkish CV	LD-393//BELADI-116-E/2*TEHUACAN-60/3/COCORIT-71
MC-Dur-33	0	Eyyubi	Turkish CV	2008	Turkish CV	Podiceps-11-cd86608-7M-030YRC-040PAP-4Y-1PAP-0Y
MC-Dur-34	0	Selçuklu-97	Turkish CV	1997	Turkish CV	073-44*2/OVI/3/DF-21-72//ND-61-130/UVEYIK-162
MC-Dur-36	0	Fatasel-185/1	Turkish CV	1964	Turkish CV	Selected from FATA bring from Burdur in 1952
MC-Dur-37	0	Altınbaş-95	Turkish CV	1995	Turkish CV	KUNDURU//D-68111/WARD
MC-Dur-38	0	Harran-95	Turkish CV	1995	Turkish CV	KORIFLA//DS-15/GEIGER
MC-Dur-39	0	Sarıçanak-98	Turkish CV	1998	Turkish CV	DACKIYE/GEDIZ-75//USDA-575
MC-Dur-42	0	Tüten-2002	Turkish CV	2002	Turkish CV	ALTAR/AVETORO/3/GANSO/FLAMINGO,MEX//CANDO
MC-Dur-44	1	Claudio	Italian CV	2011	Foreign CV	Sel.CIMMT35/Durango/IS 1938/Grazia
MC-Dur-52	1	Gündaş	Turkish CV	2012	Turkish CV	LGT3/BICRECHAM-1
MC-Dur-61	1	Ceylan-95	Turkish CV	1995	Turkish CV	STORK(SIB)/(SIB)RABICORNO
MC-Dur-64	1	Gap	Turkish CV	2004	Turkish CV	GEDIZ-75(SIB)/(SIB)FLAMINGO,MEX//(SIB)TEAL,MEX
MC-Dur-67	0	Ali baba	Turkish CV	2010	Turkish CV	AWALI-2/BITTERN
MC-Dur-70	0	Saribasak	Turkish CV	1970	Turkish CV	LV-TUR
MC-Dur-71	0	Bağacak	Turkish LR		Growing LD
MC-Dur-74	0	Mersiniye	Turkish LR		Growing LD
MC-Dur-76	1	Sivaslan	Turkish LR		Growing LD
MC-Dur-77	1	Şırnak Alkaya	Turkish LR		Growing LD
MC-Dur-78	1	Kurtulan	Turkish LR		Growing LD
MC-Dur-80	1	Karadere	Turkish LR		Growing LD
MC-Dur-81	0	Hacıhalil	Turkish LR		Growing LD
MC-Dur-86	1	İskenderiye	Turkish LR		Growing LD
MC-Dur-89	1	Havrani	Turkish LR		Growing LD
MC-Dur-91	0	Vatan	Turkish CV	1978	Foreign CV	TADZHIKSKAYA-CHERNOKOLOSAYA/KHORANKA-46
MC-Dur-100	0	C9	Israel CV		Foreign CV
MC-Dur-102	1	C43	Israel CV		Foreign CV
MC-Dur-104	1	Creso	Italian CV	1974	Foreign CV	YAKTANA-54/N10B//2*CAPELLI-63/3/3*TEHUACAN-60/4/CPB-144; CAPELLI-B-144/5/YAKTANA-54//(SELECTION-14)NORIN-10/BREVOR/3/CAPELLI-63/4/3*TEHUACAN-60; MARINGA/ZENATI/CPB-144
MC-Dur-105	0	Simeto	Italian CV	1988	Foreign CV	CAPEITI-8/VALNOVA
MC-Dur-107	0	Iride	Italian CV	1996	Foreign CV	ALTAR-84/IONIO; ALTAR-84/(SIB)ARES
MC-Dur-108	1	Dylan	Italian CV	2002	Foreign CV	NEUDUR/ULISSE
MC-Dur-111	1	Cham-9	Syrian CV	2010	Foreign CV
MC-Dur-113	1	TR 32090			Gene bank LD	Ankara
MC-Dur-114	1	TR 53861			Gene bank LD	Yozgat
MC-Dur-115	1	TR 80984			Gene bank LD	Eskişehir
MC-Dur-116	1	TR 72025			Gene bank LD	Konya
MC-Dur-118	1	TR 81249			Gene bank LD	Elaziğ
MC-Dur-119	1	TR 81371			Gene bank LD	Niğde
MC-Dur-121	1	TR 81356			Gene bank LD	Konya
MC-Dur-124	1	TR 45305			Gene bank LD	Yozgat
MC-Dur-125	1	TR 46881			Gene bank LD	Erzincan
MC-Dur-132	1	TR 63315			Gene bank LD	Konya
MC-Dur-133	1	TR 81238			Gene bank LD	Erzincan
MC-Dur-135	0	TR 56206			Gene bank LD	Eskişehir
MC-Dur-136	1	TR 56128			Gene bank LD	Eskişehir
MC-Dur-137	1	TR 54977			Gene bank LD	Yozgat
MC-Dur-138	1	TR 54973			Gene bank LD	Yozgat
MC-Dur-141	1	TR 56135			Gene bank LD	Eskişehir
MC-Dur-143	1	TR 31930			Gene bank LD	Malatya
MC-Dur-144	1	TR 32167			Gene bank LD	Yozgat
MC-Dur-148	1	TR 31902			Gene bank LD	Malatya
MC-Dur-149	1	TR 31893			Gene bank LD	Malatya
MC-Dur-150	1	TR 35148			Gene bank LD	Yozgat
MC-Dur-154	1	TR 81284			Gene bank LD	Ankara
MC-Dur-155	1	TR 81367			Gene bank LD	Konya
MC-Dur-158	1	TR 81258			Gene bank LD	Malatya
MC-Dur-166	0	TR 81338			Gene bank LD	Ankara
