# Supplementary material for: A membrane-bound ankyrin repeat protein confers race-specific leaf rust disease resistance in wheat
Source: Nat Commun. 2021 Feb 11;12:956. doi: 10.1038/s41467-020-20777-x (PMC7878491; doi:10.1038/s41467-020-20777-x)
Supplement: Supplementary file 6 — Supplementary Data 3 [file 41467_2020_20777_MOESM6_ESM.xlsx]

## Sheet: a
Supplementary Data 3 Results of the RNAseq analysis in Thatcher/ThatcherLr14a wheat after transient expression of Lr14a.
Wheat gene ontology enrichtment analysis; avirulent, virulent, mock 8 dpi
Avirulent
ID	Up-regulated genes	Total Genes	Over represented p-Value	Adjusted p-Value	Term	Ontology
GO:0006468	582	8189	6.38387e-22	3.86863e-19	protein phosphorylation	biological process
GO:0009086	13	23	5.12673e-12	1.33148e-09	methionine biosynthetic process	biological process
GO:0006457	43	498	2.92903e-11	6.65623e-09	protein folding	biological process
GO:0006559	18	69	8.16596e-09	1.34961e-06	L-phenylalanine catabolic process	biological process
GO:0006807	20	93	1.00216e-08	1.51827e-06	nitrogen compound metabolic process	biological process
GO:0009073	9	36	1.87222e-08	2.43121e-06	aromatic amino acid family biosynthetic process	biological process
GO:0009607	6	55	1.94252e-07	1.76575e-05	response to biotic stimulus	biological process
GO:0006367	12	116	4.59164e-07	3.97505e-05	transcription initiation from RNA polymerase II promoter	biological process
GO:0016311	16	114	8.08831e-07	6.68389e-05	dephosphorylation	biological process
GO:0000079	7	43	1.9118e-06	0.000144819	regulation of cyclin-dependent protein serine/threonine kinase activity	biological process
GO:0019358	6	14	4.2821e-06	0.000278031	nicotinate nucleotide salvage	biological process
GO:0008152	157	3835	7.06728e-06	0.000443046	metabolic process	biological process
GO:0006000	7	15	8.1562e-06	0.000449332	fructose metabolic process	biological process
GO:0006003	7	15	8.1562e-06	0.000449332	fructose 2,6-bisphosphate metabolic process	biological process
GO:0016192	44	442	7.65771e-06	0.000449332	vesicle-mediated transport	biological process
GO:0006470	13	103	1.04705e-05	0.000559864	protein dephosphorylation	biological process
GO:0016114	7	19	1.41668e-05	0.00067777	terpenoid biosynthetic process	biological process
GO:0055114	244	7881	1.45861e-05	0.000679935	oxidation-reduction process	biological process
GO:0008652	11	51	3.29208e-05	0.001425	cellular amino acid biosynthetic process	biological process
GO:0035065	3	3	5.25913e-05	0.00222351	regulation of histone acetylation	biological process
GO:0006796	4	34	6.80662e-05	0.00281237	phosphate-containing compound metabolic process	biological process
GO:0009435	7	30	8.06151e-05	0.00318605	NAD biosynthetic process	biological process
GO:0006207	5	33	0.000154962	0.00563443	'de novo' pyrimidine nucleobase biosynthetic process	biological process
GO:0046417	3	11	0.000169336	0.00580854	chorismate metabolic process	biological process
GO:0015031	18	236	0.000195475	0.00642431	protein transport	biological process
GO:0006563	4	11	0.00025991	0.00787527	L-serine metabolic process	biological process
GO:0006368	5	16	0.000291978	0.00842564	transcription elongation from RNA polymerase II promoter	biological process
GO:0016570	5	16	0.000291978	0.00842564	histone modification	biological process
GO:0009611	5	228	0.000331049	0.00911891	response to wounding	biological process
GO:0006418	28	318	0.000388435	0.0103849	tRNA aminoacylation for protein translation	biological process
GO:0009408	7	40	0.000468511	0.0121679	response to heat	biological process
GO:0045892	3	8	0.000511436	0.0129137	negative regulation of transcription, DNA-templated	biological process
GO:0006886	65	687	0.000631474	0.0149093	intracellular protein transport	biological process
GO:0000413	11	125	0.000682705	0.0153229	protein peptidyl-prolyl isomerization	biological process
GO:0000398	13	106	0.00111698	0.0236125	mRNA splicing, via spliceosome	biological process
GO:0080009	2	4	0.00123248	0.0251759	mRNA methylation	biological process
GO:0006378	2	9	0.00125427	0.0253362	mRNA polyadenylation	biological process
GO:0015995	6	32	0.00127523	0.0254765	chlorophyll biosynthetic process	biological process
GO:0006289	7	57	0.001686	0.0322648	nucleotide-excision repair	biological process
GO:0006952	10	401	0.00170897	0.0323636	defense response	biological process
GO:0006556	3	14	0.00186207	0.0345434	S-adenosylmethionine biosynthetic process	biological process
GO:0006102	3	13	0.00204311	0.0371438	isocitrate metabolic process	biological process
GO:0010508	2	3	0.00234016	0.0421229	positive regulation of autophagy	biological process
GO:0006413	9	127	0.00254434	0.0449088	translational initiation	biological process
GO:0006542	4	23	0.00270055	0.0458915	glutamine biosynthetic process	biological process
GO:0009081	3	16	0.00291715	0.0486549	branched-chain amino acid metabolic process	biological process
GO:0005737	94	1167	6.03628e-15	2.19479e-12	cytoplasm	cellular component
GO:0005634	159	2873	1.60954e-07	1.54008e-05	nucleus	cellular component
GO:0005576	17	533	1.37e-05	0.000673152	extracellular region	cellular component
GO:0005673	3	6	1.77012e-05	0.00080452	transcription factor TFIIE complex	cellular component
GO:0009507	9	69	0.000153885	0.00563443	chloroplast	cellular component
GO:0016593	5	16	0.000291978	0.00842564	Cdc73/Paf1 complex	cellular component
GO:0005669	7	46	0.000481846	0.012338	transcription factor TFIID complex	cellular component
GO:0031011	3	6	0.000551525	0.0137353	Ino80 complex	cellular component
GO:0005783	9	118	0.000624443	0.0149093	endoplasmic reticulum	cellular component
GO:0005622	40	1991	0.000641726	0.0149572	intracellular	cellular component
GO:0045254	4	13	0.000702583	0.0153891	pyruvate dehydrogenase complex	cellular component
GO:0005524	1025	13402	1.37552e-27	2.5007e-24	ATP binding	molecular function
GO:0004672	582	8183	5.59928e-22	3.86863e-19	protein kinase activity	molecular function
GO:0005509	126	1519	2.03678e-16	9.25715e-14	calcium ion binding	molecular function
GO:0030247	80	704	3.80648e-13	1.15336e-10	polysaccharide binding	molecular function
GO:0016841	18	65	4.66688e-09	9.42709e-07	ammonia-lyase activity	molecular function
GO:0003871	10	16	5.98736e-09	1.0885e-06	5-methyltetrahydropteroyltriglutamate-homocysteine S-methyltransferase activity	molecular function
GO:0003824	242	4826	1.18139e-08	1.65213e-06	catalytic activity	molecular function
GO:0003723	103	1649	3.76112e-08	4.55847e-06	RNA binding	molecular function
GO:0051082	27	305	4.92843e-08	5.59992e-06	unfolded protein binding	molecular function
GO:0008171	16	241	1.09879e-07	1.10977e-05	O-methyltransferase activity	molecular function
GO:0046872	135	1709	1.07963e-07	1.10977e-05	metal ion binding	molecular function
GO:0019901	7	43	1.9118e-06	0.000144819	protein kinase binding	molecular function
GO:0016791	18	194	2.89359e-06	0.000210422	phosphatase activity	molecular function
GO:0004070	3	3	3.9368e-06	0.000275274	aspartate carbamoyltransferase activity	molecular function
GO:0004516	6	14	4.2821e-06	0.000278031	nicotinate phosphoribosyltransferase activity	molecular function
GO:0003873	7	15	8.1562e-06	0.000449332	6-phosphofructo-2-kinase activity	molecular function
GO:0004514	6	18	1.14082e-05	0.000592575	nicotinate-nucleotide diphosphorylase (carboxylating) activity	molecular function
GO:0004725	14	106	1.33965e-05	0.000673152	protein tyrosine phosphatase activity	molecular function
GO:0005544	6	51	3.19169e-05	0.00141524	calcium-dependent phospholipid binding	molecular function
GO:0031625	10	42	7.38969e-05	0.00298543	ubiquitin protein ligase binding	molecular function
GO:0050662	14	281	0.000115888	0.00448266	coenzyme binding	molecular function
GO:0016743	3	8	0.000145452	0.00550901	carboxyl- or carbamoyltransferase activity	molecular function
GO:0016787	56	1285	0.000167318	0.00580854	hydrolase activity	molecular function
GO:0042286	3	5	0.000163155	0.00580854	glutamate-1-semialdehyde 2,1-aminomutase activity	molecular function
GO:0004867	7	365	0.000179028	0.00602729	serine-type endopeptidase inhibitor activity	molecular function
GO:0048529	3	7	0.000197889	0.00642431	magnesium-protoporphyrin IX monomethyl ester (oxidative) cyclase activity	molecular function
GO:0016810	8	67	0.000212796	0.00678708	hydrolase activity, acting on carbon-nitrogen (but not peptide) bonds	molecular function
GO:0004372	4	11	0.00025991	0.00787527	glycine hydroxymethyltransferase activity	molecular function
GO:0046429	3	3	0.000256828	0.00787527	4-hydroxy-3-methylbut-2-en-1-yl diphosphate synthase activity	molecular function
GO:0004106	3	13	0.000326534	0.00911891	chorismate mutase activity	molecular function
GO:0004591	5	8	0.000328191	0.00911891	oxoglutarate dehydrogenase (succinyl-transferring) activity	molecular function
GO:0004812	29	336	0.00033938	0.00920886	aminoacyl-tRNA ligase activity	molecular function
GO:0016874	13	62	0.000467852	0.0121679	ligase activity	molecular function
GO:0004425	3	12	0.000586756	0.0144152	indole-3-glycerol-phosphate synthase activity	molecular function
GO:0005525	47	967	0.00061897	0.0149093	GTP binding	molecular function
GO:0008138	10	93	0.000660826	0.0152074	protein tyrosine/serine/threonine phosphatase activity	molecular function
GO:0003755	11	125	0.000682705	0.0153229	peptidyl-prolyl cis-trans isomerase activity	molecular function
GO:0004742	4	13	0.000702583	0.0153891	dihydrolipoyllysine-residue acetyltransferase activity	molecular function
GO:0003849	3	9	0.000830259	0.0179692	3-deoxy-7-phosphoheptulonate synthase activity	molecular function
GO:0035091	10	54	0.00101217	0.0216485	phosphatidylinositol binding	molecular function
GO:0003713	3	23	0.00117934	0.0246441	transcription coactivator activity	molecular function
GO:0051287	18	388	0.00122638	0.0251759	NAD binding	molecular function
GO:0046522	2	3	0.0013088	0.0258631	S-methyl-5-thioribose kinase activity	molecular function
GO:0004124	4	33	0.00143975	0.0279234	cysteine synthase activity	molecular function
GO:0004478	3	14	0.00186207	0.0345434	methionine adenosyltransferase activity	molecular function
GO:0004450	3	13	0.00204311	0.0371438	isocitrate dehydrogenase (NADP+) activity	molecular function
GO:0008757	3	13	0.00239686	0.0427205	S-adenosylmethionine-dependent methyltransferase activity	molecular function
GO:0016616	13	277	0.00260364	0.0455136	oxidoreductase activity, acting on the CH-OH group of donors, NAD or NADP as acceptor	molecular function
GO:0004356	4	23	0.00270055	0.0458915	glutamate-ammonia ligase activity	molecular function
GO:0045735	11	420	0.00270098	0.0458915	nutrient reservoir activity	molecular function
GO:0004084	3	16	0.00291715	0.0486549	branched-chain-amino-acid transaminase activity	molecular function
GO:0000042	3	4	0.00144378	0.0279234	NA	NA
Virulent
ID	Up-regulated genes	Total Genes	Over represented p-Value	Adjusted p-Value	Term	Ontology
0	0	0	0	0	0	0
Mock
ID	Up-regulated genes	Total Genes	Over represented p-Value	Adjusted p-Value	Term	Ontology
GO:0006355	16	5043	1.23386e-10	1.12158e-07	regulation of transcription, DNA-templated	biological process
GO:0003700	15	2244	0	0	DNA-binding transcription factor activity	molecular function
GO:0043565	8	1260	5.44806e-08	3.30152e-05	sequence-specific DNA binding	molecular function
						Ontology
						biological_process
						biological_process
						biological_process
						biological_process
						biological_process
						biological_process
						biological_process
						cellular_component
						molecular_function
						molecular_function
						molecular_function
						molecular_function
						molecular_function
						molecular_function
						molecular_function
						molecular_function
						molecular_function
