# Supplementary material for: A membrane-bound ankyrin repeat protein confers race-specific leaf rust disease resistance in wheat
Source: Nat Commun. 2021 Feb 11;12:956. doi: 10.1038/s41467-020-20777-x (PMC7878491; doi:10.1038/s41467-020-20777-x)
Supplement: Supplementary file 7 — Supplementary Data 4 [file 41467_2020_20777_MOESM7_ESM.xlsx]

## Sheet: b
Supplementary Data 4 Results of the RNAseq analysis in Thatcher/ThatcherLr14a wheat after transient expression of Lr14a.
Wheat differentially expressed genes associated with calcium ion binding ; avirulent, virulent, mock 8 dpi
Avirulent
Gene-ID	LogFC	P-Value	FDR	Blast-Hit-Accession	Description
TraesCS1A01G073900.1	1.70525	12.5387	0.000398614	tr|Q6S9D8|Q6S9D8_WHEAT	Annexin
TraesCS1A01G126300.1	9.94682	30.6823	3.03923e-08	tr|A0A1D5S2G1|A0A1D5S2G1_WHEAT	alpha-1,2-Mannosidase
TraesCS1A01G131300.1	1.01991	6.88207	0.00870648	tr|A0A0K9Q4R5|A0A0K9Q4R5_ZOSMR	Calcium-binding endonuclease/exonuclease/phosphatase family
TraesCS1A01G239600.1	1.89054	7.45876	0.00631285	tr|A0A096PJX5|A0A096PJX5_MAIZE	Annexin
TraesCS1A01G248400.1	3.54161	41.6113	1.1135e-10	tr|N1QW04|N1QW04_AEGTA	LETM1 and EF-hand domain-containing protein 1, mitochondrial
TraesCS1A01G340300.1	2.88223	26.5723	2.53857e-07	sp|P93194|RPK1_IPONI	Receptor-like protein kinase
TraesCS1A01G424200.1	1.8391	26.1978	3.08181e-07	tr|B2KTA5|B2KTA5_WHEAT	Calcium-dependent protein kinase
TraesCS1B01G004100.1	5.95626	9.62661	0.00191779	sp|P93194|RPK1_IPONI	Receptor-like protein kinase
TraesCS1B01G045400.1	5.47103	14.1452	0.000169231	tr|B5RHV5|B5RHV5_MUSBA	Protein kinase family protein
TraesCS1B01G092400.1	1.47819	8.77092	0.00306071	tr|Q6S9D8|Q6S9D8_WHEAT	Annexin
TraesCS1B01G251800.1	1.47384	6.23012	0.0125595	tr|A0A096PJX5|A0A096PJX5_MAIZE	Annexin
TraesCS1B01G259000.1	1.93231	19.1438	1.2123e-05	tr|N1QW04|N1QW04_AEGTA	LETM1 and EF-hand domain-containing protein 1, mitochondrial
TraesCS1B01G370900.1	-1.60189	8.84421	0.0029402	tr|A9Q116|A9Q116_MAIZE	Calcineurin B-like protein
TraesCS1B01G382600.1	1.15396	13.6621	0.000218829	tr|N1QYN1|N1QYN1_AEGTA	Phospholipase D
TraesCS1B01G456700.1	1.27783	16.3621	5.23222e-05	tr|B2KTA5|B2KTA5_WHEAT	Calcium-dependent protein kinase
TraesCS1D01G076600.1	1.86832	27.4546	1.60828e-07	tr|Q6S9D8|Q6S9D8_WHEAT	Annexin
TraesCS1D01G131100.1	1.45479	11.4068	0.000731748	tr|G7IEX3|G7IEX3_MEDTR	Vacuolar-sorting receptor-like protein
TraesCS1D01G189300.1	1.25668	14.4336	0.000145188	tr|N1QQW4|N1QQW4_AEGTA	Phospholipase D
TraesCS1D01G247800.1	2.03877	20.6222	5.59427e-06	tr|N1QW04|N1QW04_AEGTA	LETM1 and EF-hand domain-containing protein 1, mitochondrial
TraesCS1D01G350600.1	1.52147	13.1123	0.000293369	tr|A0A199VPU8|A0A199VPU8_ANACO	Respiratory burst oxidase
TraesCS1D01G370600.1	1.17991	23.9525	9.874e-07	tr|N1QYN1|N1QYN1_AEGTA	Phospholipase D
TraesCS1D01G433400.1	1.98037	35.3183	2.79989e-09	tr|B2KTA5|B2KTA5_WHEAT	Calcium-dependent protein kinase
TraesCS2A01G239900.1	1.0097	9.50878	0.00204491	AT5G21222.4	protein kinase family protein
TraesCS2A01G349100.1	-2.92158	24.5698	7.16664e-07	tr|Q9SCA1|Q9SCA1_LOTJA	Calcium-binding protein
TraesCS2A01G407200.1	1.79074	10.4618	0.00121872	tr|B2KTA9|B2KTA9_WHEAT	Calcium-dependent protein kinase
TraesCS2A01G425800.2	1.53332	11.5366	0.000682394	tr|B9GYG5|B9GYG5_POPTR	Vacuolar sorting receptor family protein
TraesCS2A01G442900.1	1.07708	11.2486	0.000796832	sp|P93194|RPK1_IPONI	Receptor-like protein kinase
TraesCS2A01G545600.1	1.00873	8.93166	0.00280269	tr|M7ZB42|M7ZB42_TRIUA	Calreticulin
TraesCS2A01G564700.1	1.81883	17.9887	2.22221e-05	AT3G25490.1	Protein kinase family protein
TraesCS2B01G182000.1	1.2792	7.30133	0.00689037	tr|B9MTS7|B9MTS7_POPTR	Calcium-binding family protein
TraesCS2B01G269200.3	2.32331	29.633	5.22089e-08	tr|B2KTA6|B2KTA6_WHEAT	Calcium-dependent protein kinase
TraesCS2B01G342000.1	-1.18526	15.0809	0.000102999	tr|A0A0F7GXX5|A0A0F7GXX5_9ASPA	Photosynthetic NDH subcomplex L 3
TraesCS2B01G367500.1	-2.80254	31.5429	1.9508e-08	tr|Q9SCA1|Q9SCA1_LOTJA	Calcium-binding protein
TraesCS2B01G424900.1	1.71947	12.7016	0.000365338	tr|B2KTA9|B2KTA9_WHEAT	Calcium-dependent protein kinase
TraesCS2B01G446100.1	1.07623	8.15234	0.00430056	tr|B9GYG5|B9GYG5_POPTR	Vacuolar sorting receptor family protein
TraesCS2B01G536200.1	1.29907	11.235	0.00080271	tr|B9RE26|B9RE26_RICCO	Kinase, putative
TraesCS2B01G536500.1	1.68979	9.55032	0.00199915	tr|B9RE26|B9RE26_RICCO	Kinase, putative
TraesCS2B01G563800.1	4.6477	21.214	4.10744e-06	sp|P93194|RPK1_IPONI	Receptor-like protein kinase
TraesCS2B01G604500.1	2.13577	16.6232	4.55891e-05	AT3G25490.1	Protein kinase family protein
TraesCS2D01G249900.2	2.17348	21.9722	2.76627e-06	tr|B2KTA6|B2KTA6_WHEAT	Calcium-dependent protein kinase
TraesCS2D01G347500.1	-3.37385	23.9225	1.00291e-06	tr|Q9SCA1|Q9SCA1_LOTJA	Calcium-binding protein
TraesCS2D01G423700.1	1.22543	14.1985	0.000164505	tr|B9GYG5|B9GYG5_POPTR	Vacuolar sorting receptor family protein
TraesCS2D01G442100.2	9.47885	41.8336	9.93808e-11	tr|A0A072V0R9|A0A072V0R9_MEDTR	Wall-associated receptor kinase-like protein
TraesCS2D01G508900.1	1.09706	9.33013	0.00225416	tr|B9RE26|B9RE26_RICCO	Kinase, putative
TraesCS2D01G511300.1	2.67795	20.6835	5.41796e-06	tr|B9RE26|B9RE26_RICCO	Kinase, putative
TraesCS2D01G546500.2	1.0578	8.13864	0.00433317	tr|Q5MCL9|Q5MCL9_WHEAT	Calreticulin-like protein
TraesCS3A01G006900.1	2.41924	20.2122	6.9311e-06	tr|B5RHV5|B5RHV5_MUSBA	Protein kinase family protein
TraesCS3A01G039900.1	3.97194	28.2338	1.07512e-07	AT4G00955.2	wall-associated receptor kinase-like protein
TraesCS3A01G521800.2	2.2	8.35325	0.00384999	AT3G25490.1	Protein kinase family protein
TraesCS3A01G521900.1	2.72502	26.474	2.6711e-07	sp|P93194|RPK1_IPONI	Receptor-like protein kinase
TraesCS3A01G522500.1	3.32457	18.2532	1.93404e-05	sp|P93194|RPK1_IPONI	Receptor-like protein kinase
TraesCS3B01G010000.1	3.45482	30.3813	3.5494e-08	tr|B5RHV5|B5RHV5_MUSBA	Protein kinase family protein
TraesCS3B01G432000.1	1.90318	23.94	9.93857e-07	tr|B1NF32|B1NF32_WHEAT	Calreticulin
TraesCS3B01G474500.1	1.74908	17.3272	3.14653e-05	sp|P93194|RPK1_IPONI	Receptor-like protein kinase
TraesCS3D01G003900.1	4.15271	20.8143	5.06029e-06	tr|B5RHV5|B5RHV5_MUSBA	Protein kinase family protein
TraesCS3D01G345500.1	-1.05587	9.2717	0.00232721	tr|B2KTA1|B2KTA1_WHEAT	Calcium-dependent protein kinase
TraesCS3D01G393200.1	1.51808	13.3927	0.00025261	tr|B1NF32|B1NF32_WHEAT	Calreticulin
TraesCS3D01G393200.2	2.01655	17.2634	3.25393e-05	tr|B1NF32|B1NF32_WHEAT	Calreticulin
TraesCS3D01G433100.1	1.96032	34.4185	4.44485e-09	sp|P93194|RPK1_IPONI	Receptor-like protein kinase
TraesCS3D01G527200.1	1.4196	8.29826	0.00396832	AT3G25490.1	Protein kinase family protein
TraesCS4A01G118700.1	2.29254	33.4697	7.2384e-09	AT5G37780.4	calmodulin 1
TraesCS4A01G123100.1	-1.12607	8.02266	0.00461958	tr|A0A199V7J8|A0A199V7J8_ANACO	Calmodulin
TraesCS4A01G135100.2	1.06625	21.7568	3.09488e-06	tr|B9HDJ2|B9HDJ2_POPTR	Vacuolar sorting receptor family protein
TraesCS4A01G181400.1	-2.53436	16.5357	4.77425e-05	tr|A0A199V9T9|A0A199V9T9_ANACO	Calcium-binding protein
TraesCS4A01G206200.2	1.5844	27.72	1.40208e-07	tr|Q2LDZ1|Q2LDZ1_WHEAT	Calcium-dependent protein kinase
TraesCS4A01G245500.1	-1.22423	14.6936	0.000126477	tr|C3TRS0|C3TRS0_MAIZE	Calcineurin B-like protein
TraesCS4A01G298900.1	-1.13053	14.5557	0.000136073	tr|A7BK76|A7BK76_TOBAC	Potassium channel
TraesCS4A01G310100.1	3.67564	18.4924	1.7058e-05	sp|P93194|RPK1_IPONI	Receptor-like protein kinase
TraesCS4A01G391100.2	3.975	7.31909	0.0068226	tr|A1YKG7|A1YKG7_BRASY	Protein kinase
TraesCS4A01G391600.1	3.97094	84.5799	3.68993e-20	tr|A1YKG7|A1YKG7_BRASY	Protein kinase
TraesCS4A01G734100LC.1	2.64672	11.4062	0.000731999	AT3G25490.1	Protein kinase family protein
TraesCS4B01G069900.2	-1.0696	6.07275	0.0137283	tr|C3TRS0|C3TRS0_MAIZE	Calcineurin B-like protein
TraesCS4B01G170000.1	1.03651	19.7105	9.01036e-06	tr|B9HDJ2|B9HDJ2_POPTR	Vacuolar sorting receptor family protein
TraesCS4B01G182900.1	-1.61318	18.518	1.68307e-05	tr|A0A199V7J8|A0A199V7J8_ANACO	Calmodulin
TraesCS4B01G203100.1	-8.31359	20.44	6.15309e-06	tr|Q109L1|Q109L1_ORYSJ	PsbP family protein, expressed
TraesCS4B01G223400.1	-1.12754	8.17898	0.00423785	tr|A0A061DZH3|A0A061DZH3_THECC	Calcium-binding EF-hand family protein
TraesCS4B01G324500.1	1.66833	17.058	3.62559e-05	tr|A0A0K9NSV9|A0A0K9NSV9_ZOSMR	Calcium-binding EF hand-containing protein
TraesCS4D01G068700.1	-1.40893	16.3359	5.30506e-05	tr|C3TRS0|C3TRS0_MAIZE	Calcineurin B-like protein
TraesCS4D01G107200.1	1.13206	18.312	1.87518e-05	tr|Q2LDZ0|Q2LDZ0_WHEAT	Calcium-dependent protein kinase
TraesCS4D01G131100.1	-2.36712	13.506	0.000237801	tr|A0A199V9T9|A0A199V9T9_ANACO	Calcium-binding protein
TraesCS4D01G182800.1	-1.32622	10.1706	0.00142697	tr|A0A199V7J8|A0A199V7J8_ANACO	Calmodulin
TraesCS4D01G223700.1	-1.10118	12.7274	0.000360337	tr|A0A061DZH3|A0A061DZH3_THECC	Calcium-binding EF-hand family protein
TraesCS4D01G321600.1	1.07215	8.90092	0.00285027	tr|A0A0K9NSV9|A0A0K9NSV9_ZOSMR	Calcium-binding EF hand-containing protein
TraesCS5A01G052900.1	1.91226	7.73861	0.00540524	sp|P93194|RPK1_IPONI	Receptor-like protein kinase
TraesCS5A01G087200.1	-2.69755	18.0277	2.17712e-05	tr|W9RCV9|W9RCV9_9ROSA	PsbP-like protein 1
TraesCS5A01G235600.1	-1.1518	8.90826	0.00283883	tr|G8E493|G8E493_ORYSI	Annexin
TraesCS5A01G245100LC.1	1.64163	8.60938	0.00334436	tr|T2C5E7|T2C5E7_BRAJU	Calmodulin-like protein
TraesCS5A01G249300.1	3.48086	26.1326	3.1876e-07	tr|B5RHV5|B5RHV5_MUSBA	Protein kinase family protein
TraesCS5A01G261200.1	1.09728	11.8855	0.00056573	tr|B5RHV5|B5RHV5_MUSBA	Protein kinase family protein
TraesCS5A01G301700.1	2.05468	7.68134	0.00557948	tr|Q84KK7|Q84KK7_NICBE	Respiratory burst oxidase homolog
TraesCS5A01G365300.1	1.38425	11.2245	0.000807263	sp|P93194|RPK1_IPONI	Receptor-like protein kinase
TraesCS5A01G426500.1	1.49981	24.4603	7.5855e-07	tr|O82107|O82107_MAIZE	Calcium-dependent protein kinase
TraesCS5A01G445700.1	1.90536	18.4877	1.71003e-05	sp|P93194|RPK1_IPONI	Receptor-like protein kinase
TraesCS5B01G063600.1	1.56554	15.79	7.07744e-05	sp|P93194|RPK1_IPONI	Receptor-like protein kinase
TraesCS5B01G093100.1	-1.75467	7.72587	0.0054435	tr|W9RCV9|W9RCV9_9ROSA	PsbP-like protein 1
TraesCS5B01G112300.1	1.32598	7.27928	0.00697545	tr|A0A0F7GYT8|A0A0F7GYT8_9ROSI	Photosystem II reaction center PsbP family protein
TraesCS5B01G247400.1	2.62348	6.79488	0.00914197	tr|B5RHV5|B5RHV5_MUSBA	Protein kinase family protein
TraesCS5B01G366900.1	2.07084	20.0186	7.66919e-06	sp|P93194|RPK1_IPONI	Receptor-like protein kinase
TraesCS5B01G396400.1	-1.6859	31.3366	2.16954e-08	tr|A7BK76|A7BK76_TOBAC	Potassium channel
TraesCS5B01G454100.1	2.64983	31.9617	1.5724e-08	tr|B5RHV3|B5RHV3_MUSBA	Protein kinase family protein
TraesCS5B01G454700.1	2.36147	20.799	5.10109e-06	sp|P93194|RPK1_IPONI	Receptor-like protein kinase
TraesCS5B01G455500.1	1.48439	11.1193	0.000854327	sp|P93194|RPK1_IPONI	Receptor-like protein kinase
TraesCS5B01G458300.1	1.33694	7.80053	0.0052231	tr|Q8RVT2|Q8RVT2_ORYSA	Protein kinase
TraesCS5D01G141900.1	1.26614	7.01231	0.0080951	tr|A9PIE9|A9PIE9_POPTR	Calmodulin-like family protein
TraesCS5D01G256700.1	1.95873	16.8651	4.01326e-05	tr|B5RHV5|B5RHV5_MUSBA	Protein kinase family protein
TraesCS5D01G256800.1	4.87965	24.4871	7.4808e-07	tr|B5RHV5|B5RHV5_MUSBA	Protein kinase family protein
TraesCS5D01G268600.1	1.74233	18.8413	1.42059e-05	tr|B5RHV5|B5RHV5_MUSBA	Protein kinase family protein
TraesCS5D01G373700.1	1.6939	14.5522	0.00013633	sp|P93194|RPK1_IPONI	Receptor-like protein kinase
TraesCS5D01G373800.1	1.64139	8.03184	0.00459622	tr|N1QVD9|N1QVD9_AEGTA	Wall-associated receptor kinase 3
TraesCS5D01G374600.1	2.51744	22.325	2.30192e-06	AT3G25490.1	Protein kinase family protein
TraesCS5D01G434500.2	1.15742	13.9807	0.000184698	tr|O82107|O82107_MAIZE	Calcium-dependent protein kinase
TraesCS5D01G475900.1	1.34892	21.7326	3.13422e-06	tr|B2KTA7|B2KTA7_WHEAT	Calcium-dependent protein kinase
TraesCS6A01G000200.1	2.03003	17.6828	2.6097e-05	sp|P93194|RPK1_IPONI	Receptor-like protein kinase
TraesCS6A01G054500.1	1.90525	18.7341	1.50271e-05	sp|P93194|RPK1_IPONI	Receptor-like protein kinase
TraesCS6A01G089400.2	1.38915	10.2681	0.00135353	AT5G21222.4	protein kinase family protein
TraesCS6A01G218100.1	1.48183	10.1137	0.00147168	tr|N1QW04|N1QW04_AEGTA	LETM1 and EF-hand domain-containing protein 1, mitochondrial
TraesCS6A01G231100.1	-1.65048	17.0809	3.58215e-05	tr|W9RLK8|W9RLK8_9ROSA	Calcium uptake protein 1
TraesCS6A01G296700.1	-1.34987	15.2378	9.47893e-05	tr|A0A1B5GEN6|A0A1B5GEN6_WHEAT	Caleosin
TraesCS6A01G376200.1	-1.07325	11.4534	0.000713641	sp|P93194|RPK1_IPONI	Receptor-like protein kinase
TraesCS6B01G035000.1	2.01466	22.9028	1.704e-06	AT3G25490.1	Protein kinase family protein
TraesCS6B01G037600.1	2.58733	26.4338	2.72725e-07	sp|P93194|RPK1_IPONI	Receptor-like protein kinase
TraesCS6B01G040700.2	1.33825	9.42193	0.00214406	tr|A1YKG7|A1YKG7_BRASY	Protein kinase
TraesCS6B01G256300.2	-1.28831	6.04129	0.013975	tr|B5RHV5|B5RHV5_MUSBA	Protein kinase family protein
TraesCS6B01G326500.1	-2.10617	21.0424	4.49241e-06	tr|X4Y244|X4Y244_WHEAT	Caleosin
TraesCS6B01G415100.1	1.97486	29.4804	5.64846e-08	tr|B5RHV5|B5RHV5_MUSBA	Protein kinase family protein
TraesCS6B01G458200.1	3.00242	36.8196	1.29583e-09	sp|P93194|RPK1_IPONI	Receptor-like protein kinase
TraesCS6B01G459300.1	2.8574	10.9279	0.000947245	AT3G25490.1	Protein kinase family protein
TraesCS6B01G459600.1	1.87734	17.906	2.32089e-05	sp|P93194|RPK1_IPONI	Receptor-like protein kinase
TraesCS6B01G805700LC.1	1.54549	8.08424	0.00446519	AT3G25490.1	Protein kinase family protein
TraesCS6D01G002500.1	1.96321	23.0853	1.54973e-06	AT3G25490.1	Protein kinase family protein
TraesCS6D01G016900.1	3.84319	34.3915	4.50678e-09	AT3G25490.1	Protein kinase family protein
TraesCS6D01G028700.1	2.97413	11.5526	0.000676534	AT3G25490.1	Protein kinase family protein
TraesCS6D01G032300.1	1.35919	17.1079	3.53155e-05	tr|A1YKG7|A1YKG7_BRASY	Protein kinase
TraesCS6D01G190700.1	2.28281	28.9334	7.49103e-08	AT3G25490.1	Protein kinase family protein
TraesCS6D01G200200.1	2.3585	20.8241	5.03444e-06	tr|N1QW04|N1QW04_AEGTA	LETM1 and EF-hand domain-containing protein 1, mitochondrial
TraesCS6D01G210100.1	-1.4497	15.2503	9.41595e-05	sp|P93194|RPK1_IPONI	Receptor-like protein kinase
TraesCS6D01G276900.1	-1.92628	20.3704	6.38092e-06	tr|W5GZH6|W5GZH6_WHEAT	Caleosin
TraesCS6D01G350800.1	-1.08774	16.2993	5.40848e-05	tr|X5F8D3|X5F8D3_9SPER	Calcineurin B-like protein
TraesCS6D01G394600.1	2.8748	39.0688	4.09137e-10	AT3G25490.1	Protein kinase family protein
TraesCS7A01G091700.1	2.8474	21.6164	3.32986e-06	tr|A1YKG7|A1YKG7_BRASY	Protein kinase
TraesCS7A01G358500.4	10.5448	21.9347	2.82083e-06	tr|M8A4R9|M8A4R9_TRIUA	Cell division cycle and apoptosis regulator protein 1
TraesCS7A01G425700.1	3.0106	12.5776	0.000390391	sp|P93194|RPK1_IPONI	Receptor-like protein kinase
TraesCS7A01G425900.1	3.64238	18.6761	1.54914e-05	AT3G25490.1	Protein kinase family protein
TraesCS7A01G483700.1	-1.31968	18.9357	1.35199e-05	tr|B9GYG5|B9GYG5_POPTR	Vacuolar sorting receptor family protein
TraesCS7A01G553100.1	1.64912	14.5731	0.000134827	tr|Q5Z7N1|Q5Z7N1_ORYSJ	Calcium-binding EF hand protein-like
TraesCS7B01G269000.4	8.37341	9.37567	0.00219884	tr|M8A4R9|M8A4R9_TRIUA	Cell division cycle and apoptosis regulator protein 1
TraesCS7B01G284500.1	1.02246	7.95893	0.00478506	tr|B9HA89|B9HA89_POPTR	Calcium-binding family protein
TraesCS7B01G387100.1	-1.24446	16.5078	4.84497e-05	tr|B9GYG5|B9GYG5_POPTR	Vacuolar sorting receptor family protein
TraesCS7B01G476800.3	1.31985	14.2109	0.000163424	tr|Q5Z7N1|Q5Z7N1_ORYSJ	Calcium-binding EF hand protein-like
TraesCS7D01G085800.1	1.97093	23.4005	1.31541e-06	tr|A1YKG7|A1YKG7_BRASY	Protein kinase
TraesCS7D01G085900.1	3.03294	13.2505	0.000272508	tr|A1YKG7|A1YKG7_BRASY	Protein kinase
TraesCS7D01G087400.1	5.29768	32.6136	1.12427e-08	tr|A0A072V215|A0A072V215_MEDTR	Wall-associated receptor kinase-like protein
TraesCS7D01G181600.1	1.95294	18.1126	2.0822e-05	tr|A0A1D6CVU9|A0A1D6CVU9_WHEAT	Annexin
TraesCS7D01G378500.1	1.34615	8.5735	0.00341091	tr|B9HA89|B9HA89_POPTR	Calcium-binding family protein
TraesCS7D01G418200.1	4.44787	18.7554	1.48604e-05	AT3G25490.1	Protein kinase family protein
TraesCS7D01G471300.1	-1.50768	19.677	9.16963e-06	tr|B9GYG5|B9GYG5_POPTR	Vacuolar sorting receptor family protein
TraesCS7D01G507100.1	-1.62869	7.67103	0.00561144	tr|A0A199V9T9|A0A199V9T9_ANACO	Calcium-binding protein
TraesCS7D01G539600.2	1.54431	15.5135	8.19196e-05	tr|Q5Z7N1|Q5Z7N1_ORYSJ	Calcium-binding EF hand protein-like
TraesCSU01G016900.1	1.05336	7.20668	0.00726329	AT5G21222.4	protein kinase family protein
TraesCSU01G075800.1	1.44089	11.0745	0.000875231	tr|A0A0F7GYT8|A0A0F7GYT8_9ROSI	Photosystem II reaction center PsbP family protein
Virulent
Gene-ID	LogFC	P-Value	FDR	Blast-Hit-Accession	Description
TraesCS4B01G069900.2	2.02995	17.0478	3.64511e-05	tr|C3TRS0|C3TRS0_MAIZE	Calcineurin B-like protein
TraesCS7A01G358500.1	10.021	17.9053	2.32178e-05	tr|M8A4R9|M8A4R9_TRIUA	Cell division cycle and apoptosis regulator protein 1
Mock
Gene-ID	LogFC	P-Value	FDR	Blast-Hit-Accession	Description
TraesCS3B01G010000.1	2.88034	22.9942	1.62489e-06	tr|B5RHV5|B5RHV5_MUSBA	Protein kinase family protein
