# Supplementary material for: A membrane-bound ankyrin repeat protein confers race-specific leaf rust disease resistance in wheat
Source: Nat Commun. 2021 Feb 11;12:956. doi: 10.1038/s41467-020-20777-x (PMC7878491; doi:10.1038/s41467-020-20777-x)
Supplement: Supplementary file 8 — Supplementary Data 5 [file 41467_2020_20777_MOESM8_ESM.xlsx]

## Sheet: c
Supplementary Data 5 Results of the RNAseq analysis in Thatcher/ThatcherLr14a wheat after transient expression of Lr14a.
Wheat all differentially expressed genes; avirulent, virulent, mock 8 dpi
Avirulent
Gene ID	Log FC	P-Value	FDR	Blast-Hit-Accession	Description
TraesCS1A01G002300.1	1.51188	14.1336	0.000170279	tr|A9YWR5|A9YWR5_MEDTR	Endoribonuclease E-like protein
TraesCS1A01G002500.1	2.35521	29.7917	4.81037e-08	tr|M8C406|M8C406_AEGTA	Phospholipid-transporting ATPase
TraesCS1A01G002700.1	1.64094	21.1192	4.31593e-06	tr|R7WEV8|R7WEV8_AEGTA	Paired amphipathic helix protein Sin3
TraesCS1A01G011100LC.1	-1.01116	6.10455	0.0134834	sp|Q1DC90|RIMO_MYXXD	Ribosomal protein S12 methylthiotransferase RimO
TraesCS1A01G012400.1	5.62224	8.85918	0.00291619	tr|R7WFH9|R7WFH9_AEGTA	F-box protein
TraesCS1A01G013800.3	1.94423	9.59652	0.00194946	tr|A0A1D5T1L6|A0A1D5T1L6_WHEAT	Methionine S-methyltransferase
TraesCS1A01G015400.1	-1.90455	7.21349	0.00723578	tr|A0A061RFL5|A0A061RFL5_9CHLO	Ras-related protein Rab-11A
TraesCS1A01G017900.1	2.06439	23.2326	1.4354e-06	tr|Q9XHQ2|Q9XHQ2_HORVU	Receptor-like kinase
TraesCS1A01G018000.1	2.45535	24.7785	6.4311e-07	tr|Q6PRE0|Q6PRE0_WHEAT	Receptor-like kinase protein
TraesCS1A01G018500.1	2.47991	23.6333	1.16552e-06	tr|Q9XHQ2|Q9XHQ2_HORVU	Receptor-like kinase
TraesCS1A01G018600.1	2.43179	16.8232	4.10285e-05	tr|Q8LPW7|Q8LPW7_WHEAT	Receptor-like kinase
TraesCS1A01G021000.1	6.12561	11.3108	0.000770585	tr|Q9AVS2|Q9AVS2_PEA	Trypsin inhibitor
TraesCS1A01G021400.1	12.0129	37.4801	9.23485e-10	tr|Q84X88|Q84X88_VIGUU	Trypsin inhibitor
TraesCS1A01G023400.2	1.6327	8.676	0.00322428	tr|A0A061GKH0|A0A061GKH0_THECC	Serine/arginine repetitive matrix protein 2 isoform 1
TraesCS1A01G023800.1	1.15026	11.026	0.000898439	tr|W9RDZ6|W9RDZ6_9ROSA	TBC1 domain family member
TraesCS1A01G024600.1	-1.68018	8.43792	0.00367476	tr|E3T7S4|E3T7S4_GOSHI	Dehydration-induced 19-like protein
TraesCS1A01G025500.1	2.51033	6.93103	0.00847129	tr|Q2R8J2|Q2R8J2_ORYSJ	NBS-LRR disease resistance protein, putative, expressed
TraesCS1A01G025600.1	1.21636	7.12646	0.00759546	tr|Q2R8J2|Q2R8J2_ORYSJ	NBS-LRR disease resistance protein, putative, expressed
TraesCS1A01G029000LC.1	1.41474	13.7806	0.000205444	tr|K8EDS1|K8EDS1_9CHLO	ABC transporter ATP-binding protein
TraesCS1A01G030100.1	1.1303	6.95432	0.00836169	tr|I3TAJ6|I3TAJ6_MEDTR	NAD(P)-binding rossmann-fold protein
TraesCS1A01G031300.1	-2.23077	32.0193	1.52647e-08	tr|A0A0B2PKB3|A0A0B2PKB3_GLYSO	Nitrate transporter 1.1
TraesCS1A01G033100.1	1.06506	13.4769	0.000241516	tr|Q6Z1B3|Q6Z1B3_ORYSJ	F-box protein-like
TraesCS1A01G033500.1	-3.35866	10.7324	0.00105275	tr|A9PFS3|A9PFS3_POPTR	Mitochondrial import inner membrane translocase subunit Tim17/Tim22/Tim23 family protein
TraesCS1A01G035100.1	1.5565	6.54892	0.0104948	tr|Q10NB4|Q10NB4_ORYSJ	Clathrin assembly protein, putative, expressed
TraesCS1A01G037600LC.1	-1.12397	11.785	0.000597085	AT1G66980.4	suppressor of npr1-1 constitutive 4
TraesCS1A01G037700LC.1	2.50349	11.7852	0.00059703	tr|A0A059Q2A0|A0A059Q2A0_9POAL	Gibberellin receptor
TraesCS1A01G038700LC.1	1.4911	6.85014	0.00886341	AT4G38900.3	Basic-leucine zipper (bZIP) transcription factor family protein
TraesCS1A01G043900.1	5.54986	14.4103	0.000146995	tr|M7YKQ5|M7YKQ5_TRIUA	Laccase
TraesCS1A01G044000LC.1	1.25755	7.68138	0.00557935	AT1G26220.1	Acyl-CoA N-acyltransferases (NAT) superfamily protein
TraesCS1A01G044200.1	1.46638	9.55651	0.00199242	tr|T2DNC6|T2DNC6_PHAVU	Protein transport SEC13-like protein
TraesCS1A01G044500.1	1.60409	11.9799	0.000537771	tr|F4JDC3|F4JDC3_ARATH	Evolutionarily conserved C-terminal region 2
TraesCS1A01G045300.2	1.62993	16.8223	4.10478e-05	tr|A0A103YIH0|A0A103YIH0_CYNCS	Dual specificity phosphatase
TraesCS1A01G045800.1	-1.13921	10.9597	0.000931169	tr|Q06AW2|Q06AW2_CHEQI	11S seed storage globulin A
TraesCS1A01G046500.1	2.27463	18.4	1.79055e-05	tr|A0A1E5V7A2|A0A1E5V7A2_9POAL	E3 UFM1-protein ligase 1-like protein
TraesCS1A01G052200.3	1.21394	15.0781	0.000103152	tr|A0A118JRY8|A0A118JRY8_CYNCS	Mammalian uncoordinated homology 13, domain 2
TraesCS1A01G054300.1	2.10405	12.0212	0.000525986	tr|A0A1E5V236|A0A1E5V236_9POAL	Nuclear factor related to kappa-B-binding protein
TraesCS1A01G061700.1	1.35191	7.37893	0.00659924	tr|W4ZXH4|W4ZXH4_WHEAT	Glycosyltransferase
TraesCS1A01G065700.5	1.91083	6.9371	0.00844258	tr|R7VZB0|R7VZB0_AEGTA	E3 SUMO-protein ligase SIZ1
TraesCS1A01G066400.1	1.23131	8.39593	0.00376063	tr|A0A1D6DED4|A0A1D6DED4_WHEAT	Dihydrolipoyl dehydrogenase
TraesCS1A01G068300.2	3.03841	15.8067	7.01531e-05	tr|M8CRX8|M8CRX8_AEGTA	Nuclear receptor corepressor 1
TraesCS1A01G072200.1	-1.46132	20.2257	6.88225e-06	tr|A0A0K9P7B1|A0A0K9P7B1_ZOSMR	Aminotransferase like protein
TraesCS1A01G072600.1	-1.18569	17.8103	2.44055e-05	tr|Q53UC7|Q53UC7_WHEAT	BZIP transcription factor
TraesCS1A01G073900.1	1.70525	12.5387	0.000398614	tr|Q6S9D8|Q6S9D8_WHEAT	Annexin
TraesCS1A01G075000.1	3.7467	41.696	1.06627e-10	tr|A0A0G2SJE2|A0A0G2SJE2_SALMI	Long-Chain Acyl-CoA Synthetase
TraesCS1A01G077200.1	1.57459	18.1495	2.04228e-05	tr|R9Q9C7|R9Q9C7_FRAVE	Protein kinase
TraesCS1A01G077600.1	1.18086	10.641	0.00110611	tr|A0A072VJQ7|A0A072VJQ7_MEDTR	RNA polymerase II subunit B1 CTD phosphatase RPAP2, putative
TraesCS1A01G077700.2	-1.83038	20.0073	7.71452e-06	tr|W4ZWP5|W4ZWP5_WHEAT	Peroxidase
TraesCS1A01G079800.1	-1.09151	13.4757	0.00024167	AT5G26770.2	myosin heavy chain, cardiac protein
TraesCS1A01G080500.2	1.72356	18.7055	1.52543e-05	tr|A0A1D5S1B1|A0A1D5S1B1_WHEAT	Non-specific serine/threonine protein kinase
TraesCS1A01G083300.1	-1.14369	7.0129	0.00809247	sp|Q49Z65|RF1_STAS1	Peptide chain release factor 1
TraesCS1A01G087500.2	1.91085	11.607	0.000657034	tr|M7YI35|M7YI35_TRIUA	Alpha-mannosidase
TraesCS1A01G088600.1	1.69812	6.96818	0.00829719	tr|A0A059Q133|A0A059Q133_9POAL	Sucrose-phosphatase
TraesCS1A01G088900.1	1.14893	21.114	4.32749e-06	tr|B6TPV9|B6TPV9_MAIZE	ATP binding protein
TraesCS1A01G089800.1	-1.6335	29.7377	4.94625e-08	tr|A0A1J3DG48|A0A1J3DG48_NOCCA	O-glucosyltransferase rumi
TraesCS1A01G091100.1	1.94196	16.1991	5.7021e-05	tr|G7ISH3|G7ISH3_MEDTR	Chromatin remodeling factor, putative
TraesCS1A01G096200.2	9.62441	41.3975	1.24213e-10	sp|A8A2L0|FADJ_ECOHS	Fatty acid oxidation complex subunit alpha
TraesCS1A01G100400.1	1.77238	30.3636	3.58182e-08	tr|Q6ZF83|Q6ZF83_ORYSJ	Serine/threonine-protein kinase
TraesCS1A01G100600.1	1.36842	6.70125	0.00963455	tr|A0A059XQ60|A0A059XQ60_CICAR	Serine protease
TraesCS1A01G103900.1	-1.11151	14.4632	0.000142922	tr|B9R6R5|B9R6R5_RICCO	Receptor protein kinase, putative
TraesCS1A01G105800.1	-1.89154	13.1423	0.000288698	tr|M8BGC7|M8BGC7_AEGTA	GDSL esterase/lipase
TraesCS1A01G107300.1	3.2084	7.42151	0.00644486	tr|M8BLB5|M8BLB5_AEGTA	Serine/threonine-protein phosphatase 4 regulatory subunit 3
TraesCS1A01G107500.1	-3.33387	7.58296	0.00589227	tr|D5KXI5|D5KXI5_EUCNI	Fasciclin-like arabinogalactan protein
TraesCS1A01G107800.4	2.46592	7.49624	0.00618279	tr|A0A1D1YFW9|A0A1D1YFW9_9ARAE	Arginine--tRNA ligase
TraesCS1A01G108900.1	1.36451	8.22018	0.00414272	tr|M8AXZ2|M8AXZ2_TRIUA	Protein VERNALIZATION INSENSITIVE 3
TraesCS1A01G110800.1	1.33693	15.9258	6.58731e-05	tr|I1HR99|I1HR99_BRADI	Glycosyltransferase
TraesCS1A01G110900.1	2.28367	17.9675	2.24711e-05	tr|A0A1E5W418|A0A1E5W418_9POAL	6-phosphofructo-2-kinase/fructose-2, 6-bisphosphatase
TraesCS1A01G113300.1	-1.27812	16.229	5.61286e-05	tr|A8CF52|A8CF52_BRACM	Glycerophosphodiester phosphodiesterase
TraesCS1A01G115700.1	-2.05471	7.95383	0.00479856	tr|A0A151SH42|A0A151SH42_CAJCA	Metallothiol transferase fosB
TraesCS1A01G119100.1	-1.1589	10.4157	0.00124947	tr|A0A1E5UPB1|A0A1E5UPB1_9POAL	3'-N-debenzoyl-2'-deoxytaxol N-benzoyltransferase
TraesCS1A01G119300.1	-1.57557	25.743	3.90045e-07	tr|A0A1D5S4H2|A0A1D5S4H2_WHEAT	Glycosyltransferase
TraesCS1A01G119500.1	-1.07333	13.9642	0.000186329	tr|A0A0K9PL91|A0A0K9PL91_ZOSMR	Copper ion binding protein
TraesCS1A01G119600.1	-1.93527	19.3946	1.06308e-05	tr|A0A061GLU8|A0A061GLU8_THECC	Leucine-rich repeat family protein
TraesCS1A01G120200.1	1.20342	15.6034	7.81129e-05	tr|Q9AQZ5|Q9AQZ5_ORYSJ	70 kDa heat shock protein
TraesCS1A01G121000.1	1.44792	19.8553	8.35324e-06	tr|C0PG86|C0PG86_MAIZE	FACT complex subunit SSRP1
TraesCS1A01G122100.1	1.84905	15.3422	8.96886e-05	tr|A0A0K9NUJ1|A0A0K9NUJ1_ZOSMR	Glycine-rich protein
TraesCS1A01G122500.1	1.19925	13.9403	0.000188714	tr|M8A4V3|M8A4V3_TRIUA	Malic enzyme
TraesCS1A01G125900.1	-1.95693	16.5297	4.78934e-05	tr|B6TW34|B6TW34_MAIZE	Lachrymatory factor synthase
TraesCS1A01G126300.1	9.94682	30.6823	3.03923e-08	tr|A0A1D5S2G1|A0A1D5S2G1_WHEAT	alpha-1,2-Mannosidase
TraesCS1A01G129100.1	-1.15675	6.96118	0.0083297	tr|M8AMZ7|M8AMZ7_AEGTA	40S ribosomal protein S7
TraesCS1A01G131000.4	9.89215	9.27781	0.00231946	tr|A0A1J3IJ92|A0A1J3IJ92_NOCCA	Transcription factor SPT20-like protein-like 1
TraesCS1A01G131300.1	1.01991	6.88207	0.00870648	tr|A0A0K9Q4R5|A0A0K9Q4R5_ZOSMR	Calcium-binding endonuclease/exonuclease/phosphatase family
TraesCS1A01G131600.1	1.15322	6.8945	0.00864614	tr|B9IKA0|B9IKA0_POPTR	Kinase family protein
TraesCS1A01G132600.3	4.64643	7.49724	0.00617936	tr|A0A0Q3JED1|A0A0Q3JED1_BRADI	Phospholipid-transporting ATPase
TraesCS1A01G133500.3	1.2702	12.9155	0.000325874	tr|A0A061E6A9|A0A061E6A9_THECC	Pentatricopeptide repeat-containing protein, putative
TraesCS1A01G135600.1	1.87475	20.878	4.89479e-06	tr|A0A072VL92|A0A072VL92_MEDTR	Ion channel pollux-like protein
TraesCS1A01G136500.2	1.00993	16.1492	5.85445e-05	tr|A0A097PQG6|A0A097PQG6_BRADI	ABC1-like kinase
TraesCS1A01G137200.3	2.11648	9.08696	0.00257439	tr|A0A1D5RPA0|A0A1D5RPA0_WHEAT	Starch synthase, chloroplastic/amyloplastic
TraesCS1A01G137500.1	-1.42043	16.517	4.82167e-05	tr|A0A1E5WAN0|A0A1E5WAN0_9POAL	Mediator of RNA polymerase II transcription subunit 32
TraesCS1A01G138400.1	2.56984	34.9212	3.4332e-09	tr|A0A061DQM7|A0A061DQM7_THECC	Kinase interacting (KIP1-like) family protein, putative
TraesCS1A01G139400.1	1.88046	20.1603	7.12151e-06	tr|A0A151UCB0|A0A151UCB0_CAJCA	Poly(A) RNA polymerase cid11
TraesCS1A01G143400.1	1.82335	7.49834	0.00617558	tr|M8BCY6|M8BCY6_AEGTA	Midasin
TraesCS1A01G143500.1	1.72303	16.6175	4.57263e-05	tr|Q39953|Q39953_ANEPH	Polyadenylate-binding protein
TraesCS1A01G143900.2	1.22442	6.67696	0.00976673	tr|A0A0U2QGB6|A0A0U2QGB6_9LILI	3-ketoacyl-CoA thiolase
TraesCS1A01G144000.1	4.70019	8.43627	0.00367809	AT3G32330.1	DNA repair protein-like protein
TraesCS1A01G146200.1	3.03362	8.62981	0.00330706	tr|A0A097PLD4|A0A097PLD4_BRADI	Transducin/WD40 repeat-like superfamily protein
TraesCS1A01G146900.1	1.22644	17.3189	3.16031e-05	tr|B9T5V7|B9T5V7_RICCO	WD-repeat protein, putative
TraesCS1A01G148400.1	-1.00569	8.08994	0.00445116	tr|A0A0K9PMD0|A0A0K9PMD0_ZOSMR	50S ribosomal protein L14
TraesCS1A01G149900LC.1	-1.07576	8.65258	0.00326599	tr|W9QJA8|W9QJA8_9ROSA	DNA-directed RNA polymerase II subunit
TraesCS1A01G150100.1	1.47957	8.43286	0.00368501	AT4G08850.1	Leucine-rich repeat receptor-like protein kinase family protein
TraesCS1A01G150200.1	1.48107	21.9736	2.76432e-06	tr|G7I4R9|G7I4R9_MEDTR	Peptide transporter
TraesCS1A01G151100.1	1.41993	14.2018	0.000164216	tr|B9SDJ7|B9SDJ7_RICCO	ATP-dependent RNA helicase, putative
TraesCS1A01G152200.3	1.92048	12.4798	0.000411377	tr|W4ZR87|W4ZR87_WHEAT	Non-lysosomal glucosylceramidase
TraesCS1A01G152800.1	2.77532	6.97909	0.00824674	tr|Q4ADQ2|Q4ADQ2_9CARY	Ribonuclease
TraesCS1A01G152900.1	1.1518	8.10781	0.00440749	tr|B9HT78|B9HT78_POPTR	Phosphoribosylformylglycinamidine synthase family protein
TraesCS1A01G153600.1	1.08655	12.4299	0.000422504	tr|A0A1J3CVG2|A0A1J3CVG2_NOCCA	Vacuolar protein sorting-associated protein 2-like protein 2
TraesCS1A01G154700.2	10.6411	38.7713	4.76482e-10	tr|M7ZK75|M7ZK75_TRIUA	Transportin-3
TraesCS1A01G157600.1	1.87541	21.7233	3.14941e-06	sp|Q31YB7|FADJ_SHIBS	Fatty acid oxidation complex subunit alpha
TraesCS1A01G158600.1	-1.40171	23.5063	1.24503e-06	tr|B7FJV5|B7FJV5_MEDTR	Transmembrane protein, putative
TraesCS1A01G160500.2	9.14495	18.9297	1.35627e-05	tr|A0A199UFJ3|A0A199UFJ3_ANACO	Pre-mRNA-processing protein 40C
TraesCS1A01G161300.1	1.16175	9.06618	0.00260381	tr|B6SZF0|B6SZF0_MAIZE	Metal-dependent phosphohydrolase, HD subdomain
TraesCS1A01G161900.1	-1.25733	16.3132	5.36884e-05	tr|A0A1D1Z388|A0A1D1Z388_9ARAE	Thioredoxin
TraesCS1A01G163700.2	-1.53152	7.43679	0.00639039	tr|Q7XDC5|Q7XDC5_ORYSJ	MATH domain containing protein
TraesCS1A01G164600.1	1.84553	16.5465	4.74714e-05	tr|A0A072UUJ2|A0A072UUJ2_MEDTR	Plant/F9H3-4 protein
TraesCS1A01G165800.1	1.15845	12.0075	0.000529867	tr|Q7XD45|Q7XD45_ORYSJ	Chloroplast inner envelope protein, putative, expressed
TraesCS1A01G166900.2	1.17724	9.87945	0.00167135	tr|W5ZT55|W5ZT55_MAIZE	Myosin
TraesCS1A01G168100.1	-1.54284	28.2465	1.06808e-07	tr|A0A1D5RVQ7|A0A1D5RVQ7_WHEAT	Carboxypeptidase
TraesCS1A01G168400.1	1.98673	8.17051	0.0042577	tr|A0A1D1Y2V6|A0A1D1Y2V6_9ARAE	Ribosomal RNA small subunit methyltransferase H
TraesCS1A01G170500.1	1.33435	10.1785	0.00142089	tr|A0A061E2W4|A0A061E2W4_THECC	Pre-mRNA splicing factor-related
TraesCS1A01G174700.1	-1.41002	13.7985	0.000203498	tr|A0A0B2QQ03|A0A0B2QQ03_GLYSO	Remorin
TraesCS1A01G175700.1	1.05978	13.8476	0.000198254	sp|Q91Z38|TTC1_MOUSE	Tetratricopeptide repeat protein 1
TraesCS1A01G176500.1	1.6341	15.9647	6.45343e-05	tr|M7ZSY6|M7ZSY6_TRIUA	U1 small nuclear ribonucleoprotein 70 kDa
TraesCS1A01G176500.3	2.29304	17.6482	2.65766e-05	tr|M8BQW8|M8BQW8_AEGTA	U1 small nuclear ribonucleoprotein 70 kDa
TraesCS1A01G177100.1	-1.40153	14.7217	0.000124606	tr|Q9FW91|Q9FW91_ORYSJ	Cytochrome P450 family protein
TraesCS1A01G178100.1	1.34355	11.5952	0.000661206	tr|G7J7T1|G7J7T1_MEDTR	Zinc finger CCCH domain protein
TraesCS1A01G179000.1	-1.10829	11.3205	0.000766573	tr|A0A067YNJ5|A0A067YNJ5_WHEAT	Actin
TraesCS1A01G179600.1	1.38518	22.3486	2.2738e-06	tr|A0A1D1ZF68|A0A1D1ZF68_9ARAE	F-box protein SKIP31
TraesCS1A01G179700.1	1.4238	12.1366	0.000494416	tr|A0A061G3J4|A0A061G3J4_THECC	DNA mismatch repair protein MutS, putative
TraesCS1A01G181900.1	1.62746	20.9429	4.73174e-06	tr|Q8RWU9|Q8RWU9_ARATH	Protein kinase family protein
TraesCS1A01G182000.1	1.34491	14.788	0.000120301	AT1G12790.1	DNA ligase-like protein
TraesCS1A01G182400.1	-1.52221	11.6929	0.000627377	tr|A0A0K9PJ16|A0A0K9PJ16_ZOSMR	Major facilitator superfamily domain-containing protein
TraesCS1A01G183000.1	-1.65048	7.70956	0.00549292	tr|A0A1D5RZT1|A0A1D5RZT1_WHEAT	Trehalase
TraesCS1A01G183800.1	1.90211	32.6854	1.08349e-08	tr|R7W1G5|R7W1G5_AEGTA	Xanthine dehydrogenase
TraesCS1A01G184600.1	1.23152	13.6143	0.000224471	tr|A0A1D6D927|A0A1D6D927_WHEAT	Peptidylprolyl isomerase
TraesCS1A01G186100.1	-1.26325	7.63676	0.00571905	tr|Q6WSC2|Q6WSC2_ORYSI	Glutathione S-transferase
TraesCS1A01G187000.1	-1.46313	8.35379	0.00384885	tr|B9S2E7|B9S2E7_RICCO	Glutathione s-transferase, putative
TraesCS1A01G187400.1	1.43496	9.30605	0.00228398	tr|N1QQW4|N1QQW4_AEGTA	Phospholipase D
TraesCS1A01G188700.1	-1.45938	23.0535	1.57552e-06	tr|A0A1E5VXM7|A0A1E5VXM7_9POAL	F-box protein PP2-A13
TraesCS1A01G188700LC.1	1.56927	17.7847	2.4737e-05	tr|M8BGQ5|M8BGQ5_AEGTA	Protein FAR1-RELATED SEQUENCE 3
TraesCS1A01G188900.1	-2.40757	27.2103	1.82481e-07	tr|A0A1D5RWD2|A0A1D5RWD2_WHEAT	Rhomboid-like protein
TraesCS1A01G189300.1	3.23106	6.7112	0.00958094	tr|A0A061ETT5|A0A061ETT5_THECC	Alpha/beta-Hydrolases superfamily protein
TraesCS1A01G189900.1	1.57155	12.0798	0.000509721	tr|G7JGH1|G7JGH1_MEDTR	Aluminum activated malate transporter family protein
TraesCS1A01G190500.1	1.63379	27.8068	1.34056e-07	AT3G15410.2	Leucine-rich repeat (LRR) family protein
TraesCS1A01G190700.1	1.61846	19.3676	1.07819e-05	tr|B9IPW6|B9IPW6_POPTR	PHD finger family protein
TraesCS1A01G191200.1	-4.09585	13.0543	0.000302584	tr|A0A1D1YF25|A0A1D1YF25_9ARAE	Transposon Ty3-G Gag-Pol polyprotein
TraesCS1A01G191700.1	-1.0839	11.4364	0.0007202	tr|G7IB92|G7IB92_MEDTR	Abscisic acid receptor
TraesCS1A01G192400.1	1.09199	9.60584	0.0019396	tr|A0A1D1Y6B1|A0A1D1Y6B1_9ARAE	Nuclear control of ATPase protein 2
TraesCS1A01G193300.1	1.79017	23.122	1.52038e-06	tr|A8JGS9|A8JGS9_CHLRE	DnaJ-like protein
TraesCS1A01G197200.1	-1.42919	22.2837	2.35194e-06	tr|D7LWW1|D7LWW1_ARALL	Sugar transporter family protein
TraesCS1A01G197700.1	-1.82002	11.1841	0.00082503	tr|A6YJX4|A6YJX4_9MAGN	Peptide transporter
TraesCS1A01G197900.1	-1.32434	11.4651	0.000709145	tr|A0A061DLK1|A0A061DLK1_THECC	RmlC-like cupins superfamily protein
TraesCS1A01G198300LC.1	-2.15161	9.1971	0.00242399	sp|Q7WCQ0|PNP_BORBR	Polyribonucleotide nucleotidyltransferase
TraesCS1A01G198700.2	3.10066	19.2324	1.15734e-05	tr|A0A1D1Y9V9|A0A1D1Y9V9_9ARAE	Serrate RNA effector molecule
TraesCS1A01G198800.1	-1.83515	8.89968	0.0028522	tr|W4ZM68|W4ZM68_WHEAT	CASP-like protein
TraesCS1A01G200300LC.1	1.13948	9.24353	0.00236329	tr|Q10JD1|Q10JD1_ORYSJ	Retrotransposon protein, putative, Ty1-copia subclass
TraesCS1A01G200900.3	8.41246	19.4714	1.02119e-05	tr|F4IBK8|F4IBK8_ARATH	p-loop containing nucleoside triphosphate hydrolases superfamily protein
TraesCS1A01G203200.1	-2.05651	19.8751	8.26716e-06	tr|A0A0K9PMR6|A0A0K9PMR6_ZOSMR	Expansin-like protein
TraesCS1A01G204300.1	-1.89013	28.9294	7.50638e-08	tr|M8BQX9|M8BQX9_AEGTA	Hippocampus abundant transcript 1 protein
TraesCS1A01G208400.1	2.03457	17.4952	2.88027e-05	tr|M8CZJ8|M8CZJ8_AEGTA	UDP-N-acetylmuramoyl-L-alanyl-D-glutamate--2, 6-diaminopimelate ligase
TraesCS1A01G209100.1	-1.02054	11.2429	0.000799302	tr|A0A0H4CNX3|A0A0H4CNX3_BETPL	Proline dehydrogenase
TraesCS1A01G210700.1	-2.14884	14.091	0.000174178	tr|A0A0K9Q2Q3|A0A0K9Q2Q3_ZOSMR	C2H2-like zinc finger protein
TraesCS1A01G211000.1	-1.23586	15.7925	7.0684e-05	tr|A0A0B2PKB3|A0A0B2PKB3_GLYSO	Nitrate transporter 1.1
TraesCS1A01G212800.2	2.77004	23.055	1.57431e-06	tr|A0A1D1XGX4|A0A1D1XGX4_9ARAE	CCR4-NOT transcription complex subunit 1
TraesCS1A01G215300.1	-1.66799	15.7345	7.28839e-05	tr|A0A072UPG0|A0A072UPG0_MEDTR	SBP (S-ribonuclease-binding protein) family protein
TraesCS1A01G215400.1	2.17748	29.6904	5.06854e-08	tr|F4JNE2|F4JNE2_ARATH	Pleckstrin homology (PH) domain-containing protein
TraesCS1A01G221100.3	1.91128	21.7366	3.1276e-06	tr|Q8SB96|Q8SB96_ORYSJ	Agenet domain containing protein, expressed
TraesCS1A01G221200.1	-1.58199	11.2242	0.000807359	tr|Q9SB33|Q9SB33_ARATH	2-oxoglutarate (2OG) and Fe(II)-dependent oxygenase superfamily protein
TraesCS1A01G223200.1	-1.36351	8.47607	0.00359848	tr|A0A1D5SEK3|A0A1D5SEK3_WHEAT	SAGA-associated factor 11
TraesCS1A01G227300.1	-1.18183	8.15113	0.00430343	tr|C6ZRN8|C6ZRN8_SOYBN	Receptor-like kinase
TraesCS1A01G227600.1	1.45629	15.2569	9.38357e-05	tr|A0A0K0XR78|A0A0K0XR78_TOBAC	Serine/threonine-protein kinase
TraesCS1A01G228200.1	-1.13091	12.868	0.000334246	tr|U5GD52|U5GD52_POPTR	Phosphatase 2C family protein
TraesCS1A01G228200.2	-1.37534	14.0696	0.000176173	tr|U5GD52|U5GD52_POPTR	Phosphatase 2C family protein
TraesCS1A01G228300.1	1.30334	13.2289	0.000275659	tr|I1NJ37|I1NJ37_SOYBN	Phospholipase D
TraesCS1A01G228500.1	-3.5549	14.2362	0.000161239	tr|A0A061FLH6|A0A061FLH6_THECC	RING/U-box superfamily protein, putative
TraesCS1A01G230600.1	1.64753	13.1435	0.000288525	tr|I1IL36|I1IL36_BRADI	Kinesin-like protein
TraesCS1A01G231100.1	1.13487	10.1269	0.00146121	sp|A8A2L0|FADJ_ECOHS	Fatty acid oxidation complex subunit alpha
TraesCS1A01G233900LC.1	-2.10792	15.3114	9.11639e-05	tr|B8XSN7|B8XSN7_AEGTA	Lectin receptor-type kinase
TraesCS1A01G234600.1	-2.29684	16.6788	4.42735e-05	tr|Q75K72|Q75K72_ORYSJ	'putative beta-1,3-glucanase
TraesCS1A01G237200.3	2.4006	7.25235	0.00708084	tr|Q10LI9|Q10LI9_ORYSJ	CW-type Zinc Finger family protein, expressed
TraesCS1A01G237800LC.1	-1.0098	7.69992	0.00552233	sp|Q8YEB3|IF2_BRUME	Translation initiation factor IF-2
TraesCS1A01G239600.1	1.89054	7.45876	0.00631285	tr|A0A096PJX5|A0A096PJX5_MAIZE	Annexin
TraesCS1A01G241000.1	1.09588	10.3788	0.0012747	tr|A0A0B0M962|A0A0B0M962_GOSAR	7-hydroxymethyl chlorophyll a reductase, chloroplastic-like protein
TraesCS1A01G242100.1	2.60047	17.1997	3.36498e-05	tr|A0A0K9NK70|A0A0K9NK70_ZOSMR	Kinase family protein
TraesCS1A01G243300.1	1.09473	14.7535	0.00012252	tr|A0A0P0IWV2|A0A0P0IWV2_9POAL	Cyclin-dependent kinase
TraesCS1A01G243900.1	-2.90369	9.50796	0.00204582	tr|G7K296|G7K296_MEDTR	Fantastic four-like protein
TraesCS1A01G244400LC.1	2.65748	6.43519	0.0111881	tr|Q2R0R0|Q2R0R0_ORYSJ	Transposon protein, putative, CACTA, En/Spm sub-class
TraesCS1A01G244700.1	2.14645	13.9985	0.000182952	tr|B9RF62|B9RF62_RICCO	Beta-mannosidase, putative
TraesCS1A01G244900.2	-1.84077	10.8216	0.00100323	tr|B6SYB6|B6SYB6_MAIZE	Glycosyltransferase
TraesCS1A01G248300.1	-1.30055	17.2205	3.32821e-05	AT2G21280.2	NAD(P)-binding Rossmann-fold superfamily protein
TraesCS1A01G248400.1	3.54161	41.6113	1.1135e-10	tr|N1QW04|N1QW04_AEGTA	LETM1 and EF-hand domain-containing protein 1, mitochondrial
TraesCS1A01G248800.1	1.69194	30.5588	3.23907e-08	tr|A0A1E5VEK0|A0A1E5VEK0_9POAL	Protein WEAK CHLOROPLAST MOVEMENT UNDER BLUE LIGHT 1
TraesCS1A01G249300.1	-1.0029	7.17865	0.0073776	tr|B9H885|B9H885_POPTR	Cyclin family protein
TraesCS1A01G251900.1	-1.57467	15.9816	6.39602e-05	tr|A0A061ELJ0|A0A061ELJ0_THECC	Eukaryotic aspartyl protease family protein, putative
TraesCS1A01G254200.1	1.18249	12.7447	0.000357013	tr|A0A1D1XGV7|A0A1D1XGV7_9ARAE	Breast carcinoma-amplified sequence 3
TraesCS1A01G255400.1	1.00771	9.00744	0.00268883	tr|B6UAB9|B6UAB9_MAIZE	Lipase
TraesCS1A01G256300.1	3.10373	16.3438	5.28289e-05	AT1G03290.4	ELKS/Rab6-interacting/CAST family protein
TraesCS1A01G256400.2	-1.35637	13.2897	0.000266874	tr|A0A1D5RVX4|A0A1D5RVX4_WHEAT	Cysteine proteinase inhibitor
TraesCS1A01G258200.1	1.19641	17.3033	3.18637e-05	tr|B6T781|B6T781_MAIZE	Nucleic acid binding protein
TraesCS1A01G259100.1	-1.02938	6.42551	0.0112492	sp|C1D1Y6|DNLJ1_DEIDV	DNA ligase 1
TraesCS1A01G259500.3	3.92903	15.0445	0.000105004	tr|A0A0U2S1V9|A0A0U2S1V9_ORYSA	NBS-LRR-like resistance protein
TraesCS1A01G261000.1	1.08348	22.1977	2.45973e-06	tr|M7ZZT2|M7ZZT2_TRIUA	Guanosine nucleotide diphosphate dissociation inhibitor
TraesCS1A01G263700.1	-1.63402	6.54299	0.0105298	tr|A0A059ZXH8|A0A059ZXH8_BOENI	NAC domain-containing protein
TraesCS1A01G263800.1	2.11534	25.5839	4.23567e-07	AT1G48220.1	Protein kinase superfamily protein
TraesCS1A01G264400.1	1.60757	6.29727	0.0120924	tr|A7VM41|A7VM41_MARPO	Receptor-like kinase
TraesCS1A01G267900.1	2.10262	9.15078	0.00248612	tr|O24538|O24538_VICFA	Potassium channel
TraesCS1A01G268500.1	-1.22179	14.8421	0.000116896	tr|A0A0K9P5H6|A0A0K9P5H6_ZOSMR	Phosphatidylinositol transfer protein
TraesCS1A01G269100.3	1.1313	18.0319	2.17239e-05	tr|A0A072VPK0|A0A072VPK0_MEDTR	DUF668 family protein
TraesCS1A01G274400.1	-1.08524	11.0223	0.000900205	tr|Q75HX0|Q75HX0_ORYSJ	Actin
TraesCS1A01G275200.1	-1.16562	20.1049	7.33093e-06	tr|D7LZP9|D7LZP9_ARALL	NC domain-containing protein
TraesCS1A01G278600.1	-1.2877	22.8606	1.74188e-06	AT2G29670.2	Tetratricopeptide repeat (TPR)-like superfamily protein
TraesCS1A01G279300.1	2.0612	31.0194	2.55465e-08	tr|A0A0B5WYW1|A0A0B5WYW1_MANES	Phosphate transporter
TraesCS1A01G280700.1	-2.03181	7.50923	0.00613835	tr|A0A061GWU4|A0A061GWU4_THECC	Adenine nucleotide alpha hydrolases-like superfamily protein
TraesCS1A01G281400.1	1.05709	6.36163	0.0116614	tr|M9P0B4|M9P0B4_CARPA	Gamma-glutamyl phosphate reductase
TraesCS1A01G282000.1	1.61718	14.6409	0.00013006	tr|B8AC38|B8AC38_ORYSI	Aldo-keto reductase
TraesCS1A01G283800.1	1.09615	20.7161	5.32656e-06	tr|A0A0K9PCT4|A0A0K9PCT4_ZOSMR	ATP-dependent zinc metalloprotease FtsH
TraesCS1A01G285000.2	-2.05185	30.0066	4.30587e-08	tr|Q943K7|Q943K7_ORYSJ	70 kDa heat shock protein
TraesCS1A01G287200.1	-2.31016	6.13578	0.0132473	tr|A0A061EZD3|A0A061EZD3_THECC	Plant protein 1589 of Uncharacterized protein function
TraesCS1A01G287400.1	1.8184	19.2944	1.12034e-05	tr|A0A0D2KJF0|A0A0D2KJF0_9CHLO	Phosphatidate phosphatase, Lipin
TraesCS1A01G287600.8	9.12627	7.03549	0.00799101	tr|G7J3M1|G7J3M1_MEDTR	SAC3/GANP/Nin1/mts3/eIF-3 p25 family protein
TraesCS1A01G288400.1	1.57213	13.4428	0.000245955	tr|M7ZNK2|M7ZNK2_TRIUA	Serine/threonine-protein kinase ATM
TraesCS1A01G288600.1	1.30364	17.2824	3.2215e-05	tr|A0A072VW29|A0A072VW29_MEDTR	E3 ubiquitin-protein ligase
TraesCS1A01G291200.1	-1.80817	23.6383	1.1625e-06	tr|U5FHW7|U5FHW7_POPTR	Aminotransferase-related family protein
TraesCS1A01G295500LC.1	9.62504	14.0787	0.000175322	tr|A0A0B2P5E2|A0A0B2P5E2_GLYSO	Valine--tRNA ligase
TraesCS1A01G298900.1	1.29176	16.0593	6.13905e-05	tr|M8CFQ4|M8CFQ4_AEGTA	TOM1-like protein 2
TraesCS1A01G300000.1	-1.40567	15.0813	0.000102976	tr|A0A0K9NVV7|A0A0K9NVV7_ZOSMR	U-box domain-containing protein
TraesCS1A01G300300.1	1.80634	24.0635	9.32125e-07	tr|A0A1D5RXY7|A0A1D5RXY7_WHEAT	Non-specific lipid-transfer protein
TraesCS1A01G301900.1	1.33594	8.58249	0.00339412	sp|P26794|PIM1_RAT	Serine/threonine-protein kinase pim-1
TraesCS1A01G302400.1	-1.52272	23.6766	1.13962e-06	tr|A0A1D1Z2D9|A0A1D1Z2D9_9ARAE	Protein PHYTOCHROME KINASE SUBSTRATE 1
TraesCS1A01G303300LC.1	-2.39751	18.437	1.75618e-05	AT2G34530.5	transmembrane protein
TraesCS1A01G303600.1	-1.39746	13.0856	0.000297575	tr|G7II68|G7II68_MEDTR	LURP-one-like protein
TraesCS1A01G305500.2	2.91995	32.9733	9.34348e-09	tr|M8AGL4|M8AGL4_TRIUA	Myb family transcription factor APL
TraesCS1A01G305700.1	1.09982	16.3052	5.39145e-05	tr|W4ZUA0|W4ZUA0_WHEAT	NADH-cytochrome b5 reductase
TraesCS1A01G309200.3	1.49551	11.9895	0.000535023	tr|Q5IWM2|Q5IWM2_WHEAT	MYB transcription factor
TraesCS1A01G310500.1	1.16409	14.2626	0.000158995	tr|Q70EV9|Q70EV9_WHEAT	Cytochrome P450
TraesCS1A01G311100.1	-1.09781	6.84635	0.00888224	tr|B6TPQ7|B6TPQ7_MAIZE	Polygalacturonase
TraesCS1A01G311400.1	1.77818	21.2156	4.10414e-06	tr|M7ZNC3|M7ZNC3_TRIUA	Transcription elongation factor SPT6
TraesCS1A01G313700LC.1	-2.33549	11.1987	0.00081855	AT5G44490.2	FBD, F-box, Skp2-like and Leucine Rich Repeat domains containing protein
TraesCS1A01G315900.1	1.46503	12.6542	0.000374715	tr|G7K3K2|G7K3K2_MEDTR	DNA mismatch repair protein MutS
TraesCS1A01G317500.1	-1.30828	10.722	0.00105872	tr|A0A0E4G9A4|A0A0E4G9A4_TRITD	High molecular weight glutenin subunit
TraesCS1A01G321700.1	-1.91496	33.3454	7.71599e-09	tr|A0A0K9PRG4|A0A0K9PRG4_ZOSMR	Cyclic nucleotide-gated channel
TraesCS1A01G323400.1	2.07977	13.7494	0.00020889	sp|B1Z7C5|CYSI_METPB	Sulfite reductase [NADPH] hemoprotein beta-component
TraesCS1A01G323600.1	1.66643	16.1556	5.83472e-05	tr|B7UBD5|B7UBD5_SETIT	NBS-LRR disease resistance protein
TraesCS1A01G324800.2	-7.92724	6.03199	0.0140489	tr|A0A072VS63|A0A072VS63_MEDTR	Transcription elongation factor Spt5-like protein, putative
TraesCS1A01G325900.1	10.101	7.22606	0.00718526	tr|A0A1E5W0E9|A0A1E5W0E9_9POAL	MATH domain-containing protein
TraesCS1A01G328100.1	-1.42204	13.4863	0.000240308	tr|B7FGI9|B7FGI9_MEDTR	LURP-one-like protein
TraesCS1A01G328400.1	1.81956	9.07525	0.00259092	tr|A0A151R766|A0A151R766_CAJCA	E3 ubiquitin-protein ligase SINA-like 10
TraesCS1A01G329200.2	1.61413	11.7579	0.000605871	tr|A0A072V9D1|A0A072V9D1_MEDTR	Ubiquitin carboxyl-terminal hydrolase
TraesCS1A01G329400.1	2.80891	17.7936	2.46204e-05	tr|A0A0K0XR78|A0A0K0XR78_TOBAC	Serine/threonine-protein kinase
TraesCS1A01G330500.4	2.08704	21.2256	4.08267e-06	tr|Q6L6R6|Q6L6R6_WHEAT	Protein kinase
TraesCS1A01G330700.1	1.32382	20.1775	7.05793e-06	AT2G32170.1	S-adenosyl-L-methionine-dependent methyltransferases superfamily protein
TraesCS1A01G332600.1	-1.00215	7.02933	0.00801852	tr|C0HEC8|C0HEC8_MAIZE	TCP transcription factor
TraesCS1A01G333000.1	1.10109	6.95551	0.00835617	tr|A0A0B0MYT9|A0A0B0MYT9_GOSAR	Cleavage stimulation factor subunit 2
TraesCS1A01G338400.1	-1.90152	12.1177	0.000499451	tr|Q8GV42|Q8GV42_SOLTU	Hemoglobin
TraesCS1A01G339900.1	1.92085	25.7044	3.97929e-07	sp|B2JVU2|FTSH_PARP8	ATP-dependent zinc metalloprotease FtsH
TraesCS1A01G340300.1	2.88223	26.5723	2.53857e-07	sp|P93194|RPK1_IPONI	Receptor-like protein kinase
TraesCS1A01G340400.1	1.69328	27.3756	1.67532e-07	tr|M8BTQ5|M8BTQ5_AEGTA	Dolichyl-diphosphooligosaccharide--protein glycosyltransferase subunit STT3
TraesCS1A01G341700.1	1.33945	6.94265	0.00841641	sp|B8CY71|LON_HALOH	Lon protease
TraesCS1A01G342600.1	-1.01466	7.06776	0.00784835	tr|A0A0K9PZN1|A0A0K9PZN1_ZOSMR	Receptor-like protein kinase
TraesCS1A01G342900.1	2.56919	55.8661	7.75782e-14	tr|A4S9W6|A4S9W6_OSTLU	ABC(ATP-binding) family transporter
TraesCS1A01G343000.1	14.2452	46.5225	9.05731e-12	tr|W0TS79|W0TS79_ACAMN	ATP-binding cassette transporter subfamily A member
TraesCS1A01G343000.2	-11.3264	8.65831	0.00325573	tr|W0TS79|W0TS79_ACAMN	ATP-binding cassette transporter subfamily A member
TraesCS1A01G346000LC.1	2.51568	12.3195	0.000448243	sp|E9Q6J5|BD1L1_MOUSE	Biorientation of chromosomes in cell division protein 1-like 1
TraesCS1A01G351600.1	2.96088	9.94691	0.00161119	tr|Q2R491|Q2R491_ORYSJ	Cytochrome P450 family protein, expressed
TraesCS1A01G352000.1	2.20002	25.7861	3.81425e-07	tr|A0A072UG99|A0A072UG99_MEDTR	CASC3/barentsz eIF4AIII-binding protein
TraesCS1A01G357500.3	1.90558	8.40358	0.00374484	tr|A0A0K9Q0H1|A0A0K9Q0H1_ZOSMR	IQ domain-containing protein
TraesCS1A01G357900.1	1.02028	8.71238	0.00316057	tr|A8J5Z8|A8J5Z8_CHLRE	Aldehyde dehydrogenase
TraesCS1A01G358800.3	4.07332	16.7113	4.35212e-05	tr|W4ZQE3|W4ZQE3_WHEAT	Beta-galactosidase
TraesCS1A01G359300.1	1.10257	6.90848	0.00857877	tr|A0A061GKL9|A0A061GKL9_THECC	Alpha/beta-Hydrolases superfamily protein
TraesCS1A01G365100.1	3.89763	68.0681	1.57946e-16	tr|N1QYN1|N1QYN1_AEGTA	Phospholipase D
TraesCS1A01G366500.1	2.24705	14.483	0.000141428	tr|B9S1Z5|B9S1Z5_RICCO	Cytochrome P450, putative
TraesCS1A01G366700.1	2.15007	38.4719	5.55467e-10	tr|G7J770|G7J770_MEDTR	Sec14p-like phosphatidylinositol transfer family protein
TraesCS1A01G366700.2	2.10141	24.3319	8.10849e-07	tr|G7J770|G7J770_MEDTR	Sec14p-like phosphatidylinositol transfer family protein
TraesCS1A01G366800.1	1.60844	11.4217	0.00072592	tr|A0A1I9LTP1|A0A1I9LTP1_ARATH	Regulator of chromosome condensation (RCC1) family with FYVE zinc finger domain-containing protein
TraesCS1A01G369400.1	1.39363	11.8587	0.000573917	tr|A0A0K9P241|A0A0K9P241_ZOSMR	Glutamate--tRNA ligase
TraesCS1A01G369700.1	1.34747	16.9269	3.8848e-05	tr|A0A061E7Q5|A0A061E7Q5_THECC	ENTH/ANTH/VHS superfamily protein
TraesCS1A01G370800.2	1.20736	10.9155	0.000953645	tr|M8A756|M8A756_TRIUA	Hexosyltransferase
TraesCS1A01G372400.2	1.45541	22.3153	2.31358e-06	tr|M7YYZ1|M7YYZ1_TRIUA	Lactation elevated protein 1
TraesCS1A01G374800.2	2.9688	7.34524	0.00672404	tr|Q5N7K2|Q5N7K2_ORYSJ	Zinc finger protein-like
TraesCS1A01G375200.1	-1.39119	23.6305	1.16721e-06	tr|Q6ZAJ7|Q6ZAJ7_ORYSJ	Transporter-like protein
TraesCS1A01G376100.1	1.59328	20.0045	7.72589e-06	tr|M7YLL5|M7YLL5_TRIUA	U4/U6 small nuclear ribonucleoprotein Prp31
TraesCS1A01G376400.1	2.56219	19.414	1.05235e-05	tr|R7W6H0|R7W6H0_AEGTA	Chloroplastic group IIA intron splicing facilitator CRS1, chloroplastic
TraesCS1A01G378000.1	-1.12899	6.94062	0.00842598	sp|P17343|GBB1_CAEEL	Guanine nucleotide-binding protein subunit beta-1
TraesCS1A01G379300.1	2.94808	16.6897	4.40187e-05	tr|B9I3P0|B9I3P0_POPTR	Nucleolar family protein
TraesCS1A01G380300.1	2.03185	17.0625	3.61703e-05	tr|A0A151R766|A0A151R766_CAJCA	E3 ubiquitin-protein ligase SINA-like 10
TraesCS1A01G381500.1	-1.18581	9.0105	0.00268433	tr|B6TFK2|B6TFK2_MAIZE	Phosphatidylserine synthase 2
TraesCS1A01G382200.1	-1.57233	10.1984	0.00140563	tr|M8BPQ1|M8BPQ1_AEGTA	GDSL esterase/lipase
TraesCS1A01G383600.1	2.79448	11.5171	0.000689575	AT5G22540.1	transmembrane protein, putative (DUF247)
TraesCS1A01G384300.1	5.21198	9.58249	0.00196442	tr|A4ZYX4|A4ZYX4_MAIZE	1-deoxy-D-xylulose 5-phosphate synthase
TraesCS1A01G384400.1	1.89321	8.39645	0.00375954	tr|A0A075W0P6|A0A075W0P6_AEGBI	NAD(P)H-quinone oxidoreductase subunit 3, chloroplastic
TraesCS1A01G385800.1	-3.70725	20.3781	6.35518e-06	tr|B6TET5|B6TET5_MAIZE	Purine permease
TraesCS1A01G387400.1	-2.94517	14.4528	0.000143715	tr|A0A0K9NJI7|A0A0K9NJI7_ZOSMR	Eukaryotic aspartyl protease family protein
TraesCS1A01G387700.1	1.10843	9.16589	0.00246568	tr|A0A097PS93|A0A097PS93_BRADI	ARM repeat superfamily protein
TraesCS1A01G390500LC.1	1.09056	12.7085	0.000363989	tr|A0A072VJM2|A0A072VJM2_MEDTR	E3 ubiquitin-protein ligase
TraesCS1A01G391600.2	1.841	8.49662	0.00355806	tr|A0A1E5V7V0|A0A1E5V7V0_9POAL	Golgin candidate 5
TraesCS1A01G391700.1	1.39137	10.7833	0.00102422	tr|B9SZK5|B9SZK5_RICCO	Receptor-kinase, putative
TraesCS1A01G391900.1	-1.8805	14.6293	0.000130864	tr|A0A0A9FQF2|A0A0A9FQF2_ARUDO	Pirin-like protein
TraesCS1A01G395600.1	2.26885	25.5396	4.33404e-07	tr|B9RVT3|B9RVT3_RICCO	Homeobox protein, putative
TraesCS1A01G396300LC.1	-1.90601	14.595	0.000133264	sp|B0FZP3|SCML1_RHIBE	Sex comb on midleg-like protein 1
TraesCS1A01G400200.1	1.52118	13.1677	0.000284815	tr|B6STQ5|B6STQ5_MAIZE	Urease accessory protein ureG
TraesCS1A01G400300.1	1.10587	17.0942	3.55711e-05	tr|B9H663|B9H663_POPTR	Phosphoinositide phosphatase family protein
TraesCS1A01G401200.1	1.83942	15.2262	9.5372e-05	tr|M8A7D0|M8A7D0_TRIUA	Ubiquitin carboxyl-terminal hydrolase 2
TraesCS1A01G402500.1	1.17209	11.7798	0.000598771	tr|A5JPK5|A5JPK5_VITVI	GDP-mannose-3',5'-epimerase
TraesCS1A01G403800.1	2.86917	7.96043	0.0047811	tr|A0A1D5RQT5|A0A1D5RQT5_WHEAT	Chlorophyll a-b binding protein, chloroplastic
TraesCS1A01G404200.1	-1.74064	13.7456	0.000209315	tr|B6T2Z0|B6T2Z0_MAIZE	B12D protein
TraesCS1A01G404300.1	2.55901	32.3311	1.30016e-08	tr|G7IP56|G7IP56_MEDTR	Multidrug resistance protein ABC transporter family protein
TraesCS1A01G404500.1	1.42239	23.1547	1.49474e-06	tr|Q401N7|Q401N7_WHEAT	Aspartic proteinase
TraesCS1A01G405800.1	1.12345	16.1842	5.74712e-05	tr|A4GXC8|A4GXC8_ANACO	Sugar transporter protein
TraesCS1A01G410700.1	-2.14764	6.17729	0.0129401	tr|A3FBG2|A3FBG2_WHEAT	WRKY transcription factor
TraesCS1A01G411600.1	-1.37447	9.43677	0.00212677	tr|M8AN68|M8AN68_AEGTA	CTP synthase
TraesCS1A01G413700.1	-1.08419	15.8929	6.70285e-05	tr|M8AAB7|M8AAB7_TRIUA	Glutamyl-tRNA(Gln) amidotransferase subunit A
TraesCS1A01G418800.1	1.25239	10.9501	0.000935978	AT2G31865.3	poly(ADP-ribose) glycohydrolase 2
TraesCS1A01G419500.2	2.6185	16.068	6.11081e-05	tr|A0A1E5VLX0|A0A1E5VLX0_9POAL	Auxilin-like protein 1
TraesCS1A01G419800LC.1	1.63539	11.5246	0.000686811	AT4G03430.3	pre-mRNA splicing factor-like protein
TraesCS1A01G420500.1	1.13942	8.36517	0.00382481	tr|A0A0K9PDZ1|A0A0K9PDZ1_ZOSMR	Chaperone protein DnaJ
TraesCS1A01G422400.2	1.67254	12.3357	0.000444387	tr|M8D5Y4|M8D5Y4_AEGTA	Sorting nexin-16
TraesCS1A01G423800.1	-1.32052	12.5521	0.000395764	tr|A0A0K9PIU3|A0A0K9PIU3_ZOSMR	Late embryogenesis abundant protein Lea14
TraesCS1A01G424000.1	1.12035	13.1496	0.000287576	tr|A0A1D5RS38|A0A1D5RS38_WHEAT	Glycosyltransferase
TraesCS1A01G424200.1	1.8391	26.1978	3.08181e-07	tr|B2KTA5|B2KTA5_WHEAT	Calcium-dependent protein kinase
TraesCS1A01G427100.1	-1.12715	13.6975	0.000214737	tr|F2DUW0|F2DUW0_HORVV	CTP synthase
TraesCS1A01G427300.1	2.70733	19.0268	1.28894e-05	AT2G33170.2	Leucine-rich repeat receptor-like protein kinase family protein
TraesCS1A01G428700.2	1.77395	19.9984	7.7508e-06	tr|A0A1D5SCR1|A0A1D5SCR1_WHEAT	Structural maintenance of chromosomes protein
TraesCS1A01G433800LC.1	2.06568	7.18685	0.00734396	AT3G43210.5	ATP binding microtubule motor family protein
TraesCS1A01G433900LC.1	-3.2776	18.6846	1.54222e-05	AT1G54610.3	Protein kinase superfamily protein
TraesCS1A01G435000.1	-1.19214	10.2799	0.00134488	tr|A0A0B2R6C2|A0A0B2R6C2_GLYSO	Sigma factor sigB regulation protein rsbQ
TraesCS1A01G439500.1	9.7618	38.2364	6.26715e-10	tr|A0A072TZV5|A0A072TZV5_MEDTR	Helicase/SANT-associated, DNA-binding protein, putative
TraesCS1A01G439700.2	2.55038	12.1744	0.0004845	tr|B7EJQ5|B7EJQ5_ORYSJ	cDNA clone:J023106B01, full insert sequence
TraesCS1A01G441600.3	1.59713	15.3258	9.0472e-05	tr|R7WDH9|R7WDH9_AEGTA	Mitochondrial outer membrane porin
TraesCS1A01G442400.2	1.6174	15.8742	6.76965e-05	tr|A0A072UIT4|A0A072UIT4_MEDTR	TATA-binding protein associated factor-like protein
TraesCS1A01G445000.1	1.7563	21.2253	4.08333e-06	tr|D7M7H7|D7M7H7_ARALL	Structural maintenance of chromosomes family protein
TraesCS1A01G464100LC.1	-2.30074	20.5038	5.95122e-06	sp|Q1AVU3|OBG_RUBXD	GTPase Obg
TraesCS1A01G464300LC.1	-1.38521	25.5961	4.2088e-07	tr|Q5N7N0|Q5N7N0_ORYSJ	Cyst nematode resistance protein-like protein
TraesCS1A01G480400LC.1	1.86996	13.5304	0.000234731	sp|Q1PFI4|FB69_ARATH	F-box protein At1g60400
TraesCS1A01G489900LC.1	1.67103	8.6636	0.0032463	tr|D0VBJ2|D0VBJ2_9POAL	O-methyltransferase-like protein
TraesCS1A01G494600LC.1	5.14604	25.853	3.68425e-07	tr|B9RVA8|B9RVA8_RICCO	Receptor-kinase, putative
TraesCS1A01G522400LC.1	3.86406	12.7574	0.000354608	tr|A0A096UJV2|A0A096UJV2_WHEAT	Chlorophyll a-b binding protein, chloroplastic
TraesCS1A01G533400LC.1	2.25693	9.26693	0.00233329	tr|M8BU25|M8BU25_AEGTA	Protein FAR1-RELATED SEQUENCE 5
TraesCS1A01G556500LC.1	1.5172	12.4991	0.000407147	sp|P11464|PSG1_HUMAN	Pregnancy-specific beta-1-glycoprotein 1
TraesCS1B01G001600.2	2.20813	35.4171	2.66146e-09	sp|P40124|CAP1_MOUSE	Adenylyl cyclase-associated protein 1
TraesCS1B01G001700.1	3.84048	63.168	1.89806e-15	tr|Q9FDZ1|Q9FDZ1_ORYSJ	Cytochrome P450
TraesCS1B01G001800.1	1.67462	19.2961	1.11934e-05	tr|M8C406|M8C406_AEGTA	Phospholipid-transporting ATPase
TraesCS1B01G002000.1	2.1923	7.73557	0.00541436	tr|R7WEV8|R7WEV8_AEGTA	Paired amphipathic helix protein Sin3
TraesCS1B01G004100.1	5.95626	9.62661	0.00191779	sp|P93194|RPK1_IPONI	Receptor-like protein kinase
TraesCS1B01G011500.1	-1.11299	6.79015	0.00916624	AT3G48660.1	transmembrane protein, putative (DUF 3339)
TraesCS1B01G020700.3	1.35804	6.90068	0.00861629	tr|Q6PRE0|Q6PRE0_WHEAT	Receptor-like kinase protein
TraesCS1B01G020700.4	4.37099	6.95616	0.00835313	tr|Q9SWF1|Q9SWF1_ORYSA	Receptor kinase
TraesCS1B01G022300.1	1.31943	19.0689	1.2608e-05	tr|Q9XHQ2|Q9XHQ2_HORVU	Receptor-like kinase
TraesCS1B01G022400.1	2.16264	44.274	2.85481e-11	tr|Q6PRE0|Q6PRE0_WHEAT	Receptor-like kinase protein
TraesCS1B01G023100.1	11.2752	29.2409	6.39159e-08	tr|Q2R8J2|Q2R8J2_ORYSJ	NBS-LRR disease resistance protein, putative, expressed
TraesCS1B01G029100.1	1.14014	6.41838	0.0112945	tr|A0A0B0PR57|A0A0B0PR57_GOSAR	Spectrin beta chain, brain 3
TraesCS1B01G030800.1	1.75589	17.6647	2.6347e-05	tr|K8EDS1|K8EDS1_9CHLO	ABC transporter ATP-binding protein
TraesCS1B01G038700.1	-1.89042	22.8163	1.78247e-06	tr|A0A0B2PKB3|A0A0B2PKB3_GLYSO	Nitrate transporter 1.1
TraesCS1B01G041400.1	2.12822	18.4184	1.77341e-05	tr|K7VCJ3|K7VCJ3_MAIZE	Glycosyltransferase
TraesCS1B01G044100.1	1.20996	11.047	0.000888302	AT5G38350.1	Disease resistance protein (NBS-LRR class) family
TraesCS1B01G045400.1	5.47103	14.1452	0.000169231	tr|B5RHV5|B5RHV5_MUSBA	Protein kinase family protein
TraesCS1B01G046300.1	9.55584	20.3829	6.33928e-06	tr|A0A061FMD2|A0A061FMD2_THECC	ACT domain-containing protein
TraesCS1B01G048300.1	5.64515	6.83236	0.00895207	tr|M8BT01|M8BT01_AEGTA	Phenylalanine ammonia-lyase
TraesCS1B01G052800.1	3.77138	7.71763	0.00546841	tr|A0A1D5T3Y9|A0A1D5T3Y9_WHEAT	3-ketoacyl-CoA synthase
TraesCS1B01G057800.3	1.3909	6.13232	0.0132732	tr|F4JDC3|F4JDC3_ARATH	Evolutionarily conserved C-terminal region 2
TraesCS1B01G058600.2	1.30553	10.2204	0.00138892	tr|A0A103YIH0|A0A103YIH0_CYNCS	Dual specificity phosphatase
TraesCS1B01G060000.1	1.81075	20.7343	5.27611e-06	tr|A0A1E5V7A2|A0A1E5V7A2_9POAL	E3 UFM1-protein ligase 1-like protein
TraesCS1B01G062300.1	2.76373	7.35678	0.00668102	tr|B8XSM9|B8XSM9_WHEAT	Lectin receptor kinase
TraesCS1B01G062400.1	1.62519	13.3267	0.000261651	AT1G31130.1	polyadenylate-binding protein 1-B-binding protein
TraesCS1B01G069300.3	2.84967	35.4522	2.61381e-09	tr|A0A118JRY8|A0A118JRY8_CYNCS	Mammalian uncoordinated homology 13, domain 2
TraesCS1B01G072200.1	1.59878	6.65637	0.00988021	tr|A0A1D1XNI0|A0A1D1XNI0_9ARAE	DIS3-like exonuclease 2
TraesCS1B01G077300.2	2.12399	6.00897	0.0142333	tr|M8A5S4|M8A5S4_TRIUA	Xylulose kinase
TraesCS1B01G079000LC.1	2.07046	7.27389	0.00699639	tr|Q94LS7|Q94LS7_ORYSJ	AT hook motif-containing protein, putative
TraesCS1B01G085100.1	-1.04496	10.8336	0.000996744	tr|B9SK49|B9SK49_RICCO	Acyl-CoA dehydrogenase, putative
TraesCS1B01G086600.1	1.51176	15.6738	7.5259e-05	tr|M8CRX8|M8CRX8_AEGTA	Nuclear receptor corepressor 1
TraesCS1B01G086600.2	7.11267	10.6372	0.00110835	tr|M8CRX8|M8CRX8_AEGTA	Nuclear receptor corepressor 1
TraesCS1B01G087300.1	1.47847	12.2233	0.000471958	tr|M7XDE1|M7XDE1_TRIUA	Methyl-CpG-binding domain protein 4
TraesCS1B01G088700.1	-1.0015	9.23291	0.00237703	tr|A0A0K9Q2Q2|A0A0K9Q2Q2_ZOSMR	Chaperone protein dnaJ
TraesCS1B01G091900.1	-1.03961	6.67303	0.00978824	tr|B9SPH8|B9SPH8_RICCO	Kinase, putative
TraesCS1B01G092400.1	1.47819	8.77092	0.00306071	tr|Q6S9D8|Q6S9D8_WHEAT	Annexin
TraesCS1B01G093800.1	2.66354	37.9329	7.32211e-10	sp|P93194|RPK1_IPONI	Receptor-like protein kinase
TraesCS1B01G095700.1	1.50591	7.8838	0.00498795	tr|A0A061GZ13|A0A061GZ13_THECC	F2P16.20-like protein isoform 3
TraesCS1B01G095800.1	-2.14734	21.3527	3.82086e-06	tr|W5A8K7|W5A8K7_WHEAT	Peroxidase
TraesCS1B01G097200.1	1.05728	11.6209	0.000652148	tr|A0A089QAC9|A0A089QAC9_9POAL	Glutathione S-transferase
TraesCS1B01G101900.1	-1.81398	8.61207	0.00333943	AT3G48470.2	embryo defective 2423
TraesCS1B01G103800.1	1.22985	6.21433	0.012672	AT1G49610.1	F-box family protein
TraesCS1B01G107200.1	1.16432	8.98673	0.00271947	tr|I0Z847|I0Z847_COCSC	DNA repair helicase
TraesCS1B01G107800.1	1.4102	13.3667	0.000256135	tr|B6TPV9|B6TPV9_MAIZE	ATP binding protein
TraesCS1B01G109800.1	1.52424	10.8863	0.000968793	tr|N1QVM5|N1QVM5_AEGTA	E3 ubiquitin-protein ligase SINA-like 10
TraesCS1B01G110600.1	1.23332	6.50008	0.0107869	AT1G65790.1	receptor kinase 1
TraesCS1B01G111200.1	-1.4281	8.62216	0.00332098	tr|O22454|O22454_WHEAT	Low-affinity cation transporter
TraesCS1B01G113800.1	-1.0583	7.90866	0.00491988	tr|A0A089QAC9|A0A089QAC9_9POAL	Glutathione S-transferase
TraesCS1B01G115800.1	4.22328	7.17412	0.00739627	tr|W5AB29|W5AB29_WHEAT	Peroxidase
TraesCS1B01G116700.2	1.83923	10.0585	0.00151649	tr|W9S0P5|W9S0P5_9ROSA	Serine/threonine-protein kinase ATM
TraesCS1B01G117500.1	1.02785	13.4916	0.000239631	tr|A0A0E3JS38|A0A0E3JS38_ECHCG	1-aminocyclopropane-1-carboxylate oxidase
TraesCS1B01G117800.1	-1.53389	15.6865	7.47559e-05	tr|A0A1D1XNF9|A0A1D1XNF9_9ARAE	O-glucosyltransferase rumi
TraesCS1B01G117900.1	1.00729	9.43168	0.00213269	tr|R7W9T4|R7W9T4_AEGTA	Cullin-1
TraesCS1B01G118000.1	1.0828	10.1474	0.00144504	tr|M7YQS9|M7YQS9_TRIUA	Cullin-1
TraesCS1B01G118900.2	2.45432	21.9275	2.83144e-06	tr|G7ISH3|G7ISH3_MEDTR	Chromatin remodeling factor, putative
TraesCS1B01G121600.2	1.41411	22.2265	2.42304e-06	tr|N1QUZ6|N1QUZ6_AEGTA	Glucan 1,3-beta-glucosidase
TraesCS1B01G122800.1	2.16657	7.82884	0.00514191	tr|M8ANW0|M8ANW0_AEGTA	Phenylalanine ammonia-lyase
TraesCS1B01G123400.4	2.42026	7.00825	0.00811347	tr|A0A072U2X8|A0A072U2X8_MEDTR	E3 ubiquitin-protein ligase
TraesCS1B01G124700.1	1.25027	9.38164	0.00219169	tr|M8BLB5|M8BLB5_AEGTA	Serine/threonine-protein phosphatase 4 regulatory subunit 3
TraesCS1B01G126900.1	-1.16667	16.7813	4.1945e-05	tr|A0A0F7GZB6|A0A0F7GZB6_9ROSI	Chlororespiratory reduction31
TraesCS1B01G128600.1	-1.61083	11.9946	0.000533562	tr|M8BGC7|M8BGC7_AEGTA	GDSL esterase/lipase
TraesCS1B01G129000.1	1.91905	17.2269	3.31705e-05	tr|A0A1E5W418|A0A1E5W418_9POAL	6-phosphofructo-2-kinase/fructose-2, 6-bisphosphatase
TraesCS1B01G129000.2	1.4065	13.2194	0.00027706	tr|A0A1E5W418|A0A1E5W418_9POAL	6-phosphofructo-2-kinase/fructose-2, 6-bisphosphatase
TraesCS1B01G129900.3	2.10166	10.0832	0.00149625	tr|A0A1D1Y6F5|A0A1D1Y6F5_9ARAE	Arginine--tRNA ligase
TraesCS1B01G130500.1	1.63451	18.7772	1.46912e-05	AT2G37370.3	centrosomal protein of 135 kDa-like protein
TraesCS1B01G133300.1	1.44524	6.35486	0.011706	tr|A8CF52|A8CF52_BRACM	Glycerophosphodiester phosphodiesterase
TraesCS1B01G133400.3	-1.34794	22.0306	2.68344e-06	tr|A8CF52|A8CF52_BRACM	Glycerophosphodiester phosphodiesterase
TraesCS1B01G135700.1	-2.28413	9.71184	0.00183085	tr|B4FQ23|B4FQ23_MAIZE	Lactoylglutathione lyase
TraesCS1B01G136300LC.1	-1.49433	7.30368	0.00688136	AT5G55550.9	RNA-binding (RRM/RBD/RNP motifs) family protein
TraesCS1B01G137200.1	-2.07671	15.2888	9.22596e-05	tr|A0A1J3JUF2|A0A1J3JUF2_NOCCA	Pentatricopeptide repeat-containing protein
TraesCS1B01G138600.1	-1.78892	22.6779	1.9156e-06	tr|A0A1E5UPB1|A0A1E5UPB1_9POAL	3'-N-debenzoyl-2'-deoxytaxol N-benzoyltransferase
TraesCS1B01G139000.1	-1.71521	13.3931	0.000252558	tr|A0A103YM36|A0A103YM36_CYNCS	Leucine-rich repeat-containing protein
TraesCS1B01G139600.1	1.3201	14.8295	0.000117682	tr|Q9AQZ5|Q9AQZ5_ORYSJ	70 kDa heat shock protein
TraesCS1B01G140400.3	1.13588	13.2385	0.000274256	tr|C0PG86|C0PG86_MAIZE	FACT complex subunit SSRP1
TraesCS1B01G146600.1	1.30121	12.1061	0.000502565	tr|A0A061EQ81|A0A061EQ81_THECC	RNA-binding family protein
TraesCS1B01G147000.1	-1.63326	8.22623	0.00412891	tr|G7KPX0|G7KPX0_MEDTR	Receptor-like kinase
TraesCS1B01G149800.1	1.57763	15.4187	8.61301e-05	tr|A0A151UCB0|A0A151UCB0_CAJCA	Poly(A) RNA polymerase cid11
TraesCS1B01G150100.1	1.45443	14.2312	0.000161665	tr|R7W1K8|R7W1K8_AEGTA	Pentatricopeptide repeat-containing protein
TraesCS1B01G150200.1	2.1881	21.9646	2.77725e-06	tr|K3Z7G1|K3Z7G1_SETIT	Lactoylglutathione lyase
TraesCS1B01G150500.3	5.07555	19.4688	1.02257e-05	AT4G30100.2	P-loop containing nucleoside triphosphate hydrolases superfamily protein
TraesCS1B01G150800.1	1.127	8.16324	0.0042748	tr|A0A072VLS8|A0A072VLS8_MEDTR	Ion channel pollux-like protein
TraesCS1B01G151300.1	1.04912	14.6093	0.000132259	tr|A0A103Y5S3|A0A103Y5S3_CYNCS	Chaperone DnaK
TraesCS1B01G151400.1	2.50294	21.8587	2.93476e-06	tr|Q2QV25|Q2QV25_ORYSJ	Retrotransposon protein, putative, unclassified
TraesCS1B01G151900.1	2.21114	10.9973	0.000912428	tr|A0A097PQG6|A0A097PQG6_BRADI	ABC1-like kinase
TraesCS1B01G152200.1	2.17349	16.168	5.79659e-05	tr|A0A061DQM7|A0A061DQM7_THECC	Kinase interacting (KIP1-like) family protein, putative
TraesCS1B01G153600.3	2.3207	6.92289	0.00850994	tr|A0A1E5UW72|A0A1E5UW72_9POAL	Transcription initiation factor IIF subunit alpha
TraesCS1B01G153600.7	1.19226	10.1089	0.00147559	tr|A0A1E5UW72|A0A1E5UW72_9POAL	Transcription initiation factor IIF subunit alpha
TraesCS1B01G154000.2	1.45372	27.9387	1.25223e-07	tr|A0A1D1YSY2|A0A1D1YSY2_9ARAE	Retinal-binding protein
TraesCS1B01G154200.5	5.14666	10.5098	0.00118741	tr|A0A0Q3JED1|A0A0Q3JED1_BRADI	Phospholipid-transporting ATPase
TraesCS1B01G154400.1	2.12375	26.1307	3.19074e-07	tr|B9IKA0|B9IKA0_POPTR	Kinase family protein
TraesCS1B01G155300.1	-1.17012	12.683	0.000368996	tr|A0A061F0L4|A0A061F0L4_THECC	Core-2/I-branching beta-1,6-N-acetylglucosaminyltransferase family protein
TraesCS1B01G155700.2	3.49103	11.6184	0.000653034	tr|A0A1D5S8Z8|A0A1D5S8Z8_WHEAT	Starch synthase, chloroplastic/amyloplastic
TraesCS1B01G157300.1	-2.51677	24.4777	7.5175e-07	tr|E7CWB5|E7CWB5_WHEAT	Lectin receptor kinase
TraesCS1B01G159100LC.1	1.04422	6.29014	0.0121411	AT5G26180.5	S-adenosyl-L-methionine-dependent methyltransferases superfamily protein
TraesCS1B01G160100.1	1.59893	22.347	2.27568e-06	tr|A7UMA9|A7UMA9_WHEAT	CsAtPR5
TraesCS1B01G160300.1	1.54902	25.6674	4.05619e-07	tr|A7UMA9|A7UMA9_WHEAT	CsAtPR5
TraesCS1B01G160800.1	2.36028	18.4447	1.74907e-05	tr|A0A0Q3LXC1|A0A0Q3LXC1_BRADI	Midasin
TraesCS1B01G161300.1	1.51346	27.139	1.89343e-07	tr|A0A0U2QGB6|A0A0U2QGB6_9LILI	3-ketoacyl-CoA thiolase
TraesCS1B01G163400.2	2.01414	6.05754	0.013847	tr|A2Q199|A2Q199_MEDTR	Chaperone DnaK
TraesCS1B01G164200.1	1.57581	7.33852	0.00674924	tr|M8A6F2|M8A6F2_TRIUA	Hypersensitive-induced response protein 1
TraesCS1B01G164300.2	1.61694	6.38577	0.0115039	tr|A0A097PLD4|A0A097PLD4_BRADI	Transducin/WD40 repeat-like superfamily protein
TraesCS1B01G165100LC.1	3.01667	16.9641	3.80929e-05	sp|Q8KFT1|IF2_CHLTE	Translation initiation factor IF-2
TraesCS1B01G165900.2	1.14065	10.3067	0.00132547	tr|I0Z4B3|I0Z4B3_COCSC	WD40 repeat-like protein
TraesCS1B01G168000.1	-1.58549	15.7631	7.17885e-05	tr|G7I4R9|G7I4R9_MEDTR	Peptide transporter
TraesCS1B01G168700.3	8.90587	14.979	0.000108714	tr|B9SDJ7|B9SDJ7_RICCO	ATP-dependent RNA helicase, putative
TraesCS1B01G169600.1	9.30372	7.45202	0.00633652	tr|W5AHM4|W5AHM4_WHEAT	Non-lysosomal glucosylceramidase
TraesCS1B01G169900.2	1.17115	7.19426	0.00731371	tr|A0A1E5WES5|A0A1E5WES5_9POAL	UDP-glucose:glycoprotein glucosyltransferase
TraesCS1B01G170300.1	1.36116	11.6015	0.000658976	tr|B9HT78|B9HT78_POPTR	Phosphoribosylformylglycinamidine synthase family protein
TraesCS1B01G171900.1	2.85012	9.26338	0.00233781	tr|M7ZK75|M7ZK75_TRIUA	Transportin-3
TraesCS1B01G174600.1	-1.48147	28.5213	9.26727e-08	tr|B7FJV5|B7FJV5_MEDTR	Transmembrane protein, putative
TraesCS1B01G178500.1	-1.73515	19.8296	8.46599e-06	tr|A0A1D1Z388|A0A1D1Z388_9ARAE	Thioredoxin
TraesCS1B01G182100.1	-1.20565	6.13011	0.0132899	tr|Q9FWV7|Q9FWV7_ORYSJ	Ser/Thr protein phosphatase family protein, expressed
TraesCS1B01G182500.1	2.20255	12.0576	0.000515824	tr|Q7XD45|Q7XD45_ORYSJ	Chloroplast inner envelope protein, putative, expressed
TraesCS1B01G184000.1	-1.55056	21.0734	4.4203e-06	AT1G55265.1	DUF538 family protein, putative (Protein of unknown function, DUF538)
TraesCS1B01G184500.1	-1.9831	44.2931	2.82711e-11	tr|W5A7D8|W5A7D8_WHEAT	Carboxypeptidase
TraesCS1B01G184500.3	-1.71218	30.0594	4.19017e-08	tr|A0A1D5SCC6|A0A1D5SCC6_WHEAT	Carboxypeptidase
TraesCS1B01G186700.1	1.45256	21.7065	3.17721e-06	tr|M8B3U0|M8B3U0_TRIUA	Epoxide hydrolase 2
TraesCS1B01G188500.1	2.89655	15.3417	8.97165e-05	tr|A0A0B0NBZ2|A0A0B0NBZ2_GOSAR	Laminin subunit alpha-1
TraesCS1B01G191800.1	-1.32583	21.7071	3.17617e-06	tr|A0A1E5VBA9|A0A1E5VBA9_9POAL	Homeobox protein BEL1-like protein
TraesCS1B01G192700.1	1.65675	18.9741	1.32504e-05	tr|A0A1D5SC18|A0A1D5SC18_WHEAT	Peptidylprolyl isomerase
TraesCS1B01G193700.1	8.67433	7.43353	0.00640195	tr|B9RNU3|B9RNU3_RICCO	RNA binding protein, putative
TraesCS1B01G196400.1	-1.15052	13.219	0.000277123	tr|A0A1E5VXM7|A0A1E5VXM7_9POAL	F-box protein PP2-A13
TraesCS1B01G196600.1	-2.59679	9.1875	0.00243674	tr|W5A7B5|W5A7B5_WHEAT	Rhomboid-like protein
TraesCS1B01G196900.1	2.24668	6.83652	0.00893128	tr|A0A061ETT5|A0A061ETT5_THECC	Alpha/beta-Hydrolases superfamily protein
TraesCS1B01G197000.1	2.03278	7.68183	0.00557795	tr|A0A061ETT5|A0A061ETT5_THECC	Alpha/beta-Hydrolases superfamily protein
TraesCS1B01G198500.1	-1.0893	6.08623	0.013624	tr|A0A0K9PJ16|A0A0K9PJ16_ZOSMR	Major facilitator superfamily domain-containing protein
TraesCS1B01G199100.1	1.35617	13.7243	0.000211698	tr|Q8RWU9|Q8RWU9_ARATH	Protein kinase family protein
TraesCS1B01G200700.1	1.16174	8.77521	0.00305352	tr|A0A061G3J4|A0A061G3J4_THECC	DNA mismatch repair protein MutS, putative
TraesCS1B01G200800.1	3.09804	10.0478	0.00152534	tr|A0A151RF15|A0A151RF15_CAJCA	Retrovirus-related Pol polyprotein from transposon TNT 1-94
TraesCS1B01G202100.1	2.1759	17.9717	2.24213e-05	tr|Q337C3|Q337C3_ORYSJ	Prolyl carboxypeptidase like protein, putative, expressed
TraesCS1B01G202100.2	1.53336	19.8024	8.58741e-06	tr|A0A0K9PIU0|A0A0K9PIU0_ZOSMR	Serine carboxypeptidase S28 family protein
TraesCS1B01G202800LC.1	-1.41901	11.5242	0.000686958	tr|A0A1D1YTJ8|A0A1D1YTJ8_9ARAE	Histidine--tRNA ligase
TraesCS1B01G202900.1	-2.19636	8.90645	0.00284166	tr|Q9FW91|Q9FW91_ORYSJ	Cytochrome P450 family protein
TraesCS1B01G203600.2	2.21648	18.0969	2.09946e-05	tr|M8BQW8|M8BQW8_AEGTA	U1 small nuclear ribonucleoprotein 70 kDa
TraesCS1B01G205300.1	2.55817	41.9912	9.16836e-11	tr|R7W1G5|R7W1G5_AEGTA	Xanthine dehydrogenase
TraesCS1B01G205800.2	1.47895	6.21359	0.0126774	AT3G15410.1	Leucine-rich repeat (LRR) family protein
TraesCS1B01G205900.1	1.37565	17.1918	3.37898e-05	tr|B9IPW6|B9IPW6_POPTR	PHD finger family protein
TraesCS1B01G206600.1	-1.16328	19.2086	1.17187e-05	tr|G7IB92|G7IB92_MEDTR	Abscisic acid receptor
TraesCS1B01G207900.1	1.46489	19.5295	9.90585e-06	tr|A0A0K9Q1P3|A0A0K9Q1P3_ZOSMR	ADP-ribosylation factor GTPase-activating protein
TraesCS1B01G208100.1	1.63886	24.773	6.44949e-07	tr|A8JGS9|A8JGS9_CHLRE	DnaJ-like protein
TraesCS1B01G212400.1	-1.98598	7.43624	0.00639233	tr|A6YJX4|A6YJX4_9MAGN	Peptide transporter
TraesCS1B01G213700.1	3.0302	26.8868	2.15728e-07	tr|A0A0B0P660|A0A0B0P660_GOSAR	DNA replication and repair recF
TraesCS1B01G213800.1	-2.37672	10.4713	0.00121243	tr|W5A6H3|W5A6H3_WHEAT	CASP-like protein
TraesCS1B01G216400.1	1.29575	7.55978	0.00596854	tr|W5A6W5|W5A6W5_WHEAT	Carboxypeptidase
TraesCS1B01G219600.1	-1.01475	6.3257	0.0119	sp|Q4FNN5|MIAB_PELUB	tRNA-2-methylthio-N(6)-dimethylallyladenosine synthase
TraesCS1B01G220300.2	2.29441	7.84918	0.00508439	tr|A0A0B2QMI8|A0A0B2QMI8_GLYSO	Coiled-coil domain-containing protein 132
TraesCS1B01G220300.4	1.20351	6.2918	0.0121298	tr|A0A0B2QMI8|A0A0B2QMI8_GLYSO	Coiled-coil domain-containing protein 132
TraesCS1B01G224100.1	2.65263	20.8719	4.91047e-06	tr|A0A1D1ZCD9|A0A1D1ZCD9_9ARAE	Altered inheritance of mitochondria protein 32
TraesCS1B01G224600.1	-1.2065	18.676	1.54922e-05	tr|A0A1D5SBM1|A0A1D5SBM1_WHEAT	Flavin-containing monooxygenase
TraesCS1B01G224700.1	-2.96752	11.6731	0.000634097	tr|A0A0K9Q2Q3|A0A0K9Q2Q3_ZOSMR	C2H2-like zinc finger protein
TraesCS1B01G225000.1	-1.55667	29.1255	6.78378e-08	tr|A0A0B2PKB3|A0A0B2PKB3_GLYSO	Nitrate transporter 1.1
TraesCS1B01G225700.2	-5.18056	8.16567	0.00426906	tr|Q14F61|Q14F61_WHEAT	Expansin protein
TraesCS1B01G226300.2	2.9184	7.76039	0.00534046	tr|A0A1D1XGX4|A0A1D1XGX4_9ARAE	CCR4-NOT transcription complex subunit 1
TraesCS1B01G226500.1	1.32593	26.3654	2.82558e-07	tr|A0A1D5S7U7|A0A1D5S7U7_WHEAT	Pyruvate kinase
TraesCS1B01G227400.1	1.62538	6.08622	0.013624	AT5G02840.5	LHY/CCA1-like 1
TraesCS1B01G228800.1	-1.38238	15.5746	7.93111e-05	tr|A0A072UPG0|A0A072UPG0_MEDTR	SBP (S-ribonuclease-binding protein) family protein
TraesCS1B01G228900.2	10.4713	7.58777	0.00587656	tr|F4JNE2|F4JNE2_ARATH	Pleckstrin homology (PH) domain-containing protein
TraesCS1B01G229000.1	-1.18339	6.83807	0.00892354	tr|A0A1D5S9R7|A0A1D5S9R7_WHEAT	Beta-amylase
TraesCS1B01G229500.1	-1.12438	8.40147	0.00374919	tr|A0A060D1H2|A0A060D1H2_MAIZE	Trihelix transcription factor
TraesCS1B01G232200.2	-1.04999	15.5246	8.14401e-05	tr|F2CRV8|F2CRV8_HORVV	Serine hydroxymethyltransferase
TraesCS1B01G232900.1	2.51575	26.7403	2.32712e-07	tr|B9R9W6|B9R9W6_RICCO	Sugar transporter, putative
TraesCS1B01G233200.1	1.99949	16.165	5.80574e-05	tr|W9R0H2|W9R0H2_9ROSA	Leucine--tRNA ligase
TraesCS1B01G234400.3	10.071	8.37278	0.00380882	tr|Q8SB96|Q8SB96_ORYSJ	Agenet domain containing protein, expressed
TraesCS1B01G234500.1	-1.00916	8.05791	0.00453054	tr|Q9SB32|Q9SB32_ARATH	2-oxoglutarate (2OG) and Fe(II)-dependent oxygenase superfamily protein
TraesCS1B01G241900.2	11.2774	8.91865	0.00282272	tr|A0A0K0XR78|A0A0K0XR78_TOBAC	Serine/threonine-protein kinase
TraesCS1B01G242400.1	-1.38132	21.7701	3.0735e-06	tr|U5GD52|U5GD52_POPTR	Phosphatase 2C family protein
TraesCS1B01G242400LC.1	-2.37654	32.1054	1.4603e-08	tr|A0A1D5SMQ9|A0A1D5SMQ9_WHEAT	Auxin-responsive protein
TraesCS1B01G243200LC.1	2.15419	17.8187	2.42988e-05	tr|A0A0K9NRB7|A0A0K9NRB7_ZOSMR	FAR1-related sequence 3
TraesCS1B01G247000.1	1.39836	9.36158	0.00221581	tr|I1VWJ3|I1VWJ3_SPIPO	Succinate dehydrogenase subunit 4
TraesCS1B01G249000.1	-2.56441	13.0954	0.000296024	tr|Q75K72|Q75K72_ORYSJ	'putative beta-1,3-glucanase
TraesCS1B01G249300.2	1.16971	16.789	4.17744e-05	tr|B9SC73|B9SC73_RICCO	RNA-binding protein, putative
TraesCS1B01G251300.1	2.03424	31.6533	1.84303e-08	tr|G7IW85|G7IW85_MEDTR	Plant calmodulin-binding-like protein
TraesCS1B01G251800.1	1.47384	6.23012	0.0125595	tr|A0A096PJX5|A0A096PJX5_MAIZE	Annexin
TraesCS1B01G252900.1	1.77882	14.4783	0.000141787	tr|A0A0B0M962|A0A0B0M962_GOSAR	7-hydroxymethyl chlorophyll a reductase, chloroplastic-like protein
TraesCS1B01G256200.2	2.21358	8.37436	0.00380551	tr|B9RV87|B9RV87_RICCO	Protein kinase, putative
TraesCS1B01G256300.2	2.05355	17.0675	3.60752e-05	sp|Q5AYW6|DXO_EMENI	Decapping nuclease rai1
TraesCS1B01G256600.1	1.16623	6.18739	0.0128664	tr|D7KVL5|D7KVL5_ARALL	Kinase family protein
TraesCS1B01G257000LC.1	1.04882	10.7373	0.00104998	tr|A0A151RAR9|A0A151RAR9_CAJCA	Transposon Ty3-G Gag-Pol polyprotein
TraesCS1B01G257200.1	1.4463	9.57473	0.00197274	AT4G08850.2	Leucine-rich repeat receptor-like protein kinase family protein
TraesCS1B01G259000.1	1.93231	19.1438	1.2123e-05	tr|N1QW04|N1QW04_AEGTA	LETM1 and EF-hand domain-containing protein 1, mitochondrial
TraesCS1B01G259500.1	1.89233	23.1214	1.52085e-06	tr|A0A1E5VEK0|A0A1E5VEK0_9POAL	Protein WEAK CHLOROPLAST MOVEMENT UNDER BLUE LIGHT 1
TraesCS1B01G260000.1	-1.52555	12.2007	0.000477712	tr|B9H885|B9H885_POPTR	Cyclin family protein
TraesCS1B01G261600.1	1.68346	14.8304	0.000117623	tr|W9RG35|W9RG35_9ROSA	1-(5-phosphoribosyl)-5-[(5-phosphoribosylamino)methylideneamino] imidazole-4-carboxamide isomerase
TraesCS1B01G262000.3	-1.41294	14.7565	0.000122327	tr|A0A0K9NJX5|A0A0K9NJX5_ZOSMR	Oxidoreductase, 2OG-Fe(II) oxygenase family protein
TraesCS1B01G263100.1	-1.72355	21.6886	3.20696e-06	tr|A0A1E5UX10|A0A1E5UX10_9POAL	Basic 7S globulin
TraesCS1B01G264000.2	1.4563	16.3792	5.18499e-05	tr|A0A1D1XGV7|A0A1D1XGV7_9ARAE	Breast carcinoma-amplified sequence 3
TraesCS1B01G266500.1	-1.98487	19.3774	1.07269e-05	tr|B6SSS2|B6SSS2_MAIZE	1-deoxy-D-xylulose-5-phosphate synthase
TraesCS1B01G269800.1	1.33831	15.3723	8.82727e-05	tr|A0A0U2S1V9|A0A0U2S1V9_ORYSA	NBS-LRR-like resistance protein
TraesCS1B01G269900.1	1.08448	12.0119	0.000528631	tr|D4QD70|D4QD70_DIACA	Receptor-like kinase
TraesCS1B01G272900.2	9.31467	7.70151	0.00551745	tr|A0A1E5W1W1|A0A1E5W1W1_9POAL	Protein root UVB sensitive 6
TraesCS1B01G273000.1	2.92844	11.3544	0.000752705	tr|A0A088FZS5|A0A088FZS5_CICAR	Cold shock protein
TraesCS1B01G273900.1	-1.31397	9.62876	0.00191554	tr|M8BK26|M8BK26_AEGTA	Cytochrome c
TraesCS1B01G274400.2	1.10695	13.2279	0.000275815	AT1G48220.1	Protein kinase superfamily protein
TraesCS1B01G274800.1	1.31726	16.0014	6.3296e-05	tr|A0A1I9W020|A0A1I9W020_POPTO	Wound-responsive family protein
TraesCS1B01G275200LC.1	1.7856	13.1855	0.000282127	tr|A0A1J3HNP1|A0A1J3HNP1_NOCCA	Glutathione S-transferase T3
TraesCS1B01G279600.1	1.22137	10.5629	0.00115379	tr|A0A072VPK0|A0A072VPK0_MEDTR	DUF668 family protein
TraesCS1B01G282200.2	-1.12025	16.5546	4.72681e-05	tr|W5A030|W5A030_WHEAT	S-acyltransferase
TraesCS1B01G283300.1	1.01789	10.8067	0.00101131	tr|A9PDZ2|A9PDZ2_POPTR	Inorganic pyrophosphatase family protein
TraesCS1B01G283600.1	-1.21778	9.11026	0.0025418	sp|B3QWF5|F16PA_CHLT3	Fructose-1,6-bisphosphatase class 1
TraesCS1B01G283900.1	-1.38647	20.5083	5.93735e-06	tr|Q75HX0|Q75HX0_ORYSJ	Actin
TraesCS1B01G285500.1	-1.01408	6.58027	0.0103115	tr|Q8S3J5|Q8S3J5_WHEAT	Ferredoxin
TraesCS1B01G286300.1	-1.90894	10.8029	0.00101343	tr|A0A0F7J2F5|A0A0F7J2F5_GOSBA	Cytochrome P450
TraesCS1B01G287000.1	1.54944	17.1447	3.46374e-05	tr|A0A1D5SQK0|A0A1D5SQK0_WHEAT	Arginyl-tRNA--protein transferase
TraesCS1B01G287500.1	-1.26736	11.3033	0.000773689	AT2G29670.2	Tetratricopeptide repeat (TPR)-like superfamily protein
TraesCS1B01G287800.1	-2.45587	29.2331	6.41746e-08	tr|A0A061ESB6|A0A061ESB6_THECC	HXXXD-type acyl-transferase family protein
TraesCS1B01G289200.1	-1.51666	24.3244	8.14031e-07	tr|A0A061EYJ3|A0A061EYJ3_THECC	RING/FYVE/PHD zinc finger superfamily protein
TraesCS1B01G289500.1	-1.26923	21.8262	2.98491e-06	AT5G59050.1	G patch domain protein
TraesCS1B01G290200.1	-1.78857	15.8607	6.81805e-05	tr|A0A1J6HY66|A0A1J6HY66_NICAT	Bel1-like homeodomain protein 1
TraesCS1B01G290500.1	-1.19732	14.6381	0.000130252	tr|D6MKE6|D6MKE6_9ASPA	Transcription factor
TraesCS1B01G290800.1	1.6067	11.5943	0.000661533	tr|B4FR28|B4FR28_MAIZE	Uracil phosphoribosyltransferase
TraesCS1B01G294300.1	-1.56451	20.0851	7.407e-06	tr|Q943K7|Q943K7_ORYSJ	70 kDa heat shock protein
TraesCS1B01G296800.1	2.26025	27.4064	1.64885e-07	tr|A0A0D2KJF0|A0A0D2KJF0_9CHLO	Phosphatidate phosphatase, Lipin
TraesCS1B01G297800.1	2.20584	23.985	9.70901e-07	tr|M7ZNK2|M7ZNK2_TRIUA	Serine/threonine-protein kinase ATM
TraesCS1B01G298200.1	2.60784	11.9443	0.000548135	tr|A0A1D1XC43|A0A1D1XC43_9ARAE	Ectonucleoside triphosphate diphosphohydrolase 1
TraesCS1B01G298300.1	1.20641	12.5916	0.00038749	tr|A0A0K9Q4T7|A0A0K9Q4T7_ZOSMR	GPN-loop GTPase-like protein
TraesCS1B01G300600.1	-2.20126	40.8525	1.64161e-10	tr|U5FHW7|U5FHW7_POPTR	Aminotransferase-related family protein
TraesCS1B01G308600.1	10.6716	30.5195	3.30534e-08	tr|M8CFQ4|M8CFQ4_AEGTA	TOM1-like protein 2
TraesCS1B01G308900.1	-2.91269	17.1107	3.52625e-05	tr|Q0WWF1|Q0WWF1_ARATH	Aminotransferase like protein
TraesCS1B01G310300.1	-5.09846	8.29367	0.00397836	tr|Q9FY30|Q9FY30_FESPR	Expansin
TraesCS1B01G312800.1	1.62057	28.9137	7.56749e-08	tr|A0A0K9Q444|A0A0K9Q444_ZOSMR	Protein kinase-like protein
TraesCS1B01G314000.1	-1.91091	28.6244	8.78681e-08	tr|G7II68|G7II68_MEDTR	LURP-one-like protein
TraesCS1B01G314900.3	-8.89461	22.983	1.63444e-06	tr|B6SVB8|B6SVB8_MAIZE	CCR4-NOT transcription complex subunit 2
TraesCS1B01G315900.1	2.01913	8.35169	0.00385329	tr|A0A1D5SAU6|A0A1D5SAU6_WHEAT	Protein DETOXIFICATION
TraesCS1B01G316200.2	3.55517	7.14438	0.00751992	tr|N1QXK1|N1QXK1_AEGTA	Myb family transcription factor APL
TraesCS1B01G336100LC.1	2.6456	10.6023	0.00112946	tr|A0A0E0M617|A0A0E0M617_ORYPU	Alanine--tRNA ligase
TraesCS1B01G336700.1	1.07674	7.67233	0.0056074	tr|B7UBD5|B7UBD5_SETIT	NBS-LRR disease resistance protein
TraesCS1B01G339200.2	1.82569	28.112	1.14495e-07	tr|A0A1E5W0E9|A0A1E5W0E9_9POAL	MATH domain-containing protein
TraesCS1B01G342200.1	1.13473	9.45029	0.00211115	tr|A0A0B0MJL6|A0A0B0MJL6_GOSAR	Proline--tRNA ligase
TraesCS1B01G342800.1	3.28928	7.97835	0.004734	tr|A0A0K0XR78|A0A0K0XR78_TOBAC	Serine/threonine-protein kinase
TraesCS1B01G344100.4	1.10142	10.3908	0.00126645	tr|Q6L6R6|Q6L6R6_WHEAT	Protein kinase
TraesCS1B01G344200.1	1.21102	6.9057	0.00859211	tr|Q338I5|Q338I5_ORYSJ	Colon cancer-associated protein Mic1-like containing protein, expressed
TraesCS1B01G346300.1	-1.14851	9.0945	0.00256379	tr|B6SUE3|B6SUE3_MAIZE	TCP family transcription factor containing protein
TraesCS1B01G347900.2	-1.50159	14.3708	0.000150112	tr|A0A1D6D994|A0A1D6D994_WHEAT	Auxin response factor
TraesCS1B01G348800.1	1.11119	7.73938	0.00540295	AT1G65790.1	receptor kinase 1
TraesCS1B01G350600.1	1.47762	13.296	0.000265967	tr|B8AZZ8|B8AZZ8_ORYSI	Trehalose-6-phosphate synthase 6
TraesCS1B01G351300.1	2.62699	7.04976	0.00792758	tr|W9R947|W9R947_9ROSA	Homeobox protein
TraesCS1B01G352400.1	-2.51527	31.414	2.08473e-08	tr|A0A072UQA8|A0A072UQA8_MEDTR	ATP-dependent chaperone ClpB
TraesCS1B01G356100.3	3.22264	40.1474	2.35501e-10	tr|A4S9W6|A4S9W6_OSTLU	ABC(ATP-binding) family transporter
TraesCS1B01G356200.1	3.85649	20.6479	5.51968e-06	tr|W0TS79|W0TS79_ACAMN	ATP-binding cassette transporter subfamily A member
TraesCS1B01G357600.1	-1.52914	7.17911	0.00737573	tr|W5GES9|W5GES9_WHEAT	Histone H2B
TraesCS1B01G359600LC.1	1.42802	11.1985	0.000818653	tr|A0A061E2W4|A0A061E2W4_THECC	Pre-mRNA splicing factor-related
TraesCS1B01G361200.1	3.55252	13.9683	0.000185923	tr|A0A061G639|A0A061G639_THECC	Late embryogenesis abundant hydroxyproline-rich glycoprotein family, putative
TraesCS1B01G367300LC.1	-1.33374	8.03886	0.00457843	tr|A0A0B2QQ03|A0A0B2QQ03_GLYSO	Remorin
TraesCS1B01G368200.1	2.16401	11.9574	0.000544303	tr|A0A0U2RTH9|A0A0U2RTH9_ORYSA	NBS-LRR-like resistance protein
TraesCS1B01G369400.1	-1.10757	6.72958	0.0094827	tr|A0A061E0E4|A0A061E0E4_THECC	Acid phosphatase/vanadium-dependent haloperoxidase-related protein
TraesCS1B01G369700LC.1	-1.24485	8.13383	0.00434468	sp|Q8P4V7|GLNE_XANCP	Bifunctional glutamine synthetase adenylyltransferase/adenylyl-removing enzyme
TraesCS1B01G370900.1	-1.60189	8.84421	0.0029402	tr|A9Q116|A9Q116_MAIZE	Calcineurin B-like protein
TraesCS1B01G371100.1	1.26047	8.73149	0.00312761	tr|A0A072UG99|A0A072UG99_MEDTR	CASC3/barentsz eIF4AIII-binding protein
TraesCS1B01G371900.1	2.67479	12.1759	0.000484099	tr|Q2R491|Q2R491_ORYSJ	Cytochrome P450 family protein, expressed
TraesCS1B01G372800.1	1.13623	9.80619	0.00173925	tr|W5A3B3|W5A3B3_WHEAT	Serine/threonine-protein kinase
TraesCS1B01G374600.1	-1.59361	15.7772	7.1257e-05	tr|H9CTT4|H9CTT4_WHEAT	Ras-like protein
TraesCS1B01G375400LC.1	1.82889	28.1259	1.13674e-07	tr|E9NVM7|E9NVM7_LACSA	Cysteine protease
TraesCS1B01G378100.1	1.19829	10.1294	0.00145926	tr|Q019E5|Q019E5_OSTTA	SWR1-complex protein 4/DNA methyltransferase 1-associated protein 1
TraesCS1B01G379800.1	1.69935	16.4223	5.06854e-05	tr|A0A072VUE3|A0A072VUE3_MEDTR	Homogentisate phytyltransferase
TraesCS1B01G381000.2	1.07076	7.63752	0.00571663	tr|I0YKU3|I0YKU3_COCSC	Alpha/beta-hydrolase
TraesCS1B01G382200.2	-1.25354	6.97565	0.00826262	tr|A0A061GAP4|A0A061GAP4_THECC	Pectin lyase-like superfamily protein
TraesCS1B01G382600.1	1.15396	13.6621	0.000218829	tr|N1QYN1|N1QYN1_AEGTA	Phospholipase D
TraesCS1B01G384500.1	4.37019	63.1675	1.89858e-15	tr|G7J770|G7J770_MEDTR	Sec14p-like phosphatidylinositol transfer family protein
TraesCS1B01G384500.2	1.8577	10.4392	0.00123367	tr|G7J770|G7J770_MEDTR	Sec14p-like phosphatidylinositol transfer family protein
TraesCS1B01G384500LC.1	-1.23986	14.8813	0.00011449	AT3G07980.2	mitogen-activated protein kinase kinase kinase 6
TraesCS1B01G386400.1	-1.90228	8.5769	0.00340455	tr|A0A0C4BIL4|A0A0C4BIL4_WHEAT	Histone H2B
TraesCS1B01G386900.1	-1.31285	14.0703	0.0001761	tr|B4FAQ5|B4FAQ5_MAIZE	VIP1 protein
TraesCS1B01G388200.1	5.28636	7.2162	0.00722486	tr|F2CTY1|F2CTY1_HORVV	Chlorophyll a-b binding protein, chloroplastic
TraesCS1B01G388800.1	1.32121	20.6776	5.43475e-06	tr|A0A061E7Q5|A0A061E7Q5_THECC	ENTH/ANTH/VHS superfamily protein
TraesCS1B01G389200.1	1.63964	15.3593	8.88813e-05	tr|Q4R1G9|Q4R1G9_ORYRU	Alcohol dehydrogenase
TraesCS1B01G396800.1	1.59825	9.08144	0.00258216	tr|R7W6H0|R7W6H0_AEGTA	Chloroplastic group IIA intron splicing facilitator CRS1, chloroplastic
TraesCS1B01G400300.2	1.11019	7.97859	0.00473338	tr|A0A1D5SCJ1|A0A1D5SCJ1_WHEAT	ATP synthase subunit beta
TraesCS1B01G408500LC.1	-1.04935	10.4493	0.00122695	AT2G20960.4	phospholipase-like protein (PEARLI 4) family protein
TraesCS1B01G410300.1	1.39327	11.1926	0.000821221	tr|M8AV99|M8AV99_AEGTA	Tropinone reductase-like protein
TraesCS1B01G410400.1	-1.21222	6.11815	0.01338	tr|A0A1D5SER1|A0A1D5SER1_WHEAT	CASP-like protein
TraesCS1B01G413300.1	-4.61688	9.81158	0.00173416	tr|B6TET5|B6TET5_MAIZE	Purine permease
TraesCS1B01G415800.1	1.14275	8.97841	0.00273189	tr|A0A072UYY3|A0A072UYY3_MEDTR	Ubiquitin-conjugating enzyme E2
TraesCS1B01G419800.1	1.62259	9.45373	0.0021072	tr|A0A1E5V7V0|A0A1E5V7V0_9POAL	Golgin candidate 5
TraesCS1B01G424100.1	2.29043	26.4078	2.76417e-07	tr|B9RVT3|B9RVT3_RICCO	Homeobox protein, putative
TraesCS1B01G426900LC.1	-1.3731	15.2001	9.66984e-05	AT4G18975.2	Pentatricopeptide repeat (PPR) superfamily protein
TraesCS1B01G433300.1	2.32887	7.20011	0.0072899	tr|W5AJ04|W5AJ04_WHEAT	Chlorophyll a-b binding protein, chloroplastic
TraesCS1B01G440800.1	1.63214	12.192	0.000479959	AT1G64355.1	1-acyl-sn-glycerol-3-phosphate acyltransferase
TraesCS1B01G445200.1	1.15541	8.6935	0.00319347	tr|A0A1E5UZR2|A0A1E5UZR2_9POAL	Protein CHUP1, chloroplastic
TraesCS1B01G447500.1	1.99723	21.8854	2.89422e-06	tr|W9RQB1|W9RQB1_9ROSA	Peroxisomal membrane protein PEX14
TraesCS1B01G447600.1	1.40966	9.9457	0.00161225	tr|A0A072U532|A0A072U532_MEDTR	Zinc finger CCCH domain protein
TraesCS1B01G449600.1	2.32906	14.4586	0.000143275	tr|A0A1E5VLX0|A0A1E5VLX0_9POAL	Auxilin-like protein 1
TraesCS1B01G451500.1	1.32184	8.47721	0.00359624	tr|A0A0K9PDZ1|A0A0K9PDZ1_ZOSMR	Chaperone protein DnaJ
TraesCS1B01G451700.1	1.90505	8.00559	0.0046633	AT1G65790.1	receptor kinase 1
TraesCS1B01G451900.1	1.79642	7.13587	0.00755569	tr|A0A061DSQ8|A0A061DSQ8_THECC	Plant basic secretory protein family protein, putative
TraesCS1B01G453700.1	1.82655	9.99041	0.00157357	tr|M8D5Y4|M8D5Y4_AEGTA	Sorting nexin-16
TraesCS1B01G455900.1	-1.11077	10.7698	0.00103172	tr|A0A0K9PIU3|A0A0K9PIU3_ZOSMR	Late embryogenesis abundant protein Lea14
TraesCS1B01G456700.1	1.27783	16.3621	5.23222e-05	tr|B2KTA5|B2KTA5_WHEAT	Calcium-dependent protein kinase
TraesCS1B01G462000.1	-1.08702	11.5493	0.000677746	tr|F2DUW0|F2DUW0_HORVV	CTP synthase
TraesCS1B01G463400.1	1.63131	14.8736	0.000114958	tr|A0A1D5SCR1|A0A1D5SCR1_WHEAT	Structural maintenance of chromosomes protein
TraesCS1B01G465100.2	8.69891	12.1123	0.000500894	tr|A0A199URD3|A0A199URD3_ANACO	Lysine-specific demethylase
TraesCS1B01G466300.1	1.84156	12.6254	0.000380536	tr|A0A072TXQ6|A0A072TXQ6_MEDTR	Phosphoglucan phosphatase LSF1
TraesCS1B01G469500.1	2.24312	10.0382	0.00153323	AT5G38350.1	Disease resistance protein (NBS-LRR class) family
TraesCS1B01G469500.2	1.50365	7.61075	0.00580214	AT1G69550.1	disease resistance protein (TIR-NBS-LRR class)
TraesCS1B01G470200LC.1	-1.28466	6.46722	0.0109882	tr|A0A0K9PVX5|A0A0K9PVX5_ZOSMR	Small EDRK-rich factor 2
TraesCS1B01G470800.1	-1.24002	11.409	0.000730889	tr|A0A1D1XRA6|A0A1D1XRA6_9ARAE	Sigma factor sigB regulation protein rsbQ
TraesCS1B01G472500.1	2.00733	23.8598	1.03615e-06	tr|B9SQ25|B9SQ25_RICCO	Translation initiation factor if-2, putative
TraesCS1B01G476500.1	1.31785	12.8833	0.00033152	tr|A0A072UIT4|A0A072UIT4_MEDTR	TATA-binding protein associated factor-like protein
TraesCS1B01G477400.1	1.04242	11.2201	0.000809153	tr|A0A166NZC1|A0A166NZC1_TRIMO	Early flowering 3
TraesCS1B01G479800.1	1.56999	10.7441	0.00104611	tr|D7M7H7|D7M7H7_ARALL	Structural maintenance of chromosomes family protein
TraesCS1B01G480900.1	1.27502	8.36535	0.00382444	tr|A0A0K9PB32|A0A0K9PB32_ZOSMR	Mitochondrial carrier-like protein
TraesCS1B01G481300.1	5.20285	20.0841	7.41107e-06	tr|D0VBJ2|D0VBJ2_9POAL	O-methyltransferase-like protein
TraesCS1B01G509300LC.1	-1.32949	8.58079	0.00339727	tr|A0A0C6WCR7|A0A0C6WCR7_9POAL	ScMYB36 protein
TraesCS1B01G551500LC.1	10.5398	13.6385	0.000221592	AT1G67520.3	lectin protein kinase family protein
TraesCS1B01G564400LC.1	3.49178	13.4502	0.000244985	tr|A0A151R2U1|A0A151R2U1_CAJCA	Retrovirus-related Pol polyprotein from transposon TNT 1-94
TraesCS1B01G567400LC.1	2.03232	11.7378	0.00061244	tr|Q2QR60|Q2QR60_ORYSJ	Retrotransposon protein, putative, Ty3-gypsy subclass
TraesCS1B01G575900LC.1	2.3993	19.2435	1.15061e-05	tr|A0A151TWN6|A0A151TWN6_CAJCA	Retrovirus-related Pol polyprotein from transposon TNT 1-94
TraesCS1B01G592700LC.1	1.6964	9.8905	0.00166134	tr|A0A151RHW9|A0A151RHW9_CAJCA	Protein FAR1-RELATED SEQUENCE 3
TraesCS1B01G611400LC.1	-1.31766	6.70221	0.00962935	tr|A0A061GN98|A0A061GN98_THECC	Oxidative stress 3
TraesCS1B01G620800LC.1	-1.54854	17.5827	2.75083e-05	tr|L0AR00|L0AR00_LEYCH	Salt-induced protein
TraesCS1B01G625700LC.1	1.0557	8.45048	0.00364947	tr|B1PT17|B1PT17_PENAM	Heat shock transcription factor
TraesCS1B01G670600LC.1	-1.06438	7.27081	0.00700841	sp|E7QKV3|GEP3_YEASZ	Genetic interactor of prohibitins 3, mitochondrial
TraesCS1B01G703500LC.1	-1.32732	8.24106	0.00409533	AT5G55820.11	inner centromere protein, ARK-binding region protein
TraesCS1B01G737800LC.1	1.14907	7.97588	0.00474047	tr|A0A061G5T1|A0A061G5T1_THECC	Ubiquitin ligase protein cop1, putative isoform 1
TraesCS1B01G794000LC.1	1.88576	13.9975	0.000183056	tr|N1R1Z9|N1R1Z9_AEGTA	Mitochondrial outer membrane porin
TraesCS1D01G000500.1	-1.32216	6.18329	0.0128963	AT5G08391.1	transmembrane protein, putative (DUF 3339)
TraesCS1D01G001600.1	1.49489	27.3761	1.67484e-07	tr|N1R0Z3|N1R0Z3_AEGTA	L-gulonolactone oxidase
TraesCS1D01G002300.1	3.24984	14.8631	0.000115602	tr|M8C466|M8C466_AEGTA	Transcription initiation factor TFIID subunit 6
TraesCS1D01G002700.1	2.65998	23.951	9.88172e-07	tr|A0A061FG24|A0A061FG24_THECC	Receptor protein kinase, putative
TraesCS1D01G002900.1	3.5122	27.3133	1.73015e-07	tr|A0A061FG24|A0A061FG24_THECC	Receptor protein kinase, putative
TraesCS1D01G004300.1	1.19362	12.6861	0.000368391	tr|A0A072U7M3|A0A072U7M3_MEDTR	Receptor-like kinase
TraesCS1D01G004400.1	2.3077	19.6915	9.10069e-06	AT4G18020.9	CheY-like two-component responsive regulator family protein
TraesCS1D01G004500.1	3.24019	7.85367	0.00507175	tr|Q9FDZ1|Q9FDZ1_ORYSJ	Cytochrome P450
TraesCS1D01G004600.1	2.97128	14.7935	0.000119946	tr|Q9FDZ1|Q9FDZ1_ORYSJ	Cytochrome P450
TraesCS1D01G004700.1	1.41658	16.4808	4.91453e-05	tr|M8C406|M8C406_AEGTA	Phospholipid-transporting ATPase
TraesCS1D01G004900.1	1.93134	6.78281	0.00920397	tr|R7WEV8|R7WEV8_AEGTA	Paired amphipathic helix protein Sin3
TraesCS1D01G005400.1	2.10405	21.9899	2.74083e-06	AT5G17680.2	disease resistance protein (TIR-NBS-LRR class)
TraesCS1D01G009100.1	-1.34724	7.09201	0.00774282	tr|N1QUZ6|N1QUZ6_AEGTA	Glucan 1,3-beta-glucosidase
TraesCS1D01G009200.1	1.69611	9.59331	0.00195288	tr|Q072R4|Q072R4_WHEAT	Powdery mildew resistance protein
TraesCS1D01G013800.1	2.28888	11.6021	0.000658785	tr|R7W2H2|R7W2H2_AEGTA	Serine/threonine-protein kinase
TraesCS1D01G015300.1	2.41379	19.1396	1.21497e-05	tr|Q6PRE0|Q6PRE0_WHEAT	Receptor-like kinase protein
TraesCS1D01G015400.1	2.34139	32.2043	1.38784e-08	tr|D0QEJ3|D0QEJ3_WHEAT	Receptor-like kinase
TraesCS1D01G017600.1	1.48079	8.70274	0.00317732	AT5G38350.1	Disease resistance protein (NBS-LRR class) family
TraesCS1D01G017700.1	1.35396	36.7129	1.36867e-09	tr|Q9XHQ2|Q9XHQ2_HORVU	Receptor-like kinase
TraesCS1D01G017800.1	2.57717	30.6384	3.1088e-08	tr|Q8LPW6|Q8LPW6_WHEAT	Receptor-like kinase
TraesCS1D01G017900.1	1.40106	23.2602	1.41496e-06	tr|Q9XHQ2|Q9XHQ2_HORVU	Receptor-like kinase
TraesCS1D01G018000.1	1.22128	12.4888	0.00040939	tr|O81115|O81115_WHEAT	Receptor-like kinase
TraesCS1D01G018700.1	5.48133	81.6878	1.59378e-19	tr|Q2R8J2|Q2R8J2_ORYSJ	NBS-LRR disease resistance protein, putative, expressed
TraesCS1D01G019700.1	1.93383	14.3159	0.000154551	tr|M8CYA8|M8CYA8_AEGTA	Disease resistance protein RPM1
TraesCS1D01G020700.1	1.55304	13.6846	0.000216226	tr|M8CRM6|M8CRM6_AEGTA	Anthocyanin 5-aromatic acyltransferase
TraesCS1D01G024400.1	1.55644	13.9071	0.000192076	tr|K8EDS1|K8EDS1_9CHLO	ABC transporter ATP-binding protein
TraesCS1D01G026000.1	1.55506	6.93695	0.0084433	tr|Q2R8J2|Q2R8J2_ORYSJ	NBS-LRR disease resistance protein, putative, expressed
TraesCS1D01G030000.3	1.83984	14.5152	0.000139031	tr|Q654Z3|Q654Z3_ORYSJ	Receptor protein kinase-like
TraesCS1D01G032700.1	-2.49087	32.2835	1.33242e-08	tr|A0A0B2PKB3|A0A0B2PKB3_GLYSO	Nitrate transporter 1.1
TraesCS1D01G035300.1	1.12626	6.92272	0.00851076	tr|B9GJP4|B9GJP4_POPTR	Ankyrin repeat family protein
TraesCS1D01G036900.1	-1.27719	13.972	0.000185554	tr|A0A072UBL3|A0A072UBL3_MEDTR	Cysteine-rich receptor-kinase-like protein
TraesCS1D01G037000.1	-1.68874	12.9584	0.000318483	tr|A0A072UBL3|A0A072UBL3_MEDTR	Cysteine-rich receptor-kinase-like protein
TraesCS1D01G037500.1	1.54225	9.42311	0.00214268	tr|A0A1E5WHB8|A0A1E5WHB8_9POAL	Disease resistance protein RPM1
TraesCS1D01G039300.1	4.3029	52.284	4.8027e-13	tr|M8CWG2|M8CWG2_AEGTA	Phenylalanine ammonia-lyase
TraesCS1D01G043900LC.1	1.68613	12.8485	0.000337746	AT1G65790.1	receptor kinase 1
TraesCS1D01G044200.1	1.34539	12.1915	0.000480076	tr|G7IZY7|G7IZY7_MEDTR	RNA polymerase II transcription factor SIII (Elongin) subunit A
TraesCS1D01G046000.2	1.36235	8.86263	0.00291069	tr|A0A103YIH0|A0A103YIH0_CYNCS	Dual specificity phosphatase
TraesCS1D01G046100.1	1.21415	14.5323	0.000137777	tr|W5AMN3|W5AMN3_WHEAT	Beta-hexosaminidase
TraesCS1D01G047400.1	1.72914	17.6314	2.68128e-05	tr|A0A1E5V7A2|A0A1E5V7A2_9POAL	E3 UFM1-protein ligase 1-like protein
TraesCS1D01G049000.1	1.80986	14.1965	0.000164674	tr|B8XSM9|B8XSM9_WHEAT	Lectin receptor kinase
TraesCS1D01G049100.1	1.33326	9.30049	0.00229093	AT2G18690.1	transmembrane protein
TraesCS1D01G050000.1	1.7362	10.3207	0.00131543	tr|M8C9T6|M8C9T6_AEGTA	Non-specific lipid-transfer protein-like protein
TraesCS1D01G053800.1	-1.30839	9.23777	0.00237073	tr|A0A1J6IK06|A0A1J6IK06_NICAT	Protein aluminum sensitive 3
TraesCS1D01G055100.1	2.42965	20.2462	6.80887e-06	tr|A0A1E5V236|A0A1E5V236_9POAL	Nuclear factor related to kappa-B-binding protein
TraesCS1D01G058900.1	1.44812	19.2436	1.15055e-05	AT2G32800.1	protein kinase family protein
TraesCS1D01G064500.1	-1.3453	16.8182	4.11365e-05	tr|A0A1D5T2J7|A0A1D5T2J7_WHEAT	Glycosyltransferases
TraesCS1D01G067500.1	1.08345	6.04744	0.0139265	tr|A0A1D5T3J1|A0A1D5T3J1_WHEAT	Dihydrolipoyl dehydrogenase
TraesCS1D01G067800.1	-1.42434	14.8504	0.000116384	tr|B9SK49|B9SK49_RICCO	Acyl-CoA dehydrogenase, putative
TraesCS1D01G069700.1	5.21871	16.7786	4.20034e-05	tr|M8CRX8|M8CRX8_AEGTA	Nuclear receptor corepressor 1
TraesCS1D01G069700.3	2.00881	7.35537	0.00668627	tr|M8CRX8|M8CRX8_AEGTA	Nuclear receptor corepressor 1
TraesCS1D01G073900.1	-1.72112	13.0587	0.000301871	tr|W5A7X3|W5A7X3_WHEAT	Mitochondrial pyruvate carrier
TraesCS1D01G074600.1	-1.4839	22.0755	2.62137e-06	tr|A0A0K9P7B1|A0A0K9P7B1_ZOSMR	Aminotransferase like protein
TraesCS1D01G076600.1	1.86832	27.4546	1.60828e-07	tr|Q6S9D8|Q6S9D8_WHEAT	Annexin
TraesCS1D01G079800.1	-2.39152	13.3807	0.00025423	tr|W5AMG0|W5AMG0_WHEAT	Peroxidase
TraesCS1D01G081500.1	-1.0713	11.9693	0.000540844	AT5G26770.2	myosin heavy chain, cardiac protein
TraesCS1D01G083100.2	1.86377	7.42509	0.00643205	tr|A0A1D5T382|A0A1D5T382_WHEAT	Reticulon-like protein
TraesCS1D01G088100.1	1.1305	8.66435	0.00324496	tr|B6T3I5|B6T3I5_MAIZE	Glioma tumor suppressor-like protein
TraesCS1D01G089200.1	1.3952	9.3741	0.00220073	AT5G22750.1	DNA/RNA helicase protein
TraesCS1D01G090400.1	1.2442	7.41169	0.00648016	tr|M8AXZ2|M8AXZ2_TRIUA	Protein VERNALIZATION INSENSITIVE 3
TraesCS1D01G090800.1	-2.53902	21.9569	2.78843e-06	tr|M8CW49|M8CW49_AEGTA	GDSL esterase/lipase
TraesCS1D01G092200.1	1.40323	6.74016	0.00942663	tr|A0A059XQ60|A0A059XQ60_CICAR	Serine protease
TraesCS1D01G096400.1	-2.50484	14.3056	0.000155399	tr|W5AL94|W5AL94_WHEAT	Peroxidase
TraesCS1D01G098300.2	-2.11912	29.7978	4.79539e-08	tr|A0A1J3EAC8|A0A1J3EAC8_NOCCA	O-glucosyltransferase rumi
TraesCS1D01G098400.2	1.0943	9.89472	0.00165753	tr|R7W9T4|R7W9T4_AEGTA	Cullin-1
TraesCS1D01G098500.3	1.97565	12.9474	0.000320371	tr|M7YQS9|M7YQS9_TRIUA	Cullin-1
TraesCS1D01G099100LC.1	-1.27933	7.28295	0.00696122	tr|B6SH62|B6SH62_MAIZE	von Willebrand factor type A domain containing protein
TraesCS1D01G099600.1	1.56944	10.7895	0.00102079	tr|G7ISH3|G7ISH3_MEDTR	Chromatin remodeling factor, putative
TraesCS1D01G103700.1	1.17919	6.70335	0.00962322	tr|W5AMA8|W5AMA8_WHEAT	Gamma-tubulin complex component
TraesCS1D01G107000.1	-1.00423	15.4851	8.31601e-05	tr|F4JI90|F4JI90_ARATH	Peroxisomal membrane (Mpv17/PMP22) family protein
TraesCS1D01G107500.1	1.40292	10.8067	0.00101134	tr|M8BLB5|M8BLB5_AEGTA	Serine/threonine-protein phosphatase 4 regulatory subunit 3
TraesCS1D01G109200.4	-1.90266	7.42472	0.00643339	tr|M8BGC7|M8BGC7_AEGTA	GDSL esterase/lipase
TraesCS1D01G110700.2	1.54926	22.2552	2.38711e-06	AT2G37370.3	centrosomal protein of 135 kDa-like protein
TraesCS1D01G111300.2	2.63374	11.2728	0.000786506	tr|A0A1D1Y6F5|A0A1D1Y6F5_9ARAE	Arginine--tRNA ligase
TraesCS1D01G112300.1	1.73154	16.2694	5.4943e-05	tr|A0A1E5W418|A0A1E5W418_9POAL	6-phosphofructo-2-kinase/fructose-2, 6-bisphosphatase
TraesCS1D01G113900.1	-3.77771	18.5332	1.66968e-05	tr|G7K0U4|G7K0U4_MEDTR	Kinase interacting (KIP1-like) family protein
TraesCS1D01G114700.2	-2.06444	56.525	5.54895e-14	tr|A8CF52|A8CF52_BRACM	Glycerophosphodiester phosphodiesterase
TraesCS1D01G116800.1	-2.16374	6.94542	0.00840343	tr|Q2HUA9|Q2HUA9_MEDTR	Embryo-specific 3
TraesCS1D01G117100.1	-1.86902	12.5405	0.000398221	tr|B4FQ23|B4FQ23_MAIZE	Lactoylglutathione lyase
TraesCS1D01G118500.1	-1.68002	9.60333	0.00194225	tr|A0A1J3JUF2|A0A1J3JUF2_NOCCA	Pentatricopeptide repeat-containing protein
TraesCS1D01G119400.1	-1.04861	8.54783	0.00345935	tr|B9HTC9|B9HTC9_POPTR	Serine/threonine protein phosphatase 2A regulatory subunit B
TraesCS1D01G120000.1	-1.82338	29.9573	4.41664e-08	tr|A0A1E5UPB1|A0A1E5UPB1_9POAL	3'-N-debenzoyl-2'-deoxytaxol N-benzoyltransferase
TraesCS1D01G120100.1	-1.46826	13.1271	0.000291053	tr|A0A1D5T513|A0A1D5T513_WHEAT	Glycosyltransferase
TraesCS1D01G120500.1	-1.92268	15.7832	7.10302e-05	tr|A0A061GLU8|A0A061GLU8_THECC	Leucine-rich repeat family protein
TraesCS1D01G121200.3	1.22434	16.696	4.38743e-05	tr|Q9AQZ5|Q9AQZ5_ORYSJ	70 kDa heat shock protein
TraesCS1D01G121900.1	1.59535	19.3001	1.11702e-05	tr|C0PG86|C0PG86_MAIZE	FACT complex subunit SSRP1
TraesCS1D01G123100.1	1.35593	6.18168	0.012908	tr|A0A0K9NUJ1|A0A0K9NUJ1_ZOSMR	Glycine-rich protein
TraesCS1D01G123400.1	1.31117	24.8357	6.24292e-07	tr|A9LIN4|A9LIN4_WHEAT	Malic enzyme
TraesCS1D01G123500.1	-2.25512	6.17909	0.0129269	tr|A0A1D5T2P7|A0A1D5T2P7_WHEAT	Auxin-responsive protein
TraesCS1D01G124400.1	1.71522	16.4646	4.95659e-05	tr|A0A061E6A9|A0A061E6A9_THECC	Pentatricopeptide repeat-containing protein, putative
TraesCS1D01G124800.1	1.04074	10.0368	0.00153447	tr|A0A061EQ81|A0A061EQ81_THECC	RNA-binding family protein
TraesCS1D01G125600.1	-1.09307	9.70101	0.00184167	tr|M8AMZ7|M8AMZ7_AEGTA	40S ribosomal protein S7
TraesCS1D01G131100.1	1.45479	11.4068	0.000731748	tr|G7IEX3|G7IEX3_MEDTR	Vacuolar-sorting receptor-like protein
TraesCS1D01G131200.1	1.17116	13.9324	0.000189502	tr|A0A1D5T378|A0A1D5T378_WHEAT	Ferrochelatase
TraesCS1D01G131500.2	10.4708	34.0899	5.2623e-09	AT4G30100.2	P-loop containing nucleoside triphosphate hydrolases superfamily protein
TraesCS1D01G131500.3	1.63395	6.96767	0.00829955	AT4G30100.2	P-loop containing nucleoside triphosphate hydrolases superfamily protein
TraesCS1D01G131800.1	1.65479	30.5863	3.1934e-08	tr|A0A103Y5S3|A0A103Y5S3_CYNCS	Chaperone DnaK
TraesCS1D01G132200.4	9.67201	7.91866	0.00489274	tr|A0A1J3JDM1|A0A1J3JDM1_NOCCA	Transcription factor SPT20-like protein-like 1
TraesCS1D01G133800.1	1.40781	12.8927	0.000329871	tr|A0A151UCB0|A0A151UCB0_CAJCA	Poly(A) RNA polymerase cid11
TraesCS1D01G135200.1	2.77678	8.8759	0.0028896	tr|A0A061DQM7|A0A061DQM7_THECC	Kinase interacting (KIP1-like) family protein, putative
TraesCS1D01G135400.3	1.7913	23.721	1.11362e-06	tr|A0A1E5UW72|A0A1E5UW72_9POAL	Transcription initiation factor IIF subunit alpha
TraesCS1D01G135800.1	2.10751	16.3476	5.27217e-05	AT1G08800.4	myosin-binding protein (Protein of unknown function, DUF593)
TraesCS1D01G136400.2	1.61053	14.516	0.000138976	tr|B9IKA0|B9IKA0_POPTR	Kinase family protein
TraesCS1D01G139700.1	-2.1009	24.5013	7.42582e-07	tr|E7CWB5|E7CWB5_WHEAT	Lectin receptor kinase
TraesCS1D01G140400.1	2.55524	9.04262	0.00263757	tr|A0A0K9PAR3|A0A0K9PAR3_ZOSMR	ABC transporter G family member
TraesCS1D01G142700.1	2.08248	37.3582	9.83074e-10	tr|A0A0U2QGB6|A0A0U2QGB6_9LILI	3-ketoacyl-CoA thiolase
TraesCS1D01G144700.1	1.56838	9.55337	0.00199582	tr|A0A097PLD4|A0A097PLD4_BRADI	Transducin/WD40 repeat-like superfamily protein
TraesCS1D01G147200.1	-1.58798	7.36114	0.00666485	tr|W9QX68|W9QX68_9ROSA	Peptide transporter
TraesCS1D01G149100.1	1.31366	6.35184	0.011726	tr|R7W8P7|R7W8P7_AEGTA	Non-lysosomal glucosylceramidase
TraesCS1D01G149100.2	2.596	9.04601	0.00263269	tr|W5AHM4|W5AHM4_WHEAT	Non-lysosomal glucosylceramidase
TraesCS1D01G149400.2	1.36037	16.783	4.19071e-05	tr|A0A1E5WES5|A0A1E5WES5_9POAL	UDP-glucose:glycoprotein glucosyltransferase
TraesCS1D01G149800.1	3.36952	10.9426	0.000939762	tr|Q4ADQ2|Q4ADQ2_9CARY	Ribonuclease
TraesCS1D01G150300.1	1.18039	16.8882	3.96463e-05	sp|Q80YE7|DAPK1_MOUSE	Death-associated protein kinase 1
TraesCS1D01G153100.1	9.67736	13.5452	0.000232891	tr|M7ZWT2|M7ZWT2_TRIUA	Exportin-4
TraesCS1D01G155700.2	-1.47359	11.7841	0.000597394	AT2G37950.1	RING/FYVE/PHD zinc finger superfamily protein
TraesCS1D01G155900.1	-1.08188	15.8521	6.84892e-05	tr|B7FJV5|B7FJV5_MEDTR	Transmembrane protein, putative
TraesCS1D01G159400.1	9.35383	15.7599	7.19124e-05	tr|A0A1D1XR16|A0A1D1XR16_9ARAE	Vacuolar protein sorting-associated protein 52
TraesCS1D01G160800.1	1.19083	8.46545	0.00361956	tr|A0A1D1XP02|A0A1D1XP02_9ARAE	Nucleolar complex protein 2
TraesCS1D01G162500.1	2.90294	15.1487	9.93671e-05	tr|M8BQW8|M8BQW8_AEGTA	U1 small nuclear ribonucleoprotein 70 kDa
TraesCS1D01G164300.1	-1.68074	22.7863	1.8105e-06	tr|A0A0B2QQ03|A0A0B2QQ03_GLYSO	Remorin
TraesCS1D01G166400.1	2.17351	10.0579	0.00151699	tr|A0A1D1Y2V6|A0A1D1Y2V6_9ARAE	Ribosomal RNA small subunit methyltransferase H
TraesCS1D01G167900.1	-1.68425	19.5172	9.96967e-06	tr|A0A0K9PQR0|A0A0K9PQR0_ZOSMR	Major facilitator superfamily transporter
TraesCS1D01G168100.1	2.38745	41.8557	9.82643e-11	tr|A0A199V6P1|A0A199V6P1_ANACO	Mediator of RNA polymerase II transcription subunit 16
TraesCS1D01G168200.1	1.0677	8.77779	0.00304921	tr|B9RW28|B9RW28_RICCO	Pre-mRNA splicing factor, putative
TraesCS1D01G168700.1	-1.04454	13.0406	0.000304805	tr|W9RXN6|W9RXN6_9ROSA	Protochlorophyllide reductase
TraesCS1D01G168900.1	1.02238	7.62957	0.00574191	tr|A0A1D5RUR7|A0A1D5RUR7_WHEAT	1-acyl-sn-glycerol-3-phosphate acyltransferase
TraesCS1D01G172600.1	1.09189	6.18346	0.012895	tr|A0A1D5S6G3|A0A1D5S6G3_WHEAT	DNA ligase
TraesCS1D01G172800.1	-1.1813	18.9134	1.36791e-05	tr|A0A1D5SQZ0|A0A1D5SQZ0_WHEAT	Carboxypeptidase
TraesCS1D01G174000.2	2.72483	11.5376	0.00068204	tr|W5ZT55|W5ZT55_MAIZE	Myosin
TraesCS1D01G174900.1	1.66922	24.3121	8.19211e-07	tr|Q7XD45|Q7XD45_ORYSJ	Chloroplast inner envelope protein, putative, expressed
TraesCS1D01G175300.1	-1.33618	12.2877	0.000455956	tr|Q9FWV7|Q9FWV7_ORYSJ	Ser/Thr protein phosphatase family protein, expressed
TraesCS1D01G175900.2	1.33732	12.152	0.000490363	tr|A0A1D1XW98|A0A1D1XW98_9ARAE	Protein BPS1, chloroplastic
TraesCS1D01G176400.1	1.16093	10.8391	0.000993766	tr|B9MXJ3|B9MXJ3_POPTR	Cytochrome P450 family protein
TraesCS1D01G176600.1	2.0174	15.5862	7.88272e-05	tr|G7KGD4|G7KGD4_MEDTR	Zinc finger CCCH domain protein
TraesCS1D01G177000.1	-1.45394	10.0737	0.00150399	tr|D7LF78|D7LF78_ARALL	Auxin-responsive family protein
TraesCS1D01G177400.1	-1.38872	20.1987	6.97992e-06	tr|A0A1B3IJS2|A0A1B3IJS2_ELEIN	Actin
TraesCS1D01G177900.1	1.36184	15.0997	0.000101978	tr|A0A1D1ZF68|A0A1D1ZF68_9ARAE	F-box protein SKIP31
TraesCS1D01G178000.1	1.11801	8.21818	0.00414728	tr|A0A061G3J4|A0A061G3J4_THECC	DNA mismatch repair protein MutS, putative
TraesCS1D01G178400.1	5.02386	13.3889	0.000253111	tr|Q337D2|Q337D2_ORYSJ	Tubulin folding cofactor D, putative, expressed
TraesCS1D01G180500LC.1	1.04418	8.62701	0.00331215	tr|H2KWQ8|H2KWQ8_ORYSJ	Transposon protein, putative, CACTA, En/Spm sub-class, expressed
TraesCS1D01G184100.2	2.66744	13.9595	0.000186795	AT4G21540.3	sphingosine kinase 1
TraesCS1D01G185000.4	1.19925	12.4067	0.000427799	tr|Q8RWU9|Q8RWU9_ARATH	Protein kinase family protein
TraesCS1D01G185700LC.1	1.11247	9.13284	0.00251062	AT1G61415.1	CAP-gly domain linker
TraesCS1D01G187500.1	-2.33406	11.5376	0.000682014	tr|A0A1D5SXJ5|A0A1D5SXJ5_WHEAT	Rhomboid-like protein
TraesCS1D01G187700.1	-1.41826	19.4679	1.02306e-05	tr|A0A1E5VXM7|A0A1E5VXM7_9POAL	F-box protein PP2-A13
TraesCS1D01G189300.1	1.25668	14.4336	0.000145188	tr|N1QQW4|N1QQW4_AEGTA	Phospholipase D
TraesCS1D01G192100.3	1.42048	7.87843	0.00500278	tr|A0A1D5STF7|A0A1D5STF7_WHEAT	Peptidylprolyl isomerase
TraesCS1D01G192900.1	1.675	24.9463	5.89508e-07	tr|R7W1G5|R7W1G5_AEGTA	Xanthine dehydrogenase
TraesCS1D01G193800.1	-1.64159	25.9096	3.57778e-07	tr|A0A1E5VBA9|A0A1E5VBA9_9POAL	Homeobox protein BEL1-like protein
TraesCS1D01G194700.1	1.21033	19.8753	8.26607e-06	AT3G15410.2	Leucine-rich repeat (LRR) family protein
TraesCS1D01G197000.1	1.43727	18.0349	2.16896e-05	tr|A8JGS9|A8JGS9_CHLRE	DnaJ-like protein
TraesCS1D01G198500.1	-1.23316	16.1211	5.94177e-05	tr|G7KDR3|G7KDR3_MEDTR	Cinnamoyl-CoA reductase-like protein
TraesCS1D01G200300.1	-1.60739	8.83327	0.00295787	tr|G7K880|G7K880_MEDTR	ERD (Early-responsive to dehydration stress) family protein
TraesCS1D01G200500.1	1.13647	7.5993	0.0058391	AT3G25490.1	Protein kinase family protein
TraesCS1D01G200700.1	-1.90291	33.0914	8.79277e-09	tr|D7LWW1|D7LWW1_ARALL	Sugar transporter family protein
TraesCS1D01G201200.1	-2.32722	22.0876	2.60492e-06	tr|A6YJX4|A6YJX4_9MAGN	Peptide transporter
TraesCS1D01G202400.1	1.78117	6.40521	0.0113786	tr|A0A0B0P660|A0A0B0P660_GOSAR	DNA replication and repair recF
TraesCS1D01G202400.2	9.64756	23.3289	1.36532e-06	tr|A0A1D1Y9V9|A0A1D1Y9V9_9ARAE	Serrate RNA effector molecule
TraesCS1D01G202500.1	-2.48118	31.6155	1.87928e-08	tr|A0A1D5SY57|A0A1D5SY57_WHEAT	CASP-like protein
TraesCS1D01G205700.1	1.2273	16.0286	6.23921e-05	tr|Q336W3|Q336W3_ORYSJ	Protein phosphatase 2C containing protein, expressed
TraesCS1D01G206700.1	-2.18004	31.4585	2.03753e-08	tr|A0A0K9PMR6|A0A0K9PMR6_ZOSMR	Expansin-like protein
TraesCS1D01G208800.1	1.12434	7.41302	0.00647535	tr|A0A0C9RPH1|A0A0C9RPH1_9SPER	TSA: Wollemia nobilis Ref_Wollemi_Transcript_5463_1093 transcribed RNA sequence
TraesCS1D01G209300.1	-1.06778	7.50268	0.00616073	sp|Q4FNN5|MIAB_PELUB	tRNA-2-methylthio-N(6)-dimethylallyladenosine synthase
TraesCS1D01G214300.1	-1.43026	23.1127	1.52782e-06	tr|A0A0B2PKB3|A0A0B2PKB3_GLYSO	Nitrate transporter 1.1
TraesCS1D01G215700.1	1.51317	17.5545	2.79186e-05	tr|A0A1D1XGX4|A0A1D1XGX4_9ARAE	CCR4-NOT transcription complex subunit 1
TraesCS1D01G216200.1	1.06764	19.6835	9.13883e-06	tr|A0A061G4H4|A0A061G4H4_THECC	S-adenosyl-L-methionine-dependent methyltransferases superfamily protein
TraesCS1D01G216600.1	1.12574	8.24132	0.00409474	tr|B9HLC9|B9HLC9_POPTR	T-complex protein 1
TraesCS1D01G217800.1	-1.26613	8.27396	0.00402177	tr|A0A072UPG0|A0A072UPG0_MEDTR	SBP (S-ribonuclease-binding protein) family protein
TraesCS1D01G217900.1	1.38614	10.559	0.00115625	tr|F4JNE2|F4JNE2_ARATH	Pleckstrin homology (PH) domain-containing protein
TraesCS1D01G218000.1	-1.20494	9.58948	0.00195695	tr|A0A1D5T0S0|A0A1D5T0S0_WHEAT	Beta-amylase
TraesCS1D01G218300.1	-1.18937	9.13178	0.00251208	tr|I1I688|I1I688_BRADI	Phospho-2-dehydro-3-deoxyheptonate aldolase
TraesCS1D01G220400.1	-1.1865	20.4063	6.2622e-06	tr|F2CRV8|F2CRV8_HORVV	Serine hydroxymethyltransferase
TraesCS1D01G221400.1	1.48168	9.96583	0.00159472	tr|W9R0H2|W9R0H2_9ROSA	Leucine--tRNA ligase
TraesCS1D01G221800.1	-1.14958	14.4427	0.000144491	tr|Q6ETM8|Q6ETM8_ORYSJ	CONSTANS-like protein
TraesCS1D01G222300.1	-1.11202	9.07727	0.00258807	tr|A0A059PZ60|A0A059PZ60_9POAL	50S ribosomal protein L18
TraesCS1D01G223600.1	-1.01323	13.1073	0.000294152	tr|A0A0K0K9Y3|A0A0K0K9Y3_ELECO	Dehydration responsive element-binding factor protein
TraesCS1D01G227700.1	1.22148	20.0203	7.66228e-06	tr|B9SAW7|B9SAW7_RICCO	Mitochondrial carrier protein, putative
TraesCS1D01G227900.1	1.61103	23.6204	1.1734e-06	tr|A0A1J6IRW1|A0A1J6IRW1_NICAT	Werner syndrome-like exonuclease
TraesCS1D01G228800LC.1	3.2403	15.5958	7.84273e-05	sp|Q7MSC3|CMOA_WOLSU	Carboxy-S-adenosyl-L-methionine synthase
TraesCS1D01G228900.1	-1.65942	12.0116	0.0005287	tr|C6ZRN8|C6ZRN8_SOYBN	Receptor-like kinase
TraesCS1D01G229300.1	1.58521	16.108	5.98315e-05	tr|A0A0K0XR78|A0A0K0XR78_TOBAC	Serine/threonine-protein kinase
TraesCS1D01G229700.2	-1.15898	6.80744	0.00907787	tr|U5GD52|U5GD52_POPTR	Phosphatase 2C family protein
TraesCS1D01G230000.1	-1.89314	31.8454	1.66946e-08	tr|U5GD52|U5GD52_POPTR	Phosphatase 2C family protein
TraesCS1D01G230100.1	1.24628	11.4034	0.0007331	tr|I1NJ37|I1NJ37_SOYBN	Phospholipase D
TraesCS1D01G230300.1	-3.09138	12.1428	0.000492773	AT1G72310.1	RING/U-box superfamily protein
TraesCS1D01G232200.1	-1.15634	17.1939	3.3751e-05	tr|A0A199V5E0|A0A199V5E0_ANACO	Phytochrome A-associated F-box protein
TraesCS1D01G235200.1	8.91514	8.39294	0.00376682	tr|Q10LI9|Q10LI9_ORYSJ	CW-type Zinc Finger family protein, expressed
TraesCS1D01G235700.1	1.38011	14.1828	0.000165878	tr|I1VWJ3|I1VWJ3_SPIPO	Succinate dehydrogenase subunit 4
TraesCS1D01G237300.1	1.32379	9.91411	0.00164016	tr|S6G1R4|S6G1R4_ORYSJ	DnaJ
TraesCS1D01G237500.1	-2.26564	13.713	0.000212975	tr|Q75K72|Q75K72_ORYSJ	'putative beta-1,3-glucanase
TraesCS1D01G239300.1	1.25222	13.9672	0.00018603	tr|G7IW85|G7IW85_MEDTR	Plant calmodulin-binding-like protein
TraesCS1D01G240000.1	1.21321	13.5374	0.00023386	tr|A2Q2Z4|A2Q2Z4_MEDTR	Fission 1 protein
TraesCS1D01G240300.1	-1.54028	7.26921	0.00701468	sp|G7H7V7|TOPZ1_BOVIN	Testis- and ovary-specific PAZ domain-containing protein 1
TraesCS1D01G240700.1	2.20339	7.93948	0.00483677	AT5G19420.1	Regulator of chromosome condensation (RCC1) family with FYVE zinc finger domain-containing protein
TraesCS1D01G241000.1	2.05247	19.12	1.22749e-05	tr|A0A0B0M962|A0A0B0M962_GOSAR	7-hydroxymethyl chlorophyll a reductase, chloroplastic-like protein
TraesCS1D01G242000.1	2.56269	8.34824	0.00386062	tr|A0A0K9NK70|A0A0K9NK70_ZOSMR	Kinase family protein
TraesCS1D01G243100.1	1.09503	8.05583	0.00453574	tr|A0A199W0L0|A0A199W0L0_ANACO	Carbon catabolite repressor protein 4
TraesCS1D01G243500.1	-1.69401	11.1731	0.000829912	tr|A0A072U3F4|A0A072U3F4_MEDTR	Phospholipase A1
TraesCS1D01G243900.1	-2.54744	20.7082	5.34856e-06	tr|G7K296|G7K296_MEDTR	Fantastic four-like protein
TraesCS1D01G244200.1	-1.57915	6.55048	0.0104856	AT5G26230.1	membrane-associated kinase regulator
TraesCS1D01G244400.1	1.2857	15.5662	7.96657e-05	tr|B9RF62|B9RF62_RICCO	Beta-mannosidase, putative
TraesCS1D01G244700.1	-1.29602	12.6989	0.000365879	tr|B6SYB6|B6SYB6_MAIZE	Glycosyltransferase
TraesCS1D01G247700.1	-1.12429	8.75603	0.0030858	sp|Q3UU96|MRCKA_MOUSE	Serine/threonine-protein kinase MRCK alpha
TraesCS1D01G247800.1	2.03877	20.6222	5.59427e-06	tr|N1QW04|N1QW04_AEGTA	LETM1 and EF-hand domain-containing protein 1, mitochondrial
TraesCS1D01G253700.2	1.17175	12.2413	0.000467442	tr|A0A1D1XGV7|A0A1D1XGV7_9ARAE	Breast carcinoma-amplified sequence 3
TraesCS1D01G253900LC.1	1.33647	15.134	0.000100142	tr|A0A072UUJ2|A0A072UUJ2_MEDTR	Plant/F9H3-4 protein
TraesCS1D01G255100.1	-1.44661	10.444	0.00123048	tr|B6SSS2|B6SSS2_MAIZE	1-deoxy-D-xylulose-5-phosphate synthase
TraesCS1D01G255500.3	2.62218	12.6954	0.000366547	tr|A0A0K9NJU0|A0A0K9NJU0_ZOSMR	Pyrimidine-specific ribonucleoside hydrolase
TraesCS1D01G255700.3	2.64589	12.0331	0.000522645	AT1G03290.4	ELKS/Rab6-interacting/CAST family protein
TraesCS1D01G256400.1	1.36875	6.27473	0.0122472	tr|A0A061FQK7|A0A061FQK7_THECC	Alpha/beta-Hydrolases superfamily protein
TraesCS1D01G259300.1	1.64414	14.3708	0.000150112	tr|A0A0U2S1V9|A0A0U2S1V9_ORYSA	NBS-LRR-like resistance protein
TraesCS1D01G263400.1	-1.12281	13.0652	0.000300835	tr|M8BK26|M8BK26_AEGTA	Cytochrome c
TraesCS1D01G263800.1	-1.56574	7.01645	0.00807644	tr|A0A059ZXH8|A0A059ZXH8_BOENI	NAC domain-containing protein
TraesCS1D01G264300.1	1.56832	15.9831	6.39116e-05	tr|A0A1I9W020|A0A1I9W020_POPTO	Wound-responsive family protein
TraesCS1D01G266200.1	2.9149	18.3199	1.86749e-05	tr|G7IKB6|G7IKB6_MEDTR	Phospholipase A1
TraesCS1D01G267100.1	-1.17729	15.0449	0.000104983	tr|U5GNF1|U5GNF1_POPTR	Octicosapeptide/Phox/Bem1p domain-containing family protein
TraesCS1D01G268600.1	-1.26445	14.1944	0.00016486	tr|A0A0K9P5H6|A0A0K9P5H6_ZOSMR	Phosphatidylinositol transfer protein
TraesCS1D01G269200.4	1.10044	17.0564	3.62868e-05	tr|A0A072VPK0|A0A072VPK0_MEDTR	DUF668 family protein
TraesCS1D01G271500.1	2.6718	39.8585	2.73039e-10	sp|P93194|RPK1_IPONI	Receptor-like protein kinase
TraesCS1D01G272700.1	-1.22549	14.1154	0.000171933	tr|A0A1D5SUB7|A0A1D5SUB7_WHEAT	S-acyltransferase
TraesCS1D01G273500.1	1.19868	7.5564	0.00597973	tr|A0A199W3X9|A0A199W3X9_ANACO	Soluble inorganic pyrophosphatase
TraesCS1D01G274200LC.1	2.23497	18.983	1.31885e-05	tr|A0A1D1YY40|A0A1D1YY40_9ARAE	Retrovirus-related Pol polyprotein from transposon TNT 1-94
TraesCS1D01G274400.1	-1.07583	13.0683	0.000300333	tr|Q75HX0|Q75HX0_ORYSJ	Actin
TraesCS1D01G275500.1	3.21866	17.5535	2.79336e-05	tr|A0A061GU56|A0A061GU56_THECC	NAC domain protein,
TraesCS1D01G275700.1	1.69849	12.4294	0.000422619	tr|B9SCU1|B9SCU1_RICCO	Glucan endo-1,3-beta-glucosidase, putative
TraesCS1D01G277200.1	2.47427	10.8506	0.000987613	tr|A0A1D5SQK0|A0A1D5SQK0_WHEAT	Arginyl-tRNA--protein transferase
TraesCS1D01G277600.1	-1.47938	10.0535	0.00152061	tr|G7L6K2|G7L6K2_MEDTR	Auxin influx transporter
TraesCS1D01G278100.1	-2.35276	21.8278	2.98254e-06	tr|A0A061ESB6|A0A061ESB6_THECC	HXXXD-type acyl-transferase family protein
TraesCS1D01G278200.1	-1.91262	19.2785	1.12973e-05	tr|B7ZY89|B7ZY89_MAIZE	MYB transcription factor
TraesCS1D01G279600.1	-1.40329	7.54674	0.00601188	AT5G59050.1	G patch domain protein
TraesCS1D01G284000.2	-1.42852	20.891	4.8618e-06	tr|Q943K7|Q943K7_ORYSJ	70 kDa heat shock protein
TraesCS1D01G286300.1	1.84861	28.0352	1.19132e-07	tr|A0A0D2KJF0|A0A0D2KJF0_9CHLO	Phosphatidate phosphatase, Lipin
TraesCS1D01G286500.8	9.3524	6.45971	0.0110347	tr|G7J3M1|G7J3M1_MEDTR	SAC3/GANP/Nin1/mts3/eIF-3 p25 family protein
TraesCS1D01G287400.1	2.44294	32.5215	1.17879e-08	tr|M7ZNK2|M7ZNK2_TRIUA	Serine/threonine-protein kinase ATM
TraesCS1D01G287600.1	1.13589	10.1786	0.0014208	tr|A0A072VW29|A0A072VW29_MEDTR	E3 ubiquitin-protein ligase
TraesCS1D01G287900.1	4.54103	22.6023	1.99248e-06	tr|A0A1D1XC43|A0A1D1XC43_9ARAE	Ectonucleoside triphosphate diphosphohydrolase 1
TraesCS1D01G289800.2	-1.3143	17.5953	2.73257e-05	tr|U5FHW7|U5FHW7_POPTR	Aminotransferase-related family protein
TraesCS1D01G295200LC.3	3.03924	12.442	0.000419782	tr|M8D733|M8D733_AEGTA	DNA topoisomerase 2
TraesCS1D01G295300LC.1	1.16116	8.94072	0.00278883	tr|M8D733|M8D733_AEGTA	DNA topoisomerase 2
TraesCS1D01G299700.1	-5.23401	9.35781	0.00222037	tr|Q9FY30|Q9FY30_FESPR	Expansin
TraesCS1D01G301000LC.1	1.34422	16.3088	5.38128e-05	tr|B9IPW6|B9IPW6_POPTR	PHD finger family protein
TraesCS1D01G301900.4	1.51542	13.2706	0.000269606	tr|B6TUE4|B6TUE4_MAIZE	Acetyltransferase
TraesCS1D01G302000.1	1.82717	33.221	8.22576e-09	tr|A0A0K9Q444|A0A0K9Q444_ZOSMR	Protein kinase-like protein
TraesCS1D01G305100.1	-1.06117	16.8345	4.07845e-05	sp|A2SLG5|RPOB_METPP	DNA-directed RNA polymerase subunit beta
TraesCS1D01G307200.1	-1.92135	42.3034	7.81572e-11	tr|A0A1E5VY85|A0A1E5VY85_9POAL	F-box protein
TraesCS1D01G311400.1	1.92078	18.5491	1.65587e-05	tr|M8BLK9|M8BLK9_AEGTA	Transcription elongation factor SPT6
TraesCS1D01G312500.1	11.0089	22.6267	1.96731e-06	tr|A0A1D5S8Q5|A0A1D5S8Q5_WHEAT	Calcium-transporting ATPase
TraesCS1D01G315800.1	1.94128	16.9076	3.9244e-05	tr|B9H2S3|B9H2S3_POPTR	Protease-related family protein
TraesCS1D01G316200.1	2.16333	18.0646	2.13539e-05	tr|G7K3K2|G7K3K2_MEDTR	DNA mismatch repair protein MutS
TraesCS1D01G317300.1	-1.74055	9.33559	0.00224745	tr|Q38767|Q38767_AEGTA	High molecular weight glutenin subunit
TraesCS1D01G322100.1	-1.16168	14.1563	0.000168232	tr|B2LWM4|B2LWM4_RICCO	1-acyl-sn-glycerol-3-phosphate acyltransferase
TraesCS1D01G324200.1	1.48374	21.461	3.61105e-06	sp|B1Z7C5|CYSI_METPB	Sulfite reductase [NADPH] hemoprotein beta-component
TraesCS1D01G327000.1	1.24793	24.7011	6.69473e-07	tr|B9H4H0|B9H4H0_POPTR	Cysteine protease family protein
TraesCS1D01G327500.1	1.05387	10.7025	0.00106991	tr|A1BLP7|A1BLP7_MEDTR	Thioredoxin
TraesCS1D01G327700.1	1.64709	27.8397	1.31793e-07	tr|A0A1E5W0E9|A0A1E5W0E9_9POAL	MATH domain-containing protein
TraesCS1D01G328000.1	4.44794	20.6445	5.52972e-06	tr|B6SMK2|B6SMK2_MAIZE	Photosystem II reaction center W protein
TraesCS1D01G330300.2	11.0994	13.1488	0.000287705	tr|M8BRQ9|M8BRQ9_AEGTA	Serine/threonine-protein kinase
TraesCS1D01G331300.1	2.50725	16.197	5.70853e-05	tr|A0A072V9D1|A0A072V9D1_MEDTR	Ubiquitin carboxyl-terminal hydrolase
TraesCS1D01G331500.2	4.80875	18.3706	1.8184e-05	tr|A0A0K0XR78|A0A0K0XR78_TOBAC	Serine/threonine-protein kinase
TraesCS1D01G332900.4	1.38671	15.9916	6.36231e-05	tr|Q6L6R6|Q6L6R6_WHEAT	Protein kinase
TraesCS1D01G338000.1	7.13719	8.99344	0.00270951	tr|D0VBJ2|D0VBJ2_9POAL	O-methyltransferase-like protein
TraesCS1D01G338200.1	6.11411	10.3256	0.00131199	tr|D0VBJ2|D0VBJ2_9POAL	O-methyltransferase-like protein
TraesCS1D01G338900.3	2.10891	6.30196	0.0120605	sp|B4GYC7|UBA5_DROPE	Ubiquitin-like modifier-activating enzyme 5
TraesCS1D01G340600.1	-1.40001	7.98815	0.00470846	tr|Q8GV42|Q8GV42_SOLTU	Hemoglobin
TraesCS1D01G341000.5	9.71809	17.2427	3.28952e-05	tr|W9R947|W9R947_9ROSA	Homeobox protein
TraesCS1D01G341100.3	8.67461	9.47733	0.00208027	tr|K7V516|K7V516_MAIZE	Trehalose-6-phosphate synthase
TraesCS1D01G341900.2	1.99543	19.6795	9.15767e-06	sp|B2JVU2|FTSH_PARP8	ATP-dependent zinc metalloprotease FtsH
TraesCS1D01G342100.1	-2.47495	19.6343	9.37699e-06	tr|A0A072UQA8|A0A072UQA8_MEDTR	ATP-dependent chaperone ClpB
TraesCS1D01G342400.1	1.74185	27.0175	2.01623e-07	tr|M8BTQ5|M8BTQ5_AEGTA	Dolichyl-diphosphooligosaccharide--protein glycosyltransferase subunit STT3
TraesCS1D01G345100.1	2.98153	62.9433	2.1274e-15	tr|A4S9W6|A4S9W6_OSTLU	ABC(ATP-binding) family transporter
TraesCS1D01G345200.1	3.39981	49.9668	1.56368e-12	tr|W0TS79|W0TS79_ACAMN	ATP-binding cassette transporter subfamily A member
TraesCS1D01G345500.1	-1.12371	7.14975	0.00749746	tr|A0A061GN98|A0A061GN98_THECC	Oxidative stress 3
TraesCS1D01G349900.1	2.29932	6.41292	0.0113293	tr|A0A061G639|A0A061G639_THECC	Late embryogenesis abundant hydroxyproline-rich glycoprotein family, putative
TraesCS1D01G350000.1	-1.2911	16.8339	4.07977e-05	tr|A0A1D5SS62|A0A1D5SS62_WHEAT	Glycosyltransferase
TraesCS1D01G350600.1	1.52147	13.1123	0.000293369	tr|A0A199VPU8|A0A199VPU8_ANACO	Respiratory burst oxidase
TraesCS1D01G350800LC.1	1.16141	9.40769	0.00216078	tr|A0A072VJM2|A0A072VJM2_MEDTR	E3 ubiquitin-protein ligase
TraesCS1D01G353300.1	1.09316	16.0666	6.11539e-05	tr|A0A0K1YXN8|A0A0K1YXN8_WHEAT	Non-specific serine/threonine protein kinase
TraesCS1D01G356900.3	-6.13186	6.82367	0.00899573	tr|A0A0U2E2K5|A0A0U2E2K5_CAMSI	Starch synthase
TraesCS1D01G359100.1	3.00134	7.11131	0.0076599	tr|Q2R491|Q2R491_ORYSJ	Cytochrome P450 family protein, expressed
TraesCS1D01G360400.1	1.38057	15.6518	7.61404e-05	tr|W5A3B3|W5A3B3_WHEAT	Serine/threonine-protein kinase
TraesCS1D01G360600.1	-2.79635	35.6903	2.31308e-09	tr|M7YR24|M7YR24_TRIUA	Serine/threonine-protein kinase
TraesCS1D01G368900.1	1.29101	10.6413	0.00110588	tr|I0YKU3|I0YKU3_COCSC	Alpha/beta-hydrolase
TraesCS1D01G369200LC.1	2.24753	13.7649	0.000207166	tr|M8BU25|M8BU25_AEGTA	Protein FAR1-RELATED SEQUENCE 5
TraesCS1D01G370600.1	1.17991	23.9525	9.874e-07	tr|N1QYN1|N1QYN1_AEGTA	Phospholipase D
TraesCS1D01G372200.2	1.70448	35.5734	2.45615e-09	tr|G7J770|G7J770_MEDTR	Sec14p-like phosphatidylinositol transfer family protein
TraesCS1D01G374100.1	-1.19247	17.5294	2.82902e-05	tr|B4FAQ5|B4FAQ5_MAIZE	VIP1 protein
TraesCS1D01G375300.1	9.79149	26.9389	2.09994e-07	tr|A0A0K9P241|A0A0K9P241_ZOSMR	Glutamate--tRNA ligase
TraesCS1D01G375800.1	1.47571	25.1938	5.18495e-07	tr|A0A061E7Q5|A0A061E7Q5_THECC	ENTH/ANTH/VHS superfamily protein
TraesCS1D01G380800.1	-2.08629	9.14527	0.00249362	tr|G7KV73|G7KV73_MEDTR	Lipid transfer protein
TraesCS1D01G381400.1	1.04285	6.82981	0.00896487	tr|A0A0Q3H7G0|A0A0Q3H7G0_BRADI	Mitogen-activated protein kinase
TraesCS1D01G381500.2	1.95117	17.1767	3.40594e-05	AT5G38350.1	Disease resistance protein (NBS-LRR class) family
TraesCS1D01G382400.1	-1.03409	21.2285	4.07662e-06	tr|Q6ZAJ7|Q6ZAJ7_ORYSJ	Transporter-like protein
TraesCS1D01G383400.2	1.73869	17.9807	2.23157e-05	tr|M7YLL5|M7YLL5_TRIUA	U4/U6 small nuclear ribonucleoprotein Prp31
TraesCS1D01G383500.1	1.89609	17.8841	2.34774e-05	tr|R7W6H0|R7W6H0_AEGTA	Chloroplastic group IIA intron splicing facilitator CRS1, chloroplastic
TraesCS1D01G385000.1	-1.14301	8.93427	0.00279869	tr|B4FKM1|B4FKM1_MAIZE	Guanine nucleotide-binding protein beta subunit-like protein
TraesCS1D01G386500.1	1.72577	12.7621	0.000353709	tr|B9I3P0|B9I3P0_POPTR	Nucleolar family protein
TraesCS1D01G389300.1	-1.34315	9.85915	0.00168989	tr|B6TFK2|B6TFK2_MAIZE	Phosphatidylserine synthase 2
TraesCS1D01G393900.1	-3.72261	22.2576	2.38418e-06	tr|B6TET5|B6TET5_MAIZE	Purine permease
TraesCS1D01G399800.2	1.77185	8.25285	0.0040688	tr|A0A1E5V7V0|A0A1E5V7V0_9POAL	Golgin candidate 5
TraesCS1D01G402600.1	1.02899	8.19266	0.00420601	sp|Q4UKJ1|RECN_RICFE	DNA repair protein RecN
TraesCS1D01G403700.1	2.35772	33.0417	9.02055e-09	tr|B9RVT3|B9RVT3_RICCO	Homeobox protein, putative
TraesCS1D01G404600.1	-3.31556	15.3286	9.0338e-05	tr|G7L2R9|G7L2R9_MEDTR	Fasciclin-like arabinogalactan protein
TraesCS1D01G408100.1	2.43318	20.7347	5.27503e-06	tr|B9H663|B9H663_POPTR	Phosphoinositide phosphatase family protein
TraesCS1D01G410900.1	1.15372	9.81449	0.00173142	tr|B7FMW5|B7FMW5_MEDTR	cAMP-regulated phosphoprotein-like protein
TraesCS1D01G411700.4	-9.88786	17.4066	3.01779e-05	tr|A0A1I9W092|A0A1I9W092_POPTO	Kinase-related protein DUF1296
TraesCS1D01G414600.1	1.03538	7.45737	0.00631774	tr|F2DT55|F2DT55_HORVV	3-ketoacyl-CoA synthase
TraesCS1D01G414900.1	-1.19029	7.80738	0.00520334	tr|A0A072U545|A0A072U545_MEDTR	50S ribosomal protein L7/L12
TraesCS1D01G416200.1	1.95592	18.8714	1.3983e-05	AT2G34930.1	disease resistance family protein / LRR family protein
TraesCS1D01G417600.1	1.58341	15.2597	9.36963e-05	tr|A0A061G5T1|A0A061G5T1_THECC	Ubiquitin ligase protein cop1, putative isoform 1
TraesCS1D01G422700.1	1.75169	20.3895	6.3176e-06	tr|A0A1E5UZR2|A0A1E5UZR2_9POAL	Protein CHUP1, chloroplastic
TraesCS1D01G423100LC.1	-1.1528	9.10972	0.00254254	sp|A0A125R003|CLA3_CLACD	Non-reducing polyketide synthase cla3
TraesCS1D01G423800.1	-1.18138	7.59575	0.00585061	tr|B9GH93|B9GH93_POPTR	Kinase family protein
TraesCS1D01G425000.2	2.06276	26.3008	2.92165e-07	tr|A0A072U532|A0A072U532_MEDTR	Zinc finger CCCH domain protein
TraesCS1D01G426500.1	1.55848	10.543	0.00116631	AT5G26150.2	protein kinase family protein
TraesCS1D01G427300.2	2.16333	9.67341	0.00186954	tr|A0A1E5VLX0|A0A1E5VLX0_9POAL	Auxilin-like protein 1
TraesCS1D01G427900.1	-1.15614	8.2366	0.0041054	tr|A0A072TTD0|A0A072TTD0_MEDTR	Transmembrane protein, putative
TraesCS1D01G428400.1	1.96791	11.5555	0.000675499	tr|A0A0K9PDZ1|A0A0K9PDZ1_ZOSMR	Chaperone protein DnaJ
TraesCS1D01G429500LC.1	-1.13407	6.88287	0.00870258	AT4G00930.4	COP1-interacting protein 4.1
TraesCS1D01G430600.1	1.13114	9.78362	0.00176073	tr|M8D5Y4|M8D5Y4_AEGTA	Sorting nexin-16
TraesCS1D01G431400.1	1.05799	8.98579	0.00272086	tr|D8L9R1|D8L9R1_WHEAT	Receptor-like protein kinase, putative,expressed
TraesCS1D01G433400.1	1.98037	35.3183	2.79989e-09	tr|B2KTA5|B2KTA5_WHEAT	Calcium-dependent protein kinase
TraesCS1D01G433600.1	-2.69085	7.79168	0.00524873	tr|A0A061E9C4|A0A061E9C4_THECC	FAD-binding Berberine family protein
TraesCS1D01G435700.1	1.65215	6.73142	0.00947293	tr|Q94HW1|Q94HW1_ARATH	B-block binding subunit of TFIIIC
TraesCS1D01G436900.1	-1.20456	10.9388	0.000941704	tr|F2DUW0|F2DUW0_HORVV	CTP synthase
TraesCS1D01G437700.1	1.3971	14.8993	0.000113407	tr|A0A1E5UJV8|A0A1E5UJV8_9POAL	Tryptophan synthase alpha chain
TraesCS1D01G438000.3	2.36846	17.3706	3.07553e-05	tr|A0A1D5SCR1|A0A1D5SCR1_WHEAT	Structural maintenance of chromosomes protein
TraesCS1D01G439600.1	1.95563	11.1264	0.000851064	tr|A0A199URD3|A0A199URD3_ANACO	Lysine-specific demethylase
TraesCS1D01G440100.2	-2.25383	7.80141	0.00522054	tr|N1QWJ7|N1QWJ7_AEGTA	E3 ubiquitin-protein ligase MARCH6
TraesCS1D01G440500.1	-1.55989	6.18767	0.0128643	tr|B6TQA1|B6TQA1_MAIZE	Pathogen-related protein
TraesCS1D01G441600.1	3.74823	23.2395	1.43027e-06	AT3G47890.2	Ubiquitin carboxyl-terminal hydrolase-related protein
TraesCS1D01G441700.1	2.08889	8.14281	0.00432323	tr|N1QV20|N1QV20_AEGTA	Ubiquitin carboxyl-terminal hydrolase 2
TraesCS1D01G444100.1	-2.08926	30.0742	4.15816e-08	tr|A0A1D1XRA6|A0A1D1XRA6_9ARAE	Sigma factor sigB regulation protein rsbQ
TraesCS1D01G446400.1	2.47672	39.451	3.36395e-10	tr|B9SQ25|B9SQ25_RICCO	Translation initiation factor if-2, putative
TraesCS1D01G446900.1	1.41887	16.8983	3.94376e-05	tr|G7ICZ8|G7ICZ8_MEDTR	Translation initiation factor IF-2, putative
TraesCS1D01G448700.1	1.88787	21.7847	3.05027e-06	tr|A0A072TZV5|A0A072TZV5_MEDTR	Helicase/SANT-associated, DNA-binding protein, putative
TraesCS1D01G450200.1	1.24359	9.61693	0.00192792	tr|A0A072UIT4|A0A072UIT4_MEDTR	TATA-binding protein associated factor-like protein
TraesCS1D01G452200.2	1.44852	12.9671	0.000317007	tr|A0A199UVU3|A0A199UVU3_ANACO	Zinc finger protein CONSTANS
TraesCS1D01G453100.1	2.33387	18.4414	1.75209e-05	tr|D7M7H7|D7M7H7_ARALL	Structural maintenance of chromosomes family protein
TraesCS1D01G453800.1	3.80338	11.3296	0.000762831	tr|A0A061FG24|A0A061FG24_THECC	Receptor protein kinase, putative
TraesCS1D01G454400.2	1.02913	6.9679	0.00829849	tr|Q3HVL4|Q3HVL4_SOLTU	Histone deacetylase-like protein
TraesCS1D01G457900LC.1	-1.1472	13.4133	0.00024985	tr|A0A1D5SRB3|A0A1D5SRB3_WHEAT	Non-specific serine/threonine protein kinase
TraesCS1D01G483300LC.1	-1.88762	31.9559	1.57713e-08	AT3G59020.2	ARM repeat superfamily protein
TraesCS1D01G532000LC.1	-1.09172	6.19376	0.0128202	tr|A0A0A9DT51|A0A0A9DT51_ARUDO	DnaJ subfamily B member 5
TraesCS1D01G535500LC.1	-2.39435	9.53717	0.00201352	AT3G03790.3	ankyrin repeat family protein / regulator of chromosome condensation (RCC1) family protein
TraesCS1D01G567200LC.1	1.7194	8.90108	0.00285002	tr|A0A1E5V5L1|A0A1E5V5L1_9POAL	DNA topoisomerase
TraesCS1D01G567200LC.2	1.66631	8.03792	0.0045808	sp|Q3YV50|ZAPB_SHISS	Cell division protein ZapB
TraesCS1D01G567300LC.1	1.80441	7.65013	0.00567683	tr|Q33AS3|Q33AS3_ORYSJ	Transposon protein, putative, CACTA, En/Spm sub-class
TraesCS1D01G581200LC.1	-1.3346	11.859	0.000573824	tr|E0XMH1|E0XMH1_TRIDC	Leaf rust resistance protein Lr10
TraesCS1D01G584000LC.1	1.33723	13.3413	0.000259631	sp|B1I258|TRMFO_DESAP	Methylenetetrahydrofolate--tRNA-(uracil-5-)-methyltransferase TrmFO
TraesCS1D01G593100LC.1	1.0341	10.4647	0.00121674	AT2G32700.7	LEUNIG-like protein
TraesCS2A01G000100.1	1.33682	22.2546	2.38786e-06	tr|B9GK37|B9GK37_POPTR	Polycomb group protein VERNALIZATION 2
TraesCS2A01G002500.3	1.64211	10.883	0.000970534	tr|B9GK37|B9GK37_POPTR	Polycomb group protein VERNALIZATION 2
TraesCS2A01G002700.1	-3.22045	30.4365	3.44983e-08	tr|A0A1E5VE12|A0A1E5VE12_9POAL	3'-N-debenzoyl-2'-deoxytaxol N-benzoyltransferase
TraesCS2A01G003900.1	1.96043	11.9847	0.000536387	tr|C1KAE3|C1KAE3_HORVU	NBS-LRR disease resistance protein-like protein
TraesCS2A01G004200.2	2.34249	24.4025	7.81657e-07	tr|A0A0U2RTI9|A0A0U2RTI9_ORYSA	NBS-LRR-like resistance protein
TraesCS2A01G004300.1	3.65718	13.3294	0.000261283	AT5G40060.1	Disease resistance protein (NBS-LRR class) family
TraesCS2A01G005000.1	1.06853	8.49378	0.00356363	tr|A0A0K9NPD3|A0A0K9NPD3_ZOSMR	Histone-lysine N-methyltransferase
TraesCS2A01G011000.1	1.85782	7.9276	0.00486863	tr|A3FBG3|A3FBG3_WHEAT	WRKY transcription factor
TraesCS2A01G012600.2	1.94594	17.8213	2.42652e-05	tr|B6U4Q7|B6U4Q7_MAIZE	Sterol 3-beta-glucosyltransferase
TraesCS2A01G016700.1	1.8355	23.7693	1.08602e-06	AT3G14470.2	NB-ARC domain-containing disease resistance protein
TraesCS2A01G024700.1	3.78361	33.7181	6.37054e-09	sp|P93194|RPK1_IPONI	Receptor-like protein kinase
TraesCS2A01G027000.1	2.43542	15.6604	7.57931e-05	tr|A0A103XII1|A0A103XII1_CYNCS	Actin-related protein
TraesCS2A01G027400.1	9.69303	8.73209	0.00312659	tr|A0A061FC67|A0A061FC67_THECC	Cytochrome P450
TraesCS2A01G027500.1	11.0683	20.5781	5.72463e-06	tr|Q9AVM3|Q9AVM3_WHEAT	Cytochrome P450
TraesCS2A01G027700.1	6.6241	40.6003	1.86782e-10	tr|Q9AVQ2|Q9AVQ2_SOLTU	Cytochrome P450
TraesCS2A01G027800.1	7.09784	31.232	2.28962e-08	tr|A0A060Q2I0|A0A060Q2I0_WHEAT	Copalyl diphosphate synthase
TraesCS2A01G028400.1	1.3388	6.63842	0.00998023	tr|M7ZVY8|M7ZVY8_TRIUA	Glycosyltransferase
TraesCS2A01G028500LC.1	10.158	43.5445	4.14426e-11	tr|Q2R3J5|Q2R3J5_ORYSJ	Retrotransposon protein, putative, Ty1-copia subclass
TraesCS2A01G029800.1	1.50783	14.8728	0.000115009	tr|A0A0U2S1V9|A0A0U2S1V9_ORYSA	NBS-LRR-like resistance protein
TraesCS2A01G030200.1	2.22719	20.3187	6.55576e-06	tr|A0A0U2RG68|A0A0U2RG68_ORYSA	NBS-LRR-like resistance protein
TraesCS2A01G031000.2	1.25172	10.0307	0.0015395	tr|A0A0U2S1V9|A0A0U2S1V9_ORYSA	NBS-LRR-like resistance protein
TraesCS2A01G031400.1	3.34324	15.3454	8.95363e-05	tr|A0A0U2S1V9|A0A0U2S1V9_ORYSA	NBS-LRR-like resistance protein
TraesCS2A01G031500.1	2.5837	15.4308	8.55811e-05	tr|A0A0U2S1V9|A0A0U2S1V9_ORYSA	NBS-LRR-like resistance protein
TraesCS2A01G036400.1	1.67557	7.43117	0.00641037	tr|A0A1E5VMA8|A0A1E5VMA8_9POAL	UNC93-like protein 2
TraesCS2A01G038400.2	1.84903	17.1722	3.41404e-05	tr|B6SKX7|B6SKX7_MAIZE	Beta-glucosidase
TraesCS2A01G041300.1	2.59669	30.0981	4.10733e-08	tr|R7WAF9|R7WAF9_AEGTA	Glutamyl-tRNA(Gln) amidotransferase subunit A
TraesCS2A01G042500.1	1.63015	15.9585	6.47461e-05	tr|C6FF78|C6FF78_SOYBN	NBS-LRR disease resistance protein
TraesCS2A01G046500.2	2.49504	17.6455	2.66142e-05	tr|H2KW62|H2KW62_ORYSJ	Serine carboxypeptidase family protein, expressed
TraesCS2A01G046700.1	2.90517	25.804	3.77903e-07	tr|Q2R8J2|Q2R8J2_ORYSJ	NBS-LRR disease resistance protein, putative, expressed
TraesCS2A01G046800.1	1.80001	9.97091	0.00159033	tr|M7ZK49|M7ZK49_TRIUA	Disease resistance protein RPM1
TraesCS2A01G050600.1	1.76922	38.0237	6.98891e-10	tr|A0A1D5TJD9|A0A1D5TJD9_WHEAT	Peptidylprolyl isomerase
TraesCS2A01G053000.1	3.40799	27.8462	1.31349e-07	tr|W5B246|W5B246_WHEAT	Serine/threonine-protein kinase
TraesCS2A01G053100.1	1.61214	26.8522	2.19622e-07	tr|M8AJ68|M8AJ68_TRIUA	Serine/threonine-protein kinase
TraesCS2A01G053300.1	5.40057	46.3747	9.7668e-12	tr|Q9AVM3|Q9AVM3_WHEAT	Cytochrome P450
TraesCS2A01G057000.1	3.15972	7.55301	0.00599098	tr|B6SW37|B6SW37_MAIZE	Protein kinase
TraesCS2A01G058300.1	1.41485	12.2007	0.000477706	AT3G24240.1	Leucine-rich repeat receptor-like protein kinase family protein
TraesCS2A01G061000.2	1.18912	7.80513	0.0052098	tr|B6U2C0|B6U2C0_MAIZE	SNARE-interacting protein KEULE
TraesCS2A01G064600.1	2.17014	20.5356	5.85322e-06	tr|A0A1J3FYX6|A0A1J3FYX6_NOCCA	PHD finger protein
TraesCS2A01G064700.1	1.24812	14.7285	0.000124157	tr|G7JNF2|G7JNF2_MEDTR	E3 ubiquitin-protein ligase
TraesCS2A01G065100.4	1.08816	12.0643	0.000513972	tr|M8C4B0|M8C4B0_AEGTA	mRNA-capping enzyme
TraesCS2A01G067700.1	1.24462	16.4919	4.88583e-05	tr|A0A0K9NNS3|A0A0K9NNS3_ZOSMR	Thioredoxin superfamily protein
TraesCS2A01G068200.1	1.87765	10.7948	0.00101787	tr|B9SUC9|B9SUC9_RICCO	Receptor-kinase, putative
TraesCS2A01G068300.1	2.2689	9.74133	0.00180171	tr|B9SZK5|B9SZK5_RICCO	Receptor-kinase, putative
TraesCS2A01G069400.1	2.2548	21.8359	2.96997e-06	tr|B2ZGK6|B2ZGK6_TRIUA	Acetyl-CoA carboxylase
TraesCS2A01G069500.1	1.16211	14.3244	0.000153857	tr|R7WEG9|R7WEG9_AEGTA	FACT complex subunit SPT16
TraesCS2A01G072800.1	1.29598	7.56615	0.00594747	tr|A0A072VSW1|A0A072VSW1_MEDTR	GDT1-like protein
TraesCS2A01G075000LC.1	2.40941	15.1769	9.78952e-05	tr|M8BU25|M8BU25_AEGTA	Protein FAR1-RELATED SEQUENCE 5
TraesCS2A01G075800.1	7.68227	25.5291	4.35769e-07	tr|A0A072U5A2|A0A072U5A2_MEDTR	Methyl-CpG-binding domain protein
TraesCS2A01G079300.1	1.10532	12.1364	0.000494476	tr|D7LDA2|D7LDA2_ARALL	Kinase family protein
TraesCS2A01G079500.1	1.37672	9.09448	0.00256382	tr|B9HTM3|B9HTM3_POPTR	2-oxoglutarate dehydrogenase E1 component family protein
TraesCS2A01G080700.1	2.23444	16.9881	3.76152e-05	tr|A0A072U2T5|A0A072U2T5_MEDTR	Kinase interacting (KIP1-like) family protein
TraesCS2A01G083000LC.1	1.55384	8.19549	0.00419947	sp|Q09353|SENP_CAEEL	Sentrin-specific protease
TraesCS2A01G083100LC.1	2.9307	17.057	3.62746e-05	tr|M7Z593|M7Z593_TRIUA	Sentrin-specific protease 2
TraesCS2A01G083600.1	3.53142	43.4542	4.3401e-11	tr|W5B000|W5B000_WHEAT	MLO-like protein
TraesCS2A01G084200.1	11.3133	33.472	7.22982e-09	tr|R7W3J7|R7W3J7_AEGTA	Symplekin
TraesCS2A01G084700.1	1.18979	8.13099	0.00435151	tr|A0A0B0Q0N1|A0A0B0Q0N1_GOSAR	D-ribose-binding periplasmic
TraesCS2A01G085000.1	11.338	45.1582	1.81745e-11	tr|M7YRR3|M7YRR3_TRIUA	Syntaxin-binding protein 5-like protein
TraesCS2A01G088800.1	2.20141	32.5612	1.15496e-08	tr|Q2QYV0|Q2QYV0_ORYSJ	Protein kinase family protein, putative, expressed
TraesCS2A01G090600.1	2.29328	12.9127	0.000326361	tr|E7CWB5|E7CWB5_WHEAT	Lectin receptor kinase
TraesCS2A01G093700.2	-1.40757	22.7508	1.84425e-06	tr|B6TFE7|B6TFE7_MAIZE	Protein phosphatase 2C-like
TraesCS2A01G094000.1	1.31305	14.3224	0.000154019	tr|M7YFR1|M7YFR1_TRIUA	PHD and RING finger domain-containing protein 1
TraesCS2A01G094500.1	-2.3459	7.9887	0.00470701	tr|A0A1D5TQ22|A0A1D5TQ22_WHEAT	Hexosyltransferase
TraesCS2A01G094700.1	-2.47208	19.7086	9.01937e-06	tr|A0A1D5TR42|A0A1D5TR42_WHEAT	Hexosyltransferase
TraesCS2A01G096500.1	1.11424	6.1576	0.0130849	tr|M8BIY9|M8BIY9_AEGTA	Poly(A) polymerase
TraesCS2A01G097100LC.1	1.37454	7.47073	0.006271	tr|A0A072V557|A0A072V557_MEDTR	cAMP-regulated phosphoprotein-like protein
TraesCS2A01G097400.1	-1.5661	12.9871	0.000313641	tr|W5B2C3|W5B2C3_WHEAT	Hexosyltransferase
TraesCS2A01G100500.2	1.14342	6.88213	0.00870617	tr|N1QX04|N1QX04_AEGTA	Myb family transcription factor APL
TraesCS2A01G101400.1	-1.16901	18.9204	1.3629e-05	tr|A0A0B0NKZ0|A0A0B0NKZ0_GOSAR	NAC domain-containing protein
TraesCS2A01G101700.2	1.31106	9.04324	0.00263668	sp|Q6Z4N6|40G2_ORYSJ	Ricin B-like lectin R40G2
TraesCS2A01G104700.1	1.49777	12.4349	0.000421389	tr|M8A0H2|M8A0H2_TRIUA	E3 ubiquitin-protein ligase SHPRH
TraesCS2A01G106800.1	-1.22195	8.40026	0.00375166	tr|B6U8T8|B6U8T8_MAIZE	Thiamin pyrophosphokinase 1
TraesCS2A01G107000.1	1.22643	13.9868	0.000184097	tr|A0A1B6P7L9|A0A1B6P7L9_SORBI	Non-specific serine/threonine protein kinase
TraesCS2A01G109700.1	1.06927	9.49713	0.00205794	tr|A0A077D632|A0A077D632_9ERIC	Acyl-CoA dehydrogenase
TraesCS2A01G110300.1	4.4953	28.2482	1.06714e-07	tr|Q41584|Q41584_WHEAT	Thaumatin-like protein
TraesCS2A01G111500.1	1.3918	6.72722	0.00949524	tr|A0A1D1YM76|A0A1D1YM76_9ARAE	Fructokinase-2
TraesCS2A01G113600.1	-1.58393	25.102	5.4377e-07	tr|A0A072UJC1|A0A072UJC1_MEDTR	3-oxo-5-alpha-steroid 4-dehydrogenase family protein
TraesCS2A01G114000.1	-1.29652	12.2709	0.000460083	tr|C9E7B4|C9E7B4_MORAL	Rubber elongation factor
TraesCS2A01G116600.1	1.81554	15.5008	8.24718e-05	tr|M8C395|M8C395_AEGTA	MORC family CW-type zinc finger protein 4
TraesCS2A01G117700.1	1.30999	17.4385	2.96761e-05	tr|A0A151TQ32|A0A151TQ32_CAJCA	Zinc finger protein 512B family
TraesCS2A01G119300.1	1.73262	16.4974	4.87164e-05	tr|D7MQB8|D7MQB8_ARALL	Kinase family protein
TraesCS2A01G122000.2	1.51686	20.64	5.54252e-06	tr|A0A0B0PBX1|A0A0B0PBX1_GOSAR	Membrane-associated 30 kDa, chloroplastic
TraesCS2A01G122200.1	2.23274	26.8081	2.24689e-07	tr|Q84R74|Q84R74_ORYSJ	Endo-1,4-beta-xylanase, putative, expressed
TraesCS2A01G126900.1	2.48594	17.0068	3.72458e-05	tr|A0A0B0NKV1|A0A0B0NKV1_GOSAR	Nucleosome-remodeling factor subunit
TraesCS2A01G128400.1	1.83366	22.6842	1.9093e-06	tr|G7J016|G7J016_MEDTR	Chromodomain helicase DNA-binding protein, putative
TraesCS2A01G129600.3	1.30651	15.3664	8.85509e-05	tr|F4JRN8|F4JRN8_ARATH	NAD(P)-binding Rossmann-fold superfamily protein
TraesCS2A01G130600.1	1.88372	18.5619	1.64473e-05	tr|B9SLP5|B9SLP5_RICCO	Glutamate synthase, putative
TraesCS2A01G130600.2	12.0859	17.3298	3.14215e-05	tr|B9SLP5|B9SLP5_RICCO	Glutamate synthase, putative
TraesCS2A01G132300.1	7.01116	8.02019	0.00462588	tr|A0A1E5VEA2|A0A1E5VEA2_9POAL	Protein FLOWERING LOCUS T
TraesCS2A01G132900.4	8.03721	7.0251	0.0080375	AT3G63460.1	transducin family protein / WD-40 repeat family protein
TraesCS2A01G134400LC.1	-1.12477	6.27866	0.0122201	AT4G29070.2	Phospholipase A2 family protein
TraesCS2A01G135600.1	1.81899	12.981	0.000314663	tr|A0A151QS33|A0A151QS33_CAJCA	Hepatoma-derived growth factor-related protein 2
TraesCS2A01G136200.1	3.74099	21.2777	3.97332e-06	tr|A0A061ET59|A0A061ET59_THECC	ARM repeat superfamily protein
TraesCS2A01G136700.1	1.14726	6.33157	0.0118607	tr|A0A061EQK5|A0A061EQK5_THECC	Chaperone protein dnaJ-related
TraesCS2A01G137700.1	2.14146	9.55013	0.00199935	tr|A0A061ET59|A0A061ET59_THECC	ARM repeat superfamily protein
TraesCS2A01G138700.1	2.33898	17.1082	3.53101e-05	tr|Q0WZC2|Q0WZC2_WHEAT	RNA ligase isoform 1
TraesCS2A01G141300.1	1.72093	10.1674	0.00142949	tr|G7IFP4|G7IFP4_MEDTR	SAC3/GANP/Nin1/mts3/eIF-3 p25 family protein
TraesCS2A01G141800.1	1.47953	16.0999	6.00857e-05	tr|N1R0W2|N1R0W2_AEGTA	Transcription-associated protein 1
TraesCS2A01G143500.1	-1.00175	8.57032	0.00341686	sp|Q9MAA7|GID1A_ARATH	Gibberellin receptor GID1A
TraesCS2A01G145800.1	1.71758	8.68116	0.00321516	tr|I6PD12|I6PD12_9MAGN	4-coumarate-CoA ligase
TraesCS2A01G146200.2	1.66902	15.444	8.49843e-05	AT5G21222.4	protein kinase family protein
TraesCS2A01G150400LC.1	1.35331	11.563	0.000672779	tr|Q53NJ9|Q53NJ9_ORYSJ	Retrotransposon protein, putative, unclassified
TraesCS2A01G150500LC.2	1.92044	6.05515	0.0138658	sp|P9WPF9|CDTS_MYCTU	Cyclo(L-tyrosyl-L-tyrosyl) synthase
TraesCS2A01G150600LC.1	1.93036	10.1422	0.0014491	sp|Q8IDX6|RBP2A_PLAF7	Reticulocyte-binding protein 2 homolog a
TraesCS2A01G153300.1	-1.08552	9.3712	0.00220421	tr|B9I993|B9I993_POPTR	Haloacid dehalogenase-like hydrolase family protein
TraesCS2A01G153600.1	-1.09364	9.3898	0.00218196	tr|Q6Z950|Q6Z950_ORYSJ	F-box protein family-like
TraesCS2A01G154000LC.1	-2.84783	20.5793	5.72113e-06	tr|A0A199W007|A0A199W007_ANACO	Protein TolB
TraesCS2A01G155200.1	-1.17976	13.2309	0.000275379	tr|M8C0J9|M8C0J9_AEGTA	Glucan endo-1,3-beta-glucosidase 3
TraesCS2A01G157800.1	1.07204	8.43394	0.00368282	tr|D6MK24|D6MK24_9ASPA	Transcription factor
TraesCS2A01G158300.1	1.38498	11.2034	0.000816468	tr|A0A087SR24|A0A087SR24_AUXPR	GTPase obg
TraesCS2A01G158800.1	1.6582	7.4882	0.00621046	sp|P83472|ICI_LUMTE	Chymotrypsin inhibitor
TraesCS2A01G160100.1	1.35746	10.9863	0.000917902	tr|M8BDQ1|M8BDQ1_AEGTA	Chaperone protein dnaJ
TraesCS2A01G160500.1	1.2289	8.064	0.00451535	tr|M7ZU03|M7ZU03_TRIUA	Mitochondrial import inner membrane translocase subunit TIM44
TraesCS2A01G161300.1	1.0043	7.81706	0.00517554	tr|A0A103Y172|A0A103Y172_CYNCS	Adenylate kinase
TraesCS2A01G161700.1	-2.38668	35.4533	2.61245e-09	AT5G63930.1	Leucine-rich repeat protein kinase family protein
TraesCS2A01G163000.1	1.43235	19.7706	8.73168e-06	tr|Q8S389|Q8S389_BRANA	Calmodulin-binding transcription activator
TraesCS2A01G163600.1	2.09981	23.7286	1.10919e-06	tr|I1GSB3|I1GSB3_BRADI	Phospho-2-dehydro-3-deoxyheptonate aldolase
TraesCS2A01G166400.1	1.55261	18.5851	1.62489e-05	tr|A0A1E5WN52|A0A1E5WN52_9POAL	Protein WEAK CHLOROPLAST MOVEMENT UNDER BLUE LIGHT 1
TraesCS2A01G168600.1	9.01452	11.9847	0.000536396	tr|I2AW39|I2AW39_9POAL	Erect panicle 2 protein
TraesCS2A01G173200.1	-3.45049	19.4884	1.01211e-05	tr|A0A1D5TMY1|A0A1D5TMY1_WHEAT	Pectinesterase
TraesCS2A01G173500.1	-1.41549	22.0485	2.65843e-06	tr|G7L1Q2|G7L1Q2_MEDTR	Nuclear transcription factor Y subunit B
TraesCS2A01G174500.1	-2.56655	34.9769	3.33648e-09	tr|A0A1E5W4Q6|A0A1E5W4Q6_9POAL	PI-PLC X domain-containing protein
TraesCS2A01G175900.1	1.60064	9.86154	0.0016877	AT3G29770.1	methyl esterase 11
TraesCS2A01G176200.1	-1.01019	6.03915	0.013992	tr|B6T4P5|B6T4P5_MAIZE	GPI transamidase subunit PIG-U family protein
TraesCS2A01G176300.1	-1.39583	19.9692	7.87014e-06	tr|A0A199VX64|A0A199VX64_ANACO	Ninja-family protein
TraesCS2A01G177200.1	1.65654	19.108	1.23525e-05	tr|M8CBI3|M8CBI3_AEGTA	Dihydroflavonol-4-reductase
TraesCS2A01G179700.1	2.53421	19.9197	8.07641e-06	AT5G41750.2	Disease resistance protein (TIR-NBS-LRR class) family
TraesCS2A01G183900.1	-2.7153	16.1686	5.79469e-05	tr|D7LEP8|D7LEP8_ARALL	GH3.3
TraesCS2A01G184500.1	2.14144	16.6342	4.53253e-05	sp|P93194|RPK1_IPONI	Receptor-like protein kinase
TraesCS2A01G185300LC.1	1.27924	7.67932	0.00558572	AT2G01130.1	DEA(D/H)-box RNA helicase family protein
TraesCS2A01G187600.1	1.18203	7.88741	0.00497801	AT2G44280.4	Major facilitator superfamily protein
TraesCS2A01G188400.2	1.94443	11.0383	0.000892474	tr|Q7XI88|Q7XI88_ORYSJ	Zinc finger protein-like protein
TraesCS2A01G189500.2	8.82753	6.19391	0.012819	tr|W9S0D4|W9S0D4_9ROSA	1-phosphatidylinositol-3-phosphate 5-kinase
TraesCS2A01G189500.5	10.7984	51.8779	5.90615e-13	tr|W9S0D4|W9S0D4_9ROSA	1-phosphatidylinositol-3-phosphate 5-kinase
TraesCS2A01G189700.1	2.52963	27.8775	1.29241e-07	tr|B7ZZZ6|B7ZZZ6_MAIZE	WRKY transcription factor
TraesCS2A01G190200.1	-2.40223	17.8361	2.40768e-05	tr|B9I3F6|B9I3F6_POPTR	Kinase family protein
TraesCS2A01G192100.1	-1.39844	17.3211	3.15655e-05	tr|R7W9B1|R7W9B1_AEGTA	GDSL esterase/lipase
TraesCS2A01G192400.1	1.04287	6.86672	0.00878159	tr|G7KJT8|G7KJT8_MEDTR	Effector of transcription protein
TraesCS2A01G195900.2	1.28483	21.4239	3.68145e-06	tr|B9RES6|B9RES6_RICCO	Kinase, putative
TraesCS2A01G196300.1	2.8018	8.08277	0.00446881	tr|Q53MC9|Q53MC9_ORYSJ	F-box domain containing protein, expressed
TraesCS2A01G196400.1	5.09897	6.45838	0.011043	tr|M8BAP7|M8BAP7_AEGTA	Phenylalanine ammonia-lyase
TraesCS2A01G196700.1	2.58709	10.921	0.000950784	tr|M8BAP7|M8BAP7_AEGTA	Phenylalanine ammonia-lyase
TraesCS2A01G198400.1	2.59306	22.0377	2.67351e-06	tr|A0A151TU43|A0A151TU43_CAJCA	Insulin-degrading enzyme
TraesCS2A01G198700.1	-1.40738	11.2704	0.000787543	AT5G19855.1	Chaperonin-like RbcX protein
TraesCS2A01G201900.1	-1.04955	10.5007	0.00119331	tr|B9RW41|B9RW41_RICCO	Protein phosphatase-2c, putative
TraesCS2A01G202900.1	1.7092	20.6467	5.52318e-06	tr|G7L099|G7L099_MEDTR	Brefeldin A-inhibited guanine nucleotide-exchange protein
TraesCS2A01G203300.6	1.27229	13.6261	0.000223058	tr|A0A1D5TPG7|A0A1D5TPG7_WHEAT	Phospholipid-transporting ATPase
TraesCS2A01G203900.1	-2.65798	23.3286	1.36558e-06	tr|A0A109XNG5|A0A109XNG5_GOSHI	Cotton fiber expressed protein
TraesCS2A01G204300.1	8.84274	10.7354	0.00105108	tr|N1QS08|N1QS08_AEGTA	B3 domain-containing protein
TraesCS2A01G204700.1	2.10891	12.4322	0.000422005	tr|B9H5P2|B9H5P2_POPTR	Myosin-related family protein
TraesCS2A01G205400.1	1.99249	10.9756	0.000923184	tr|A0A0K9NRB5|A0A0K9NRB5_ZOSMR	U-box domain-containing protein
TraesCS2A01G205500.1	-1.31794	8.71358	0.00315849	tr|B9S337|B9S337_RICCO	Sugar transporter, putative
TraesCS2A01G206100LC.1	-2.29565	6.02832	0.0140781	tr|A0A1J3DC53|A0A1J3DC53_NOCCA	Lysine-rich arabinogalactan protein 17
TraesCS2A01G209100.1	2.08427	21.6282	3.3095e-06	tr|M7ZYR5|M7ZYR5_TRIUA	Eukaryotic translation initiation factor 4G
TraesCS2A01G209900.1	1.16366	8.27379	0.00402215	tr|M8CS97|M8CS97_AEGTA	Serine/threonine-protein kinase
TraesCS2A01G212900.1	2.18784	10.4621	0.00121851	tr|M8C6I0|M8C6I0_AEGTA	Phenylalanine ammonia-lyase
TraesCS2A01G213200.1	-2.06033	42.797	6.0725e-11	AT3G07470.3	transmembrane protein, putative (Protein of unknown function, DUF538)
TraesCS2A01G216100.1	1.24828	6.86558	0.00878716	tr|A0A1D1Y2K4|A0A1D1Y2K4_9ARAE	Mitochondrial import inner membrane translocase subunit Tim21
TraesCS2A01G216700.1	1.83411	52.5621	4.16854e-13	tr|U5S329|U5S329_WHEAT	Cysteine-rich receptor kinase
TraesCS2A01G216800.1	1.82827	13.235	0.000274777	tr|U5S329|U5S329_WHEAT	Cysteine-rich receptor kinase
TraesCS2A01G217000.1	3.06775	9.19912	0.00242131	tr|B6SVD4|B6SVD4_MAIZE	Protein kinase
TraesCS2A01G218200.1	3.78799	21.3872	3.75263e-06	tr|M8APC2|M8APC2_TRIUA	Pre-rRNA-processing protein esf1
TraesCS2A01G219400.1	2.12943	23.3315	1.36346e-06	tr|A0A0K9NP90|A0A0K9NP90_ZOSMR	TBC1 domain family member
TraesCS2A01G220900.2	2.14258	6.446	0.0111203	tr|F2E4Y9|F2E4Y9_HORVV	Patatin
TraesCS2A01G222500.1	-1.12163	6.21281	0.0126829	AT1G61930.1	senescence regulator (Protein of unknown function, DUF584)
TraesCS2A01G223000.1	9.48663	28.758	8.20092e-08	AT1G07350.1	RNA-binding (RRM/RBD/RNP motifs) family protein
TraesCS2A01G223000.6	9.57332	14.7225	0.000124548	tr|A0A0K9NQX3|A0A0K9NQX3_ZOSMR	RNA-binding protein
TraesCS2A01G224200.1	1.70236	14.1711	0.000166918	tr|B9SV90|B9SV90_RICCO	Bromodomain-containing protein
TraesCS2A01G224500.1	1.31048	11.8568	0.000574506	tr|A0A1D1Z4I0|A0A1D1Z4I0_9ARAE	Rab3 GTPase-activating protein catalytic subunit
TraesCS2A01G226900LC.1	8.54472	15.2587	9.37437e-05	sp|Q8BTT6|DIEXF_MOUSE	Digestive organ expansion factor homolog
TraesCS2A01G227900.1	1.63872	15.4186	8.61376e-05	tr|B9SCD7|B9SCD7_RICCO	Chromodomain helicase DNA binding protein, putative
TraesCS2A01G228000.1	1.29524	9.84183	0.00170587	tr|M8CG17|M8CG17_AEGTA	Regulator of nonsense transcripts 1-like protein
TraesCS2A01G229400.1	1.9779	8.47685	0.00359694	tr|A0A0K9P384|A0A0K9P384_ZOSMR	Calmodulin-binding transcription activator
TraesCS2A01G234400.1	1.98098	12.644	0.00037678	tr|A0A061FXB5|A0A061FXB5_THECC	DDT domain-containing protein
TraesCS2A01G234700.2	2.26943	23.1831	1.47289e-06	tr|A0A199UKM2|A0A199UKM2_ANACO	Protein GRIP
TraesCS2A01G235500.1	2.44048	8.74111	0.00311116	tr|A0A0B0MV83|A0A0B0MV83_GOSAR	ADP-ribosylation factor
TraesCS2A01G235700.1	1.80754	15.5023	8.24056e-05	tr|A0A072VQ30|A0A072VQ30_MEDTR	RING/FYVE/PHD zinc finger protein, putative
TraesCS2A01G236300.3	1.14426	18.1295	2.06377e-05	AT3G15430.6	Regulator of chromosome condensation (RCC1) family protein
TraesCS2A01G236900.1	1.71461	8.56556	0.00342582	tr|M7YWP7|M7YWP7_TRIUA	Protein FAR1-RELATED SEQUENCE 5
TraesCS2A01G237000.1	1.55902	28.1535	1.12066e-07	tr|A0A1D5TIV5|A0A1D5TIV5_WHEAT	Malic enzyme
TraesCS2A01G237300.1	1.51166	22.2953	2.33777e-06	tr|A0A199VMB8|A0A199VMB8_ANACO	Endoplasmic reticulum metallopeptidase 1
TraesCS2A01G237400.1	-11.2589	34.0505	5.37014e-09	tr|Q9AXN2|Q9AXN2_WHEAT	RNA-binding protein
TraesCS2A01G237700.2	1.89461	11.2345	0.000802916	tr|A0A0B2PT08|A0A0B2PT08_GLYSO	Peptidyl-prolyl cis-trans isomerase
TraesCS2A01G238400.1	1.02204	13.6932	0.000215234	tr|B6DU63|B6DU63_WHEAT	Zeta-carotene desaturase
TraesCS2A01G238600.1	1.22578	6.71376	0.00956716	tr|Q9SQR8|Q9SQR8_ARATH	Protein kinase family protein
TraesCS2A01G239200.1	7.50592	8.6087	0.00334561	tr|B9SI65|B9SI65_RICCO	Polyribonucleotide nucleotidyltransferase, putative
TraesCS2A01G239200.2	4.05171	6.61004	0.0101405	tr|A0A1D1ZG59|A0A1D1ZG59_9ARAE	Polyribonucleotide nucleotidyltransferase
TraesCS2A01G239900.1	1.0097	9.50878	0.00204491	AT5G21222.4	protein kinase family protein
TraesCS2A01G244200.2	3.29345	9.30008	0.00229143	tr|B9H679|B9H679_POPTR	Kinase family protein
TraesCS2A01G245500.1	1.45792	15.2263	9.53669e-05	tr|A0A199UFU4|A0A199UFU4_ANACO	WW domain-binding protein 11
TraesCS2A01G246300.3	3.41209	14.0006	0.000182752	tr|B9RQ25|B9RQ25_RICCO	Aldehyde oxidase, putative
TraesCS2A01G248000.1	-3.25618	11.7453	0.000609978	AT5G06560.1	myosin-binding protein (Protein of unknown function, DUF593)
TraesCS2A01G248800.1	-1.81498	11.1586	0.000836448	tr|D5KXI3|D5KXI3_EUCNI	Fasciclin-like arabinogalactan protein
TraesCS2A01G250900.1	1.21906	28.8967	7.63411e-08	tr|A0A1E5VTI0|A0A1E5VTI0_9POAL	Peroxisomal membrane protein 13
TraesCS2A01G251800.1	1.71117	14.9544	0.000110144	tr|V9LSK7|V9LSK7_WHEAT	Non-specific serine/threonine protein kinase
TraesCS2A01G252800.1	2.03282	16.1811	5.75662e-05	tr|A0A1D5UJS1|A0A1D5UJS1_WHEAT	Ferredoxin--NADP reductase
TraesCS2A01G254100.1	-1.05957	12.8191	0.000343099	tr|Q8GSK5|Q8GSK5_ORYSJ	Aldo/keto reductase family-like protein
TraesCS2A01G254200.1	-1.4869	8.89733	0.00285588	tr|Q8H4J8|Q8H4J8_ORYSJ	Aldo/keto reductase family-like protein
TraesCS2A01G255000.2	1.64911	15.0309	0.000105764	tr|M8A284|M8A284_TRIUA	PERQ amino acid-rich with GYF domain-containing protein 2
TraesCS2A01G256200.1	-1.85654	7.60542	0.0058193	tr|G7JJ63|G7JJ63_MEDTR	Senescence regulator
TraesCS2A01G256800.1	1.57243	10.7143	0.00106308	tr|A0A1D1YUV9|A0A1D1YUV9_9ARAE	Serine/threonine-protein phosphatase 7 long form
TraesCS2A01G257600.1	2.20844	14.4741	0.0001421	sp|A5DE65|GATB_PICGU	Glutamyl-tRNA(Gln) amidotransferase subunit B, mitochondrial
TraesCS2A01G260100.1	1.39045	9.25206	0.00235231	tr|M8AKC9|M8AKC9_AEGTA	Strictosidine synthase 1
TraesCS2A01G260400.1	1.83567	17.7365	2.53715e-05	tr|M8BZF0|M8BZF0_AEGTA	Nipped-B-like protein
TraesCS2A01G260500.1	1.50224	19.9926	7.77413e-06	tr|A0A1D1ZB00|A0A1D1ZB00_9ARAE	RNA polymerase-associated protein LEO1
TraesCS2A01G261600.1	1.32075	15.2664	9.3364e-05	tr|A0A059LRM0|A0A059LRM0_9CHLO	Aminotransferase
TraesCS2A01G262600.1	1.54831	11.4255	0.000724443	AT2G10553.1	zinc finger CCCH domain protein
TraesCS2A01G264600.1	2.37654	24.476	7.52403e-07	tr|A0A059PZS3|A0A059PZS3_9POAL	Kinase
TraesCS2A01G264900.1	-2.3388	22.2809	2.35539e-06	tr|M8BIF4|M8BIF4_AEGTA	L-ascorbate oxidase-like protein
TraesCS2A01G268200.1	-1.55812	19.4427	1.03664e-05	tr|Q703G1|Q703G1_BRANA	Amino acid permease
TraesCS2A01G269400.1	-1.32273	18.7491	1.49093e-05	tr|W5BYK1|W5BYK1_WHEAT	CASP-like protein
TraesCS2A01G272400.1	1.14128	11.2263	0.00080646	AT1G30640.2	Protein kinase family protein
TraesCS2A01G272700.1	1.69956	21.1029	4.35268e-06	tr|A0A0K9PI80|A0A0K9PI80_ZOSMR	Chaperone protein dnaJ
TraesCS2A01G273000.1	1.19281	15.324	9.05584e-05	tr|A0A1D1XEM8|A0A1D1XEM8_9ARAE	MORC family CW-type zinc finger protein 4
TraesCS2A01G274200.2	1.18295	7.54181	0.00602836	tr|A0A1D1Z995|A0A1D1Z995_9ARAE	MAU2 chromatid cohesion factor
TraesCS2A01G274400.1	-2.05854	15.1919	9.71175e-05	tr|A0A1E5WI02|A0A1E5WI02_9POAL	dCTP pyrophosphatase 1
TraesCS2A01G275200.1	1.15093	6.27096	0.0122732	tr|A0A1D1XG02|A0A1D1XG02_9ARAE	Mis18-binding protein 1
TraesCS2A01G275800.2	2.10667	9.39485	0.00217595	tr|A0A061GYL2|A0A061GYL2_THECC	Tetratricopeptide repeat (TPR)-containing protein
TraesCS2A01G280500.1	2.17601	23.9313	9.98371e-07	tr|Q9AU61|Q9AU61_WHEAT	Violaxanthin de-epoxidase
TraesCS2A01G281600.1	-1.19516	7.85381	0.00507138	tr|B9RAG8|B9RAG8_RICCO	Exocyst complex component, putative
TraesCS2A01G284200.2	1.83883	10.3285	0.00130994	tr|M8AVZ6|M8AVZ6_AEGTA	Chaperone protein dnaJ
TraesCS2A01G284400.1	1.4315	30.0435	4.2247e-08	tr|B9HTM3|B9HTM3_POPTR	2-oxoglutarate dehydrogenase E1 component family protein
TraesCS2A01G285300.1	-1.8283	35.447	2.62087e-09	sp|Q65SZ8|GLND_MANSM	Bifunctional uridylyltransferase/uridylyl-removing enzyme
TraesCS2A01G286000.1	1.94618	21.8779	2.90563e-06	tr|Q67UP1|Q67UP1_ORYSJ	Hydroxyproline-rich glycoprotein-like
TraesCS2A01G287300.2	1.77445	8.51266	0.00352684	tr|A0A088F8F4|A0A088F8F4_NICBE	Chloroplast ATP-dependent Clp protease chaperone protein
TraesCS2A01G288000.1	-1.43086	6.91407	0.00855201	tr|W9S0J2|W9S0J2_9ROSA	Ethylene-responsive transcription factor
TraesCS2A01G288800.1	2.23414	8.30534	0.00395286	AT1G23000.1	Heavy metal transport/detoxification superfamily protein
TraesCS2A01G291800.1	-1.61424	26.6055	2.49533e-07	sp|A4IIM3|SIN1_XENTR	Target of rapamycin complex 2 subunit MAPKAP1
TraesCS2A01G292000.1	1.53866	12.1536	0.000489935	tr|M7ZD85|M7ZD85_TRIUA	Arogenate dehydratase
TraesCS2A01G293500.1	1.69969	14.7	0.000126049	tr|A0A0K9Q1D5|A0A0K9Q1D5_ZOSMR	RNA polymerase II C-terminal domain phosphatase-like protein
TraesCS2A01G294400.1	-1.38299	17.9598	2.25623e-05	tr|A0A061ETT5|A0A061ETT5_THECC	Alpha/beta-Hydrolases superfamily protein
TraesCS2A01G294800.3	-1.92124	19.2982	1.11809e-05	tr|B6SUT0|B6SUT0_MAIZE	Carbonic anhydrase
TraesCS2A01G297800.3	-9.39935	15.7873	7.08774e-05	tr|M7YSM7|M7YSM7_TRIUA	Digalactosyldiacylglycerol synthase 1, chloroplastic
TraesCS2A01G301500.1	-1.44635	8.83144	0.00296085	tr|D1MEA2|D1MEA2_MUSAC	Abscisic stress ripening
TraesCS2A01G302400.1	1.28804	12.3852	0.000432747	tr|R7WGE3|R7WGE3_AEGTA	Nicotinate phosphoribosyltransferase
TraesCS2A01G302900.1	-1.18675	10.1955	0.00140787	tr|G7KM58|G7KM58_MEDTR	Late embryogenesis abundant protein
TraesCS2A01G304100.1	10.1167	14.3298	0.000153419	tr|A0A059Q123|A0A059Q123_9POAL	ATP-dependent RNA helicase
TraesCS2A01G305600.2	1.9735	14.0709	0.000176049	tr|A0A0D3FW25|A0A0D3FW25_9ORYZ	Peroxidase
TraesCS2A01G307100.2	1.36009	17.6716	2.62518e-05	AT4G12020.4	protein kinase family protein
TraesCS2A01G308200.1	1.77249	10.3428	0.00129984	tr|A0A103XFB7|A0A103XFB7_CYNCS	DDT domain-containing protein
TraesCS2A01G309100.1	-1.28787	18.9817	1.31981e-05	sp|Q8LPL2|PTR32_ARATH	Protein NRT1/ PTR FAMILY 1.1
TraesCS2A01G309600.2	1.93138	32.7799	1.03207e-08	tr|A0A061G6I2|A0A061G6I2_THECC	Acyl-CoA N-acyltransferase isoform 2
TraesCS2A01G310100.1	-1.44525	6.85648	0.00883203	AT1G55265.1	DUF538 family protein, putative (Protein of unknown function, DUF538)
TraesCS2A01G311900.3	1.22086	11.1002	0.000863207	tr|A0A103YME4|A0A103YME4_CYNCS	Calmodulin binding protein-like protein
TraesCS2A01G313000.1	-1.33629	22.9262	1.68341e-06	AT4G10300.1	RmlC-like cupins superfamily protein
TraesCS2A01G316300.2	1.33756	15.0044	0.000107261	AT4G08510.1	mediator of RNA polymerase II transcription subunit-like protein
TraesCS2A01G316500.1	-1.74397	13.0893	0.000296995	tr|N1R2V6|N1R2V6_AEGTA	Aspartic proteinase nepenthesin-1
TraesCS2A01G318200.1	-2.00188	18.9569	1.33702e-05	tr|B9RF24|B9RF24_RICCO	Ring finger protein, putative
TraesCS2A01G318600.1	1.70959	12.5279	0.00040092	AT4G16280.4	flowering time control protein FCA
TraesCS2A01G321500.1	1.25855	7.30909	0.00686067	AT5G37190.3	COP1-interacting protein 4
TraesCS2A01G323000.1	-2.85612	86.0335	1.7691e-20	tr|G7JMM8|G7JMM8_MEDTR	BTB/POZ and TAZ domain protein
TraesCS2A01G324500.1	-1.4216	8.73445	0.00312254	tr|B9SLV0|B9SLV0_RICCO	Methyltransferase, putative
TraesCS2A01G324700.3	-1.12958	8.4058	0.00374027	tr|Q8H6N3|Q8H6N3_SOLLC	Alkaline alpha-galactosidase seed imbibition protein
TraesCS2A01G325000.1	3.43288	18.3028	1.88426e-05	tr|A0A1E5W582|A0A1E5W582_9POAL	Pentatricopeptide repeat-containing protein
TraesCS2A01G327000.1	8.37767	9.34058	0.00224134	tr|A0A072V0X9|A0A072V0X9_MEDTR	Ubiquitin-associated/TS-N domain protein, putative
TraesCS2A01G327000.3	9.82917	21.5109	3.51822e-06	tr|A0A072V0X9|A0A072V0X9_MEDTR	Ubiquitin-associated/TS-N domain protein, putative
TraesCS2A01G327600.1	1.97053	10.2845	0.00134152	tr|A0A1D5T912|A0A1D5T912_WHEAT	Amine oxidase
TraesCS2A01G330100.3	9.66023	50.9357	9.54417e-13	tr|A0A061DVK1|A0A061DVK1_THECC	RNA binding family protein, putative
TraesCS2A01G330900.1	1.80763	13.0863	0.000297471	tr|B7EPA0|B7EPA0_ORYSJ	cDNA clone:J013034M05, full insert sequence
TraesCS2A01G333500.1	-2.30536	25.1248	5.37373e-07	tr|A0A1D5T877|A0A1D5T877_WHEAT	Peroxidase
TraesCS2A01G334600.1	-1.36339	17.9991	2.21006e-05	tr|M8AXS7|M8AXS7_AEGTA	Agmatine deiminase
TraesCS2A01G335200.1	1.50265	23.5506	1.21674e-06	tr|W9QFM4|W9QFM4_9ROSA	Indole-3-glycerol phosphate synthase
TraesCS2A01G336300.1	1.09894	12.5278	0.000400952	tr|M8AAJ9|M8AAJ9_TRIUA	General negative regulator of transcription subunit 4
TraesCS2A01G336500.1	1.27514	10.569	0.00115003	tr|A0A0K9PKR0|A0A0K9PKR0_ZOSMR	Anthranilate synthase
TraesCS2A01G336600.1	-1.58559	17.365	3.08453e-05	tr|G7LBG9|G7LBG9_MEDTR	Vacuolar iron transporter-like protein
TraesCS2A01G337100.1	-1.54917	23.8767	1.0271e-06	tr|Q9M588|Q9M588_MAIZE	Prohibitin
TraesCS2A01G337300.1	-1.09685	14.9401	0.000110978	tr|G5DFC5|G5DFC5_WHEAT	14-3-3 protein
TraesCS2A01G342700.1	-1.28434	8.06876	0.0045035	tr|G7KSD6|G7KSD6_MEDTR	Dehydrogenase/reductase SDR family protein
TraesCS2A01G345700.1	1.88594	7.52269	0.00609266	AT2G37820.1	Cysteine/Histidine-rich C1 domain family protein
TraesCS2A01G347400.1	-1.34149	21.8414	2.96143e-06	tr|A0A0K9PVT5|A0A0K9PVT5_ZOSMR	Kinase family protein
TraesCS2A01G348100LC.1	-1.19712	9.62962	0.00191464	AT1G49180.1	protein kinase family protein
TraesCS2A01G348600.1	-3.23228	24.9454	5.89783e-07	tr|I4IY17|I4IY17_HORVU	Amino acid permease
TraesCS2A01G348600.2	-3.33996	24.3511	8.02796e-07	tr|I4IY17|I4IY17_HORVU	Amino acid permease
TraesCS2A01G348800.1	-1.99781	6.51828	0.0106771	tr|A0A0K9Q263|A0A0K9Q263_ZOSMR	Basic helix-loop-helix (BHLH) DNA-binding superfamily
TraesCS2A01G349100.1	-2.92158	24.5698	7.16664e-07	tr|Q9SCA1|Q9SCA1_LOTJA	Calcium-binding protein
TraesCS2A01G349200.3	9.94054	12.3668	0.000437029	AT3G59410.3	protein kinase family protein
TraesCS2A01G349400.1	-1.87463	42.8478	5.917e-11	tr|A0A0K9PZ35|A0A0K9PZ35_ZOSMR	Serine incorporator
TraesCS2A01G349600.1	1.41893	15.2839	9.25022e-05	AT1G05890.1	RING/U-box superfamily protein
TraesCS2A01G350900.1	1.18413	10.0541	0.00152007	tr|D1MJ99|D1MJ99_9ROSI	Chitinase
TraesCS2A01G352400.2	2.07991	43.3584	4.55764e-11	tr|G7JDS3|G7JDS3_MEDTR	Plant regulator RWP-RK family protein
TraesCS2A01G354500.1	1.94333	26.7426	2.32437e-07	tr|E6Y426|E6Y426_SALMI	Hydroxycinnamoyl-CoA shikimate/quinate hydroxycinnamoyltransferase
TraesCS2A01G356300.1	1.27987	16.5639	4.70377e-05	tr|A0A1D1YV29|A0A1D1YV29_9ARAE	Sister chromatid cohesion protein PDS5 B-B
TraesCS2A01G357400.1	-1.32434	8.80202	0.00300896	tr|A0A0K9Q428|A0A0K9Q428_ZOSMR	Nodulin-like / Major Facilitator Superfamily protein
TraesCS2A01G357800.1	1.29156	12.9542	0.000319209	tr|A7VM39|A7VM39_MARPO	Receptor-like kinase
TraesCS2A01G359900.1	1.03261	10.959	0.000931525	tr|A0A199VUM0|A0A199VUM0_ANACO	F-box protein
TraesCS2A01G361200.1	2.18965	10.9279	0.000947259	tr|Q2QZI8|Q2QZI8_ORYSJ	NBS-LRR disease resistance protein, putative
TraesCS2A01G362200.1	-1.10988	10.7359	0.00105078	tr|A0A199UH97|A0A199UH97_ANACO	Protein LOW PSII ACCUMULATION 1, chloroplastic
TraesCS2A01G364700.2	8.56411	13.9442	0.000188315	tr|A0A0C4W3E2|A0A0C4W3E2_GINBI	Dicer-like 3
TraesCS2A01G364900.1	1.07998	6.69983	0.00964223	tr|A0A072UVU8|A0A072UVU8_MEDTR	Myb/SANT-like DNA-binding domain protein
TraesCS2A01G369700.1	-1.2058	13.9419	0.000188553	tr|B4FII4|B4FII4_MAIZE	Cytochrome b561
TraesCS2A01G373600.1	-1.4614	12.6171	0.000382239	tr|W5C1H4|W5C1H4_WHEAT	Starch synthase, chloroplastic/amyloplastic
TraesCS2A01G375200.1	-1.9918	15.3727	8.82537e-05	tr|A0A061E267|A0A061E267_THECC	GRAM domain-containing protein / ABA-responsive protein-related
TraesCS2A01G375600LC.1	3.91969	12.2579	0.000463282	tr|Q10IA6|Q10IA6_ORYSJ	Retrotransposon protein, putative, unclassified
TraesCS2A01G376200.2	-10.254	8.95206	0.00277156	tr|A0A124SF16|A0A124SF16_CYNCS	Major facilitator superfamily
TraesCS2A01G377200.1	1.60095	35.7311	2.26525e-09	tr|E3UJZ2|E3UJZ2_MAIZE	Yellow stripe-like transporter 12
TraesCS2A01G378500.1	1.12415	10.0091	0.00155769	tr|M8A259|M8A259_TRIUA	Regulator of nonsense transcripts 2
TraesCS2A01G379800.1	-1.81526	30.1633	3.97145e-08	tr|Q08IH3|Q08IH3_HORVU	Aquaporin
TraesCS2A01G379900.1	-1.80212	28.7651	8.17105e-08	tr|Q08IH3|Q08IH3_HORVU	Aquaporin
TraesCS2A01G380200.3	-1.28483	9.02987	0.00265603	tr|M7ZKY9|M7ZKY9_TRIUA	Endoplasmic reticulum metallopeptidase 1
TraesCS2A01G380300.1	-1.986	22.0486	2.65837e-06	tr|A0A1D5TCQ4|A0A1D5TCQ4_WHEAT	Auxin response factor
TraesCS2A01G382700.1	-2.23097	24.5268	7.32839e-07	tr|M7ZWT7|M7ZWT7_TRIUA	L-allo-threonine aldolase
TraesCS2A01G384100.1	2.20558	15.1677	9.83705e-05	AT5G38350.1	Disease resistance protein (NBS-LRR class) family
TraesCS2A01G384300.1	2.19055	25.4616	4.51275e-07	tr|B6SKX7|B6SKX7_MAIZE	Beta-glucosidase
TraesCS2A01G384400.1	1.81523	37.8076	7.80753e-10	tr|B6SKX7|B6SKX7_MAIZE	Beta-glucosidase
TraesCS2A01G386400.1	-1.44224	13.8474	0.000198267	tr|Q6H664|Q6H664_ORYSJ	Auxin-responsive protein-like
TraesCS2A01G387000.1	1.1764	9.64228	0.00190149	tr|A0A081D471|A0A081D471_9MOLU	Elongation factor G
TraesCS2A01G388700.1	2.22685	7.08904	0.00775566	tr|A0A1D5UK86|A0A1D5UK86_WHEAT	Formin-like protein
TraesCS2A01G388800.1	1.3407	7.90581	0.00492763	tr|T1MB66|T1MB66_TRIUA	Formin-like protein
TraesCS2A01G389300.1	1.21743	17.2016	3.36149e-05	tr|M7YVU1|M7YVU1_TRIUA	Sphingoid long-chain bases kinase 1
TraesCS2A01G389400.1	1.60152	9.48592	0.00207055	tr|B9SVE1|B9SVE1_RICCO	Homeobox protein, putative
TraesCS2A01G393700.1	-1.56093	7.45302	0.00633303	tr|Q9ZP33|Q9ZP33_SOLLC	Expansin
TraesCS2A01G393800.1	-1.60266	21.2972	3.93312e-06	sp|Q5XA89|UVRA_STRP6	UvrABC system protein A
TraesCS2A01G393900.1	-1.01264	11.5827	0.0006657	tr|A0A1E5V6C5|A0A1E5V6C5_9POAL	Pentatricopeptide repeat-containing protein
TraesCS2A01G395000.1	2.19143	14.6682	0.000128193	tr|A0A061G1L6|A0A061G1L6_THECC	2-oxoglutarate (2OG) and Fe(II)-dependent oxygenase superfamily protein
TraesCS2A01G397300LC.1	-1.05633	15.0338	0.0001056	tr|G7IAT2|G7IAT2_MEDTR	Ribose-5-phosphate isomerase A
TraesCS2A01G398100.1	1.252	9.9009	0.00165198	tr|N1R5B2|N1R5B2_AEGTA	Ankyrin repeat and zinc finger domain-containing protein 1
TraesCS2A01G399900.1	-2.56162	28.2074	1.08986e-07	tr|M8A904|M8A904_TRIUA	Protein DETOXIFICATION
TraesCS2A01G400100.1	-1.49994	7.4931	0.00619357	tr|A0A1E5UY12|A0A1E5UY12_9POAL	F-box protein PP2-A13
TraesCS2A01G401500.1	1.89234	9.76323	0.00178036	AT4G11670.4	DNA topoisomerase 4 subunit B (DUF810)
TraesCS2A01G404700.2	-1.19746	11.5452	0.000679252	tr|M8C7J7|M8C7J7_AEGTA	Niemann-Pick C1 protein
TraesCS2A01G407200.1	1.79074	10.4618	0.00121872	tr|B2KTA9|B2KTA9_WHEAT	Calcium-dependent protein kinase
TraesCS2A01G407600.1	2.4631	12.5253	0.000401477	tr|J7M5Y4|J7M5Y4_NICBE	Protein kinase
TraesCS2A01G407700.1	-1.63698	30.5335	3.28152e-08	tr|A0ZV97|A0ZV97_HORVU	Aquaporin
TraesCS2A01G407900.1	1.30951	13.343	0.000259389	tr|W5ATG5|W5ATG5_WHEAT	Branched-chain-amino-acid aminotransferase
TraesCS2A01G409200.2	1.8543	23.6873	1.13325e-06	tr|N1QSZ1|N1QSZ1_AEGTA	Acyl-coenzyme A thioesterase 8
TraesCS2A01G409400.1	4.86209	9.31717	0.00227017	tr|S4WUE6|S4WUE6_GLYSO	Basic helix-loop-helix (BHLH) DNA-binding superfamily protein
TraesCS2A01G411200.1	-1.0224	7.67201	0.00560841	tr|B9R9S6|B9R9S6_RICCO	Glycerol-3-phosphate transporter, putative
TraesCS2A01G414500.1	-1.77852	28.3763	9.98805e-08	AT2G42280.3	basic helix-loop-helix (bHLH) DNA-binding superfamily protein
TraesCS2A01G415700.1	-2.221	7.88881	0.00497415	AT1G50140.5	P-loop containing nucleoside triphosphate hydrolases superfamily protein
TraesCS2A01G416500.1	10.0073	7.99594	0.00468825	tr|A0A0K9NZ79|A0A0K9NZ79_ZOSMR	U3 small nucleolar RNA-associated protein 10
TraesCS2A01G418500LC.1	-1.94518	20.3412	6.47892e-06	sp|G0S920|REI1_CHATD	Cytoplasmic 60S subunit biogenesis factor REI1 homolog
TraesCS2A01G423400.1	1.3262	10.0532	0.00152082	tr|A0A072U5A2|A0A072U5A2_MEDTR	Methyl-CpG-binding domain protein
TraesCS2A01G423500.3	1.03308	18.0258	2.17933e-05	tr|B4FRH7|B4FRH7_MAIZE	UDP-N-acetylglucosamine pyrophosphorylase
TraesCS2A01G425500.1	3.75706	18.4539	1.74065e-05	tr|D4IIJ1|D4IIJ1_HELAN	Kaurene synthase
TraesCS2A01G425800.2	1.53332	11.5366	0.000682394	tr|B9GYG5|B9GYG5_POPTR	Vacuolar sorting receptor family protein
TraesCS2A01G429800.1	2.08165	16.8834	3.97476e-05	tr|A0A0D2M0P5|A0A0D2M0P5_9CHLO	Pre-mRNA-splicing factor CWC21
TraesCS2A01G431000.1	-1.02037	15.1107	0.000101384	tr|A0A0K9PP09|A0A0K9PP09_ZOSMR	Plastid-lipid associated protein PAP / fibrillin family
TraesCS2A01G431800.1	1.85279	18.153	2.03845e-05	tr|A0A1D6RJP9|A0A1D6RJP9_WHEAT	DNA ligase
TraesCS2A01G433500.1	-2.08742	8.13185	0.00434943	tr|A0A1D5TH50|A0A1D5TH50_WHEAT	Xyloglucan endotransglucosylase/hydrolase
TraesCS2A01G436500.1	1.35114	7.93005	0.00486204	tr|A0A1D1YZH1|A0A1D1YZH1_9ARAE	GDSL esterase/lipase
TraesCS2A01G438200.1	-1.19391	8.88089	0.00288172	tr|A0A1D5T8G7|A0A1D5T8G7_WHEAT	Ubiquinol oxidase
TraesCS2A01G438300.1	-2.18174	12.6085	0.000383987	tr|M7Z212|M7Z212_TRIUA	Ubiquinol oxidase
TraesCS2A01G439400.1	-1.35568	17.931	2.29065e-05	tr|A0A1D5T8S2|A0A1D5T8S2_WHEAT	Ubiquinol oxidase
TraesCS2A01G441200.1	1.31909	6.45944	0.0110364	tr|A0A1D1XQP9|A0A1D1XQP9_9ARAE	Nucleolar pre-ribosomal-associated protein 1
TraesCS2A01G442800.1	4.20454	25.2113	5.13795e-07	tr|A0A0K9Q2N3|A0A0K9Q2N3_ZOSMR	Tudor/PWWP/MBT superfamily protein
TraesCS2A01G442900.1	1.07708	11.2486	0.000796832	sp|P93194|RPK1_IPONI	Receptor-like protein kinase
TraesCS2A01G443000.1	1.6647	9.08082	0.00258304	tr|B9RJQ3|B9RJQ3_RICCO	Kinase, putative
TraesCS2A01G443300.1	-1.45197	8.05154	0.0045465	tr|B4FQG0|B4FQG0_MAIZE	Seed specific protein Bn15D1B
TraesCS2A01G443600.1	1.88072	11.1071	0.00085998	tr|A6YJX4|A6YJX4_9MAGN	Peptide transporter
TraesCS2A01G444600.1	-1.4194	9.5439	0.00200615	tr|B9SEZ0|B9SEZ0_RICCO	Vacuolar cation/proton exchanger, putative
TraesCS2A01G446500.1	1.17158	6.73462	0.00945592	tr|M7ZTG7|M7ZTG7_TRIUA	E3 ubiquitin-protein ligase RNF14
TraesCS2A01G447800.1	-1.60412	34.4536	4.36533e-09	tr|A0A061G6G3|A0A061G6G3_THECC	SNARE associated Golgi protein family
TraesCS2A01G448000.2	7.6433	17.8001	2.45367e-05	tr|A0A199UVZ8|A0A199UVZ8_ANACO	WEB family protein, chloroplastic
TraesCS2A01G451300.1	2.12328	25.6643	4.06267e-07	tr|A0A061FKD3|A0A061FKD3_THECC	Multidrug resistance protein ABC transporter family
TraesCS2A01G451300.2	9.98816	9.86045	0.0016887	tr|A0A061FKD3|A0A061FKD3_THECC	Multidrug resistance protein ABC transporter family
TraesCS2A01G452300.1	1.10732	6.2127	0.0126837	tr|B9I8W9|B9I8W9_POPTR	Purine permease family protein
TraesCS2A01G453400.1	-1.39431	13.6835	0.000216344	AT4G17670.1	senescence-associated family protein (DUF581)
TraesCS2A01G454900.1	1.09676	7.03214	0.00800596	AT5G41960.1	zinc finger matrin-type protein
TraesCS2A01G455700.1	1.57543	7.61215	0.00579762	tr|A0A072UVU8|A0A072UVU8_MEDTR	Myb/SANT-like DNA-binding domain protein
TraesCS2A01G457600.2	-9.22064	25.8297	3.72906e-07	sp|A0PXM8|FTSH_CLONN	ATP-dependent zinc metalloprotease FtsH
TraesCS2A01G457600.3	1.37522	9.92081	0.00163421	sp|A0PXM8|FTSH_CLONN	ATP-dependent zinc metalloprotease FtsH
TraesCS2A01G460400.1	1.19107	15.7495	7.23084e-05	tr|B9SV82|B9SV82_RICCO	UDP-glucose 4-epimerase, putative
TraesCS2A01G462700.1	1.21678	8.36941	0.00381589	tr|G7IJ72|G7IJ72_MEDTR	Receptor-like kinase
TraesCS2A01G463700.1	2.42832	22.0001	2.72643e-06	tr|Q8L7J3|Q8L7J3_MAIZE	Gag-pol polyprotein
TraesCS2A01G463900.1	1.37538	14.334	0.000153073	tr|G7IP56|G7IP56_MEDTR	Multidrug resistance protein ABC transporter family protein
TraesCS2A01G464100.1	1.47715	19.6936	9.09061e-06	tr|A0A1E5WC57|A0A1E5WC57_9POAL	Serine/threonine-protein phosphatase 6 regulatory subunit 3
TraesCS2A01G464600.1	2.49661	21.2496	4.03197e-06	AT5G40060.1	Disease resistance protein (NBS-LRR class) family
TraesCS2A01G464900.1	1.93014	24.7574	6.50175e-07	tr|C1KAE3|C1KAE3_HORVU	NBS-LRR disease resistance protein-like protein
TraesCS2A01G465000.1	1.81575	9.46312	0.00209645	AT3G25510.2	disease resistance protein (TIR-NBS-LRR class) family protein
TraesCS2A01G468800.1	9.90874	20.1922	7.00368e-06	tr|B9H112|B9H112_POPTR	Starch synthase family protein
TraesCS2A01G476500LC.1	2.21278	21.2499	4.03135e-06	tr|M8AB16|M8AB16_TRIUA	Protein FAR1-RELATED SEQUENCE 6
TraesCS2A01G477100.1	1.4641	7.11192	0.00765731	tr|A0A061DK10|A0A061DK10_THECC	BED zinc finger,hAT family dimerization domain
TraesCS2A01G478300.1	1.00226	6.98205	0.00823311	tr|A0A199VCX5|A0A199VCX5_ANACO	UHRF1-binding protein 1
TraesCS2A01G479500.1	-2.97886	15.7922	7.06948e-05	tr|G7IKK8|G7IKK8_MEDTR	Histone-lysine N-methyltransferase
TraesCS2A01G479900.2	1.24078	13.8797	0.000194889	AT1G50410.3	SNF2 domain-containing protein / helicase domain-containing protein / zinc finger protein-like protein
TraesCS2A01G480500.1	1.60982	15.7377	7.27603e-05	tr|A0A1D5TGM8|A0A1D5TGM8_WHEAT	Kinesin-like protein
TraesCS2A01G484800.1	1.70522	10.8846	0.000969694	tr|W5BZ14|W5BZ14_WHEAT	Serine/threonine-protein kinase
TraesCS2A01G485600.1	5.04419	10.0558	0.00151869	tr|I1J294|I1J294_BRADI	Serine/threonine-protein kinase
TraesCS2A01G486600.1	3.53766	7.95131	0.00480526	tr|A0A1D6RJE9|A0A1D6RJE9_WHEAT	Serine/threonine-protein kinase
TraesCS2A01G492300.1	2.24814	15.5475	8.0458e-05	tr|A0A0K9Q0H1|A0A0K9Q0H1_ZOSMR	IQ domain-containing protein
TraesCS2A01G493200.1	1.99979	10.6341	0.00111021	tr|A0A072VGQ1|A0A072VGQ1_MEDTR	Cysteine/histidine-rich C1 domain protein
TraesCS2A01G493400.1	1.94227	10.0879	0.00149242	tr|A0A072VGQ1|A0A072VGQ1_MEDTR	Cysteine/histidine-rich C1 domain protein
TraesCS2A01G493600.2	1.15124	13.283	0.00026782	tr|N1QRC7|N1QRC7_AEGTA	Adenosylhomocysteinase
TraesCS2A01G496100.7	8.34013	10.1413	0.00144981	tr|B9HLR1|B9HLR1_POPTR	Cyclin-related family protein
TraesCS2A01G498100.1	1.45142	9.75423	0.0017891	tr|A0A1J3I2W7|A0A1J3I2W7_NOCCA	Chaperone protein DnaJ
TraesCS2A01G500400.1	1.06283	9.0295	0.00265657	tr|M8B3I4|M8B3I4_AEGTA	Glutamine synthetase
TraesCS2A01G500400.2	7.51495	13.9294	0.000189809	tr|M8B3I4|M8B3I4_AEGTA	Glutamine synthetase
TraesCS2A01G502400.1	1.31484	9.95305	0.00160583	tr|M8AIK4|M8AIK4_TRIUA	Plasma membrane ATPase
TraesCS2A01G503400LC.1	1.64566	6.9702	0.00828782	tr|U6EAT3|U6EAT3_9MAGN	Inositol transporter 1
TraesCS2A01G506200.1	1.6366	19.2905	1.12262e-05	tr|B9SEZ0|B9SEZ0_RICCO	Vacuolar cation/proton exchanger, putative
TraesCS2A01G508900.1	1.387	8.49926	0.00355291	tr|A0A1D5TBX3|A0A1D5TBX3_WHEAT	D-3-phosphoglycerate dehydrogenase
TraesCS2A01G510300.1	2.12671	46.4956	9.18239e-12	tr|Q7F0U5|Q7F0U5_ORYSJ	Protein kinase-like
TraesCS2A01G510400.1	-1.07726	7.05482	0.00790522	tr|Q2HTR7|Q2HTR7_MEDTR	Isoaspartyl peptidase/L-asparaginase
TraesCS2A01G510700.1	-2.91983	31.7402	1.76233e-08	tr|Q2HTR7|Q2HTR7_MEDTR	Isoaspartyl peptidase/L-asparaginase
TraesCS2A01G510800.2	-2.04391	34.6342	3.97846e-09	tr|Q2HTR7|Q2HTR7_MEDTR	Isoaspartyl peptidase/L-asparaginase
TraesCS2A01G513400.1	-1.04918	7.02589	0.00803394	AT3G43920.6	dicer-like 3
TraesCS2A01G514300.1	-1.12633	20.5747	5.73484e-06	tr|A0A0K9PHY5|A0A0K9PHY5_ZOSMR	Ethylene-responsive transcription factor
TraesCS2A01G515000.1	1.21371	10.9644	0.000928787	AT1G72220.1	RING/U-box superfamily protein
TraesCS2A01G516800.1	7.80767	11.0528	0.00088555	tr|Q75PZ8|Q75PZ8_HORVU	Tryptophan decarboxylase
TraesCS2A01G518400.1	1.04169	10.5694	0.00114974	tr|A0A199W9I1|A0A199W9I1_ANACO	NEDD8 ultimate buster 1
TraesCS2A01G522700.1	1.41456	15.4133	8.63765e-05	sp|Q9SKI4|RFA1A_ARATH	Replication protein A 70 kDa DNA-binding subunit A
TraesCS2A01G523500.2	1.99014	9.86238	0.00168692	tr|A0A061FJA5|A0A061FJA5_THECC	Kinase superfamily protein
TraesCS2A01G524900.1	-1.39558	15.4288	8.56735e-05	tr|M8A766|M8A766_TRIUA	Anthocyanin 5-aromatic acyltransferase
TraesCS2A01G525000.1	-2.20584	31.1146	2.43237e-08	tr|M8A766|M8A766_TRIUA	Anthocyanin 5-aromatic acyltransferase
TraesCS2A01G525500.1	3.41817	7.28123	0.00696787	tr|M8A1U0|M8A1U0_TRIUA	Lipoxygenase
TraesCS2A01G525500.2	4.31132	16.8802	3.98152e-05	tr|M8A1U0|M8A1U0_TRIUA	Lipoxygenase
TraesCS2A01G526000.1	1.04704	7.20322	0.00727727	tr|M8AU69|M8AU69_AEGTA	DNA polymerase I
TraesCS2A01G526500.1	1.22367	9.45823	0.00210203	AT4G24610.3	pesticidal crystal cry8Ba protein
TraesCS2A01G532800.1	1.97729	24.1148	9.07605e-07	tr|A0A096UL74|A0A096UL74_WHEAT	Diacylglycerol kinase
TraesCS2A01G533400.1	6.41347	10.5064	0.00118965	tr|A0A1D5TGU2|A0A1D5TGU2_WHEAT	Serine/threonine-protein kinase
TraesCS2A01G537100LC.1	-2.68764	7.83554	0.00512289	AT3G46170.1	NAD(P)-binding Rossmann-fold superfamily protein
TraesCS2A01G539500.1	-1.2204	7.86323	0.00504503	AT1G01490.2	Heavy metal transport/detoxification superfamily protein
TraesCS2A01G539700.2	1.09486	7.92436	0.00487736	tr|B9GHK1|B9GHK1_POPTR	Actin-related family protein
TraesCS2A01G541400.1	-1.00966	10.2826	0.00134291	tr|A0A1D5TH41|A0A1D5TH41_WHEAT	Ubiquinol oxidase
TraesCS2A01G545600.1	1.00873	8.93166	0.00280269	tr|M7ZB42|M7ZB42_TRIUA	Calreticulin
TraesCS2A01G546500.1	1.97153	15.8707	6.78189e-05	tr|Q10A28|Q10A28_ORYSJ	Cytochrome P450 family protein, expressed
TraesCS2A01G547900.1	1.11589	11.2292	0.000805203	tr|M7Z362|M7Z362_TRIUA	Zinc finger CCCH domain-containing protein 32
TraesCS2A01G549000LC.1	-1.01509	12.6177	0.000382102	AT5G43380.3	type one serine/threonine protein phosphatase 6
TraesCS2A01G551800.1	-1.14526	6.10892	0.0134502	tr|A0A096PA37|A0A096PA37_OSTTA	Tetratricopeptide repeat
TraesCS2A01G552000.1	1.11877	14.8198	0.000118284	tr|M8AKD7|M8AKD7_TRIUA	Vacuolar protein sorting-associated protein 41-like protein
TraesCS2A01G556200.1	1.26009	10.7329	0.0010525	tr|M8B068|M8B068_TRIUA	Sacsin
TraesCS2A01G559200.1	1.70189	16.6243	4.55631e-05	tr|R7WEW7|R7WEW7_AEGTA	1-phosphatidylinositol-3-phosphate 5-kinase
TraesCS2A01G562800.1	4.31905	23.4937	1.25325e-06	tr|B6SVD4|B6SVD4_MAIZE	Protein kinase
TraesCS2A01G564200.1	3.19027	29.0066	7.21327e-08	AT5G40060.2	Disease resistance protein (NBS-LRR class) family
TraesCS2A01G564300.1	1.99213	27.201	1.83363e-07	tr|A9UKM2|A9UKM2_HORVU	NBS-LRR resistance-like protein
TraesCS2A01G564500.1	3.1881	17.1727	3.41314e-05	AT2G34930.1	disease resistance family protein / LRR family protein
TraesCS2A01G564700.1	1.81883	17.9887	2.22221e-05	AT3G25490.1	Protein kinase family protein
TraesCS2A01G566600.1	1.01236	9.57608	0.00197129	tr|M7YGS7|M7YGS7_TRIUA	DDB1-and CUL4-associated factor-like protein 1
TraesCS2A01G567600.1	2.62097	10.2924	0.00133582	tr|A0A1E5VJU4|A0A1E5VJU4_9POAL	Nodulin homeobox
TraesCS2A01G569300.1	1.74722	17.7222	2.55631e-05	AT5G45540.1	transmembrane protein, putative (DUF594)
TraesCS2A01G570700.1	-1.14574	9.76658	0.00177713	sp|Q06FX6|ATPA_PELHO	ATP synthase subunit alpha, chloroplastic
TraesCS2A01G571700.1	7.55402	58.9085	1.6518e-14	tr|A0A1D5T6G6|A0A1D5T6G6_WHEAT	Peroxidase
TraesCS2A01G575400.1	2.4073	12.505	0.000405868	tr|R7W378|R7W378_AEGTA	30S ribosomal protein S11
TraesCS2A01G576400.1	1.19228	8.50293	0.00354575	tr|Q56US1|Q56US1_ORYSJ	Inorganic pyrophosphatase
TraesCS2A01G580600.1	1.5996	15.7009	7.41879e-05	tr|A0A0K9P6H8|A0A0K9P6H8_ZOSMR	Cleavage and polyadenylation specificity factor subunit 5
TraesCS2A01G582500.1	1.17879	7.86242	0.00504729	tr|A0A0K9P7S9|A0A0K9P7S9_ZOSMR	Kinase family protein
TraesCS2A01G583600.1	1.2866	6.70599	0.00960896	AT3G44220.1	Late embryogenesis abundant (LEA) hydroxyproline-rich glycoprotein family
TraesCS2A01G583600LC.1	2.87208	16.144	5.87041e-05	tr|F4JJE3|F4JJE3_ARATH	Bifunctional inhibitor/lipid-transfer protein/seed storage 2S albumin-like protein
TraesCS2A01G586500.1	-1.10703	10.9696	0.000926176	tr|A0A1E5VN69|A0A1E5VN69_9POAL	Stem-specific protein TSJT1
TraesCS2A01G601600LC.1	-1.14829	8.22778	0.00412539	sp|O18998|DNAS1_RABIT	Deoxyribonuclease-1
TraesCS2A01G609800LC.1	2.79044	10.8502	0.000987857	AT1G78915.3	Tetratricopeptide repeat (TPR)-like superfamily protein
TraesCS2A01G670600LC.1	1.9427	8.75411	0.00308905	tr|A0A199URT8|A0A199URT8_ANACO	Nicotinamide-nucleotide adenylyltransferase
TraesCS2A01G698500LC.1	-1.69482	22.7487	1.84625e-06	AT1G01490.2	Heavy metal transport/detoxification superfamily protein
TraesCS2A01G742300LC.1	5.52821	21.0109	4.56688e-06	tr|A0A0U2S6T6|A0A0U2S6T6_ORYSA	NBS-LRR-like resistance protein
TraesCS2A01G757700LC.1	2.98473	15.2569	9.38309e-05	tr|B9RMN0|B9RMN0_RICCO	Amino acid transporter, putative
TraesCS2B01G001600.1	3.46868	34.1928	4.99126e-09	tr|B9SZK5|B9SZK5_RICCO	Receptor-kinase, putative
TraesCS2B01G005100.1	1.90333	8.5963	0.00336847	tr|U5GFW4|U5GFW4_POPTR	AAR2 family protein
TraesCS2B01G007600.1	3.10908	52.354	4.63442e-13	tr|Q2R8J2|Q2R8J2_ORYSJ	NBS-LRR disease resistance protein, putative, expressed
TraesCS2B01G007700.1	1.60617	28.0735	1.16795e-07	tr|M7ZNG1|M7ZNG1_TRIUA	Protein DA1-related 1
TraesCS2B01G008900.2	1.23629	12.513	0.000404135	tr|M8C7R1|M8C7R1_AEGTA	Protein transport Sec24-like protein
TraesCS2B01G012000.1	-1.26792	15.378	8.8008e-05	tr|A0A1D5TJP9|A0A1D5TJP9_WHEAT	Glycosyltransferase
TraesCS2B01G015500.1	1.60371	11.8351	0.000581252	tr|A0A0K9NPD3|A0A0K9NPD3_ZOSMR	Histone-lysine N-methyltransferase
TraesCS2B01G018600.1	4.94605	53.7958	2.22443e-13	tr|C1KAE3|C1KAE3_HORVU	NBS-LRR disease resistance protein-like protein
TraesCS2B01G021100.1	1.13265	14.1728	0.000166766	tr|Q9ZRY4|Q9ZRY4_LOTJA	NDX1 homeobox protein
TraesCS2B01G024000.1	3.02089	55.5102	9.2977e-14	tr|A0A0U1WXP9|A0A0U1WXP9_ORYBR	Protein kinase
TraesCS2B01G024400.1	3.32062	15.0953	0.000102216	sp|B9G5N1|PAIR3_ORYSJ	Meiosis-specific protein PAIR3
TraesCS2B01G030000.1	2.28884	26.7736	2.28743e-07	tr|A9UKM2|A9UKM2_HORVU	NBS-LRR resistance-like protein
TraesCS2B01G030100.1	4.95538	24.2136	8.62193e-07	tr|M8CBX5|M8CBX5_AEGTA	Disease resistance protein RPP13
TraesCS2B01G030200.1	3.07109	14.8673	0.000115347	AT3G59700.1	lectin-receptor kinase
TraesCS2B01G030300.1	2.27816	10.3739	0.0012781	tr|Q5ZA84|Q5ZA84_ORYSJ	Embryogenesis transmembrane protein-like
TraesCS2B01G035200.1	1.14093	7.98541	0.00471559	tr|A0A0B0MGQ5|A0A0B0MGQ5_GOSAR	Glutamyl-tRNA (Gln) amidotransferase subunit A
TraesCS2B01G036600.1	1.46816	20.5398	5.84038e-06	AT2G37710.1	receptor lectin kinase
TraesCS2B01G040500.1	5.98057	40.1366	2.36815e-10	tr|A0A1D5U8K8|A0A1D5U8K8_WHEAT	Glycosyltransferase
TraesCS2B01G040600.1	3.55543	17.2421	3.29067e-05	tr|A0A1D5U8K8|A0A1D5U8K8_WHEAT	Glycosyltransferase
TraesCS2B01G043600.1	1.81129	18.4783	1.71851e-05	tr|A0A0U2S1V9|A0A0U2S1V9_ORYSA	NBS-LRR-like resistance protein
TraesCS2B01G043700.1	3.44612	9.73861	0.00180438	tr|A0A0U2S1M3|A0A0U2S1M3_ORYSA	NBS-LRR-like resistance protein
TraesCS2B01G044700.1	1.91948	13.3553	0.000257694	tr|A0A0U2RG68|A0A0U2RG68_ORYSA	NBS-LRR-like resistance protein
TraesCS2B01G044900.2	2.97607	6.30245	0.0120571	tr|A0A0U2S1V9|A0A0U2S1V9_ORYSA	NBS-LRR-like resistance protein
TraesCS2B01G045300.1	1.07446	7.83511	0.00512409	tr|A0A059Q2R4|A0A059Q2R4_9POAL	Disease resistance protein
TraesCS2B01G045700.1	2.24407	17.1776	3.40419e-05	tr|A0A0U2S1V9|A0A0U2S1V9_ORYSA	NBS-LRR-like resistance protein
TraesCS2B01G050600.1	1.06967	6.84337	0.00889708	AT1G62780.1	dimethylallyl, adenosine tRNA methylthiotransferase
TraesCS2B01G051700.1	-1.01606	6.32425	0.0119098	AT5G60580.3	RING/U-box superfamily protein
TraesCS2B01G053700.1	2.73174	63.0731	1.99176e-15	tr|R7WAF9|R7WAF9_AEGTA	Glutamyl-tRNA(Gln) amidotransferase subunit A
TraesCS2B01G054900.1	1.24051	11.2083	0.000814324	tr|A0A1B0Z597|A0A1B0Z597_ORYSA	Disease resistance protein
TraesCS2B01G058900.1	4.61809	20.7318	5.28326e-06	tr|Q2R8J2|Q2R8J2_ORYSJ	NBS-LRR disease resistance protein, putative, expressed
TraesCS2B01G060900.1	1.833	7.57916	0.00590471	tr|A0A0K9PAR3|A0A0K9PAR3_ZOSMR	ABC transporter G family member
TraesCS2B01G067000.3	1.48637	8.57316	0.00341155	tr|A0A1D5UBJ1|A0A1D5UBJ1_WHEAT	Serine/threonine-protein kinase
TraesCS2B01G067100.1	1.37967	12.3025	0.000452345	tr|A0A1D5UBI8|A0A1D5UBI8_WHEAT	Peptidylprolyl isomerase
TraesCS2B01G076800.1	2.20626	22.8486	1.75281e-06	tr|A0A199VJK2|A0A199VJK2_ANACO	PHD finger protein
TraesCS2B01G076900.2	1.44395	20.34	6.48315e-06	tr|G7JNF2|G7JNF2_MEDTR	E3 ubiquitin-protein ligase
TraesCS2B01G077100.1	-2.50893	11.8259	0.000584121	tr|Q8LMQ0|Q8LMQ0_ORYSJ	Heavy metal-associated domain containing protein, expressed
TraesCS2B01G077300LC.1	3.29862	23.3494	1.35085e-06	tr|Q9XE87|Q9XE87_SORBI	Polyprotein
TraesCS2B01G077700.1	-3.35521	38.2553	6.20688e-10	tr|B2M0U5|B2M0U5_MANES	Aquaporin
TraesCS2B01G079400.1	1.39886	7.30211	0.00688735	tr|M8CFA7|M8CFA7_AEGTA	Ribulose bisphosphate carboxylase small chain
TraesCS2B01G079900.1	1.84985	10.0035	0.00156241	tr|A0A072TFE0|A0A072TFE0_MEDTR	Thioredoxin protein
TraesCS2B01G080200.1	1.7924	17.3205	3.15754e-05	tr|B9SZK5|B9SZK5_RICCO	Receptor-kinase, putative
TraesCS2B01G080700.1	1.88486	20.2619	6.75325e-06	tr|B9SUC9|B9SUC9_RICCO	Receptor-kinase, putative
TraesCS2B01G081300.1	1.21162	14.3107	0.000154985	tr|B9SUC9|B9SUC9_RICCO	Receptor-kinase, putative
TraesCS2B01G082500.1	1.71736	15.9113	6.63812e-05	tr|B2ZGK8|B2ZGK8_AEGTA	Acetyl-CoA carboxylase
TraesCS2B01G083700.1	-1.77186	10.5635	0.00115344	tr|A0A1D5UVT3|A0A1D5UVT3_WHEAT	Glycosyltransferase
TraesCS2B01G084000.1	1.30724	10.7675	0.00103296	tr|B9SZK5|B9SZK5_RICCO	Receptor-kinase, putative
TraesCS2B01G084100.1	1.65173	7.09596	0.00772579	tr|B9SUC9|B9SUC9_RICCO	Receptor-kinase, putative
TraesCS2B01G086200.1	4.94387	35.2959	2.83232e-09	tr|N1QZ60|N1QZ60_AEGTA	Aspartic proteinase nepenthesin-1
TraesCS2B01G092500LC.1	1.28805	6.58299	0.0102958	AT5G43880.4	methyl-coenzyme M reductase II subunit gamma, putative (DUF3741)
TraesCS2B01G094300.1	1.21622	10.8439	0.000991215	tr|B9HTM3|B9HTM3_POPTR	2-oxoglutarate dehydrogenase E1 component family protein
TraesCS2B01G095500.2	2.56404	9.21449	0.00240107	AT2G22560.1	Kinase interacting (KIP1-like) family protein
TraesCS2B01G096200.1	-1.32968	15.8521	6.84909e-05	tr|Q945R5|Q945R5_HORVU	Ascorbate peroxidase
TraesCS2B01G096200LC.1	2.09855	8.90928	0.00283724	tr|A0A151R8Z4|A0A151R8Z4_CAJCA	Transposon Ty3-G Gag-Pol polyprotein
TraesCS2B01G096300LC.1	1.89755	13.8792	0.000194948	sp|P31792|POL_FENV1	Pol polyprotein
TraesCS2B01G097800.1	3.96727	55.3984	9.84143e-14	tr|W5BP96|W5BP96_WHEAT	MLO-like protein
TraesCS2B01G098800.2	2.12178	12.0605	0.000515027	tr|R7W3J7|R7W3J7_AEGTA	Symplekin
TraesCS2B01G099700.1	9.30129	16.6309	4.54062e-05	tr|M7YRR3|M7YRR3_TRIUA	Syntaxin-binding protein 5-like protein
TraesCS2B01G100000LC.1	2.88568	27.7579	1.37489e-07	tr|M7ZLQ4|M7ZLQ4_TRIUA	Disease resistance protein RPM1
TraesCS2B01G100100LC.1	3.17036	13.1334	0.000290079	AT4G08850.1	Leucine-rich repeat receptor-like protein kinase family protein
TraesCS2B01G100200.1	1.8913	8.47363	0.00360331	AT5G38350.1	Disease resistance protein (NBS-LRR class) family
TraesCS2B01G100300.1	1.19029	24.027	9.49938e-07	AT1G65790.1	receptor kinase 1
TraesCS2B01G102500.1	1.26193	10.1515	0.00144185	tr|B9SWY3|B9SWY3_RICCO	Importin, putative
TraesCS2B01G106200.1	1.93322	16.3136	5.36784e-05	tr|E7CWB5|E7CWB5_WHEAT	Lectin receptor kinase
TraesCS2B01G108200.1	-1.35918	14.4829	0.000141436	tr|B6TFE7|B6TFE7_MAIZE	Protein phosphatase 2C-like
TraesCS2B01G108800.1	1.59984	18.5987	1.61333e-05	tr|M7YFR1|M7YFR1_TRIUA	PHD and RING finger domain-containing protein 1
TraesCS2B01G109700.1	-1.81701	7.7848	0.00526877	tr|W5BPL7|W5BPL7_WHEAT	Hexosyltransferase
TraesCS2B01G112800.1	-2.60624	8.27077	0.00402884	tr|A0A1D6RMU2|A0A1D6RMU2_WHEAT	Hexosyltransferase
TraesCS2B01G117700.1	1.64693	10.9302	0.000946091	tr|A0A0B0P1C1|A0A0B0P1C1_GOSAR	Nuclear pore complex
TraesCS2B01G118800.2	1.05792	7.63266	0.00573208	sp|Q6Z4N6|40G2_ORYSJ	Ricin B-like lectin R40G2
TraesCS2B01G121700.1	2.02296	18.8116	1.44285e-05	tr|M8A0H2|M8A0H2_TRIUA	E3 ubiquitin-protein ligase SHPRH
TraesCS2B01G121800.1	1.56068	10.73	0.0010541	tr|A0A191XX69|A0A191XX69_WHEAT	WRKY transcription factor
TraesCS2B01G123500.1	-1.73999	17.3928	3.03977e-05	tr|B6U8T8|B6U8T8_MAIZE	Thiamin pyrophosphokinase 1
TraesCS2B01G123900.1	1.79103	21.6142	3.33378e-06	tr|W5BI44|W5BI44_WHEAT	Non-specific serine/threonine protein kinase
TraesCS2B01G124300.1	-2.7042	30.2301	3.83704e-08	tr|W5BJQ7|W5BJQ7_WHEAT	Peroxidase
TraesCS2B01G125800.1	2.6334	9.3899	0.00218184	tr|A0A1D5UAL2|A0A1D5UAL2_WHEAT	Peroxidase
TraesCS2B01G127400.1	-1.94773	7.42007	0.00645003	tr|A0A061GQ62|A0A061GQ62_THECC	Eukaryotic aspartyl protease family protein, putative
TraesCS2B01G129500.1	1.70283	16.0555	6.15137e-05	tr|M8B620|M8B620_AEGTA	DNA-directed RNA polymerases I, II, and III subunit rpabc3
TraesCS2B01G131400.1	1.32607	6.37076	0.0116016	tr|Q4VSM2|Q4VSM2_HORVV	Universal stress protein
TraesCS2B01G132900.3	3.48598	8.72764	0.00313423	sp|C7N914|FTSH_LEPBD	ATP-dependent zinc metalloprotease FtsH
TraesCS2B01G133200.1	-1.38842	18.7685	1.47587e-05	tr|B9I7I6|B9I7I6_POPTR	Rubber elongation factor family protein
TraesCS2B01G133300.3	1.92526	18.8942	1.38174e-05	tr|C1DZB2|C1DZB2_MICCC	Protein arginine methyltransferase
TraesCS2B01G135800.1	2.19465	17.9441	2.2749e-05	tr|M8C395|M8C395_AEGTA	MORC family CW-type zinc finger protein 4
TraesCS2B01G135900.1	1.0574	6.16241	0.0130493	tr|A0A1D5U6Z8|A0A1D5U6Z8_WHEAT	Potassium transporter
TraesCS2B01G137300.2	-1.02314	16.074	6.09141e-05	tr|W5BP49|W5BP49_WHEAT	Xylose isomerase
TraesCS2B01G137700.1	1.4006	15.4737	8.36623e-05	tr|A0A151TQ32|A0A151TQ32_CAJCA	Zinc finger protein 512B family
TraesCS2B01G138200.1	7.52589	7.59532	0.00585201	tr|R7VZF5|R7VZF5_AEGTA	Ubiquitin carboxyl-terminal hydrolase 2
TraesCS2B01G140300.1	-1.7342	10.6322	0.00111134	tr|A0A0H3YNS5|A0A0H3YNS5_9ROSI	CONSTANS-like zinc finger protein
TraesCS2B01G141800.1	-1.81021	24.9076	6.01454e-07	tr|I1GRC6|I1GRC6_BRADI	Tubby-like F-box protein
TraesCS2B01G142000.1	-1.26786	19.358	1.08364e-05	tr|G7KQY6|G7KQY6_MEDTR	Kinase interacting (KIP1-like) family protein
TraesCS2B01G144100.1	1.2198	13.2911	0.000266665	tr|A0A0B0PBX1|A0A0B0PBX1_GOSAR	Membrane-associated 30 kDa, chloroplastic
TraesCS2B01G148000.1	1.80468	6.07948	0.0136761	tr|B9I3P0|B9I3P0_POPTR	Nucleolar family protein
TraesCS2B01G148200.1	-1.74147	10.9758	0.000923117	tr|Q6K9T9|Q6K9T9_ORYSJ	Metallo-beta-lactamase-like
TraesCS2B01G148800.1	1.99212	12.4837	0.000410529	tr|A0A0B0NKV1|A0A0B0NKV1_GOSAR	Nucleosome-remodeling factor subunit
TraesCS2B01G149600.1	3.60295	26.9352	2.10392e-07	tr|B9SUC9|B9SUC9_RICCO	Receptor-kinase, putative
TraesCS2B01G150500.1	4.13967	11.9539	0.000545336	tr|G7J016|G7J016_MEDTR	Chromodomain helicase DNA-binding protein, putative
TraesCS2B01G150600.1	-1.45174	6.38885	0.0114839	tr|Q53QH6|Q53QH6_ORYSJ	ABC transporter, putative
TraesCS2B01G151800.2	1.35167	17.2346	3.30362e-05	tr|F4JRN8|F4JRN8_ARATH	NAD(P)-binding Rossmann-fold superfamily protein
TraesCS2B01G152900.1	1.84905	18.3718	1.81727e-05	tr|B9SLP5|B9SLP5_RICCO	Glutamate synthase, putative
TraesCS2B01G154200.1	1.13445	9.32513	0.00226033	tr|A7UMA9|A7UMA9_WHEAT	CsAtPR5
TraesCS2B01G154700.1	1.27545	14.2203	0.00016261	tr|A0A1D6RMY7|A0A1D6RMY7_WHEAT	Thioredoxin reductase
TraesCS2B01G155200.1	-1.1889	17.3811	3.05859e-05		Unknown protein
TraesCS2B01G156400.3	2.17524	14.0107	0.000181772	AT3G63460.1	transducin family protein / WD-40 repeat family protein
TraesCS2B01G157100.1	-1.2351	18.3102	1.87695e-05	tr|A0A1D5UCV3|A0A1D5UCV3_WHEAT	Carboxypeptidase
TraesCS2B01G157600.1	1.61686	8.18615	0.00422115	tr|A0A0B2Q2C3|A0A0B2Q2C3_GLYSO	Magnesium-chelatase subunit H
TraesCS2B01G159500.1	2.74316	25.5402	4.33255e-07	tr|A0A151QS33|A0A151QS33_CAJCA	Hepatoma-derived growth factor-related protein 2
TraesCS2B01G159700LC.1	1.82972	24.4049	7.80689e-07	tr|A0A0B0NKZ0|A0A0B0NKZ0_GOSAR	NAC domain-containing protein
TraesCS2B01G162200.1	1.7434	26.276	2.95939e-07	AT4G21105.3	cytochrome-c oxidase/ electron carrier
TraesCS2B01G162500.1	1.63616	8.44861	0.00365323	tr|Q0WZC2|Q0WZC2_WHEAT	RNA ligase isoform 1
TraesCS2B01G163300.2	-2.51477	7.97844	0.00473376	tr|A0A1D5UCB0|A0A1D5UCB0_WHEAT	Protein DETOXIFICATION
TraesCS2B01G166300.1	1.17263	6.1787	0.0129297	tr|G7IFP4|G7IFP4_MEDTR	SAC3/GANP/Nin1/mts3/eIF-3 p25 family protein
TraesCS2B01G167000.1	1.47773	15.1196	0.000100908	tr|N1R0W2|N1R0W2_AEGTA	Transcription-associated protein 1
TraesCS2B01G167500.1	1.02869	10.0383	0.00153316	tr|B9SHT2|B9SHT2_RICCO	Cytochrome P450, putative
TraesCS2B01G169700.1	-1.05063	17.0226	3.69367e-05	tr|B9H8S4|B9H8S4_POPTR	Transcription elongation factor-related family protein
TraesCS2B01G171400.1	-1.3683	8.18865	0.00421532	tr|M8B1C1|M8B1C1_AEGTA	10 kDa chaperonin
TraesCS2B01G174500.1	-2.75557	28.5471	9.14469e-08	AT4G01870.2	tolB protein-like protein
TraesCS2B01G175800.2	2.3436	24.9996	5.73416e-07	tr|A0A1D5UFD5|A0A1D5UFD5_WHEAT	Non-specific serine/threonine protein kinase
TraesCS2B01G177100.1	-1.7915	16.9614	3.81468e-05	tr|Q5MJ27|Q5MJ27_PENAM	Low temperature and salt responsive protein
TraesCS2B01G178100.1	-2.06358	16.5764	4.67292e-05	tr|W5BNF5|W5BNF5_WHEAT	Pectin acetylesterase
TraesCS2B01G179800.1	-1.06559	11.0901	0.000867889	tr|A0A061GR33|A0A061GR33_THECC	Calcium ion binding
TraesCS2B01G182000.1	1.2792	7.30133	0.00689037	tr|B9MTS7|B9MTS7_POPTR	Calcium-binding family protein
TraesCS2B01G182800.1	-9.08911	14.2448	0.0001605	tr|C6FF78|C6FF78_SOYBN	NBS-LRR disease resistance protein
TraesCS2B01G182900.1	-1.31994	8.61813	0.00332834	tr|Q41722|Q41722_ZINVI	Ribonuclease
TraesCS2B01G183700.1	1.05582	10.4317	0.00123873	tr|A0A118JU91|A0A118JU91_CYNCS	Lipase/lipooxygenase, PLAT/LH2
TraesCS2B01G184400.1	2.44898	18.4658	1.72979e-05	sp|P83472|ICI_LUMTE	Chymotrypsin inhibitor
TraesCS2B01G186500.1	1.06734	7.61727	0.00578119	tr|B9T6K6|B9T6K6_RICCO	DNA-directed RNA polymerase II, putative
TraesCS2B01G186800.1	1.54359	8.45148	0.00364746	tr|M7ZU03|M7ZU03_TRIUA	Mitochondrial import inner membrane translocase subunit TIM44
TraesCS2B01G188700.1	-1.20162	6.79995	0.00911604	sp|Q9X5X3|ATCU_SINMW	Copper-transporting P-type ATPase
TraesCS2B01G188800.1	1.18906	16.8723	3.99813e-05	tr|Q8S389|Q8S389_BRANA	Calmodulin-binding transcription activator
TraesCS2B01G189300.1	1.28414	6.05226	0.0138885	tr|I1GSB3|I1GSB3_BRADI	Phospho-2-dehydro-3-deoxyheptonate aldolase
TraesCS2B01G192300.1	1.7875	19.4837	1.0146e-05	tr|A0A1E5WN52|A0A1E5WN52_9POAL	Protein WEAK CHLOROPLAST MOVEMENT UNDER BLUE LIGHT 1
TraesCS2B01G196500.1	-1.43239	9.83999	0.00170758	tr|M8BF29|M8BF29_AEGTA	Adipocyte plasma membrane-associated protein
TraesCS2B01G199800.1	-1.50749	26.8483	2.20064e-07	tr|G7L1Q2|G7L1Q2_MEDTR	Nuclear transcription factor Y subunit B
TraesCS2B01G200100.1	-3.49697	33.5517	6.93931e-09	tr|A0A1D6RNC0|A0A1D6RNC0_WHEAT	Sulfotransferase
TraesCS2B01G201300LC.1	2.80713	8.84851	0.00293328	tr|B8XSM9|B8XSM9_WHEAT	Lectin receptor kinase
TraesCS2B01G204500.1	-1.16229	20.5913	5.68536e-06	tr|M8CBI3|M8CBI3_AEGTA	Dihydroflavonol-4-reductase
TraesCS2B01G210600.1	-3.03871	25.0783	5.50487e-07	tr|A0A178VZK7|A0A178VZK7_ARATH	GH3.3
TraesCS2B01G215800.1	-1.51802	9.76155	0.00178199	tr|D9IP65|D9IP65_TOBAC	Glycine-rich protein
TraesCS2B01G216300.1	-1.43576	23.9119	1.00847e-06	tr|A0A0K9NRB5|A0A0K9NRB5_ZOSMR	U-box domain-containing protein
TraesCS2B01G217300LC.1	1.35658	6.39524	0.0114426	AT5G04670.2	Enhancer of polycomb-like transcription factor protein
TraesCS2B01G217400.2	2.15977	22.543	2.05496e-06	tr|B7ZZZ6|B7ZZZ6_MAIZE	WRKY transcription factor
TraesCS2B01G219400.1	1.16232	9.04718	0.002631	tr|Q9SSU0|Q9SSU0_9ROSI	Geranylgeranyl pyrophosphate synthase
TraesCS2B01G220900.1	1.62779	11.2886	0.000779827	tr|B8XSM9|B8XSM9_WHEAT	Lectin receptor kinase
TraesCS2B01G221100.1	2.82078	11.6489	0.000642393	tr|E7CWB5|E7CWB5_WHEAT	Lectin receptor kinase
TraesCS2B01G223600.1	1.0917	17.8934	2.33627e-05	tr|B9RES6|B9RES6_RICCO	Kinase, putative
TraesCS2B01G224000.1	5.45663	12.7737	0.000351519	tr|M8BAP7|M8BAP7_AEGTA	Phenylalanine ammonia-lyase
TraesCS2B01G224300.1	2.49704	11.2521	0.000795323	tr|M8BAP7|M8BAP7_AEGTA	Phenylalanine ammonia-lyase
TraesCS2B01G225800.2	2.15053	8.26036	0.00405201	tr|A0A151TU43|A0A151TU43_CAJCA	Insulin-degrading enzyme
TraesCS2B01G226100.1	-1.09114	9.26699	0.00233321	tr|G8DT32|G8DT32_9ROSI	Maturase K
TraesCS2B01G226600.1	-1.82518	11.3248	0.000764788	tr|A0A199W5U0|A0A199W5U0_ANACO	Remorin
TraesCS2B01G228000.1	-2.77357	7.86536	0.00503907	tr|D7MIP9|D7MIP9_ARALL	Scarecrow transcription factor family protein
TraesCS2B01G229400.1	1.0299	6.38638	0.0114999	tr|B9SW20|B9SW20_RICCO	Peptidyl-prolyl cis-trans isomerase, putative
TraesCS2B01G230000.1	4.82757	8.88358	0.00287746	tr|G7L099|G7L099_MEDTR	Brefeldin A-inhibited guanine nucleotide-exchange protein
TraesCS2B01G230000.2	-9.98187	14.668	0.000128206	tr|G7L099|G7L099_MEDTR	Brefeldin A-inhibited guanine nucleotide-exchange protein
TraesCS2B01G230800.1	-1.36579	11.2992	0.000775387	tr|W5BMP6|W5BMP6_WHEAT	Glycosyltransferase
TraesCS2B01G231500.1	-2.31768	10.1265	0.00146157	tr|A0A109XNG5|A0A109XNG5_GOSHI	Cotton fiber expressed protein
TraesCS2B01G231800.1	1.0568	10.0681	0.00150856	tr|N1QS08|N1QS08_AEGTA	B3 domain-containing protein
TraesCS2B01G232300.3	2.52734	13.8448	0.000198544	tr|B9H5P2|B9H5P2_POPTR	Myosin-related family protein
TraesCS2B01G232900.1	-2.41445	32.7104	1.06964e-08	tr|B9S337|B9S337_RICCO	Sugar transporter, putative
TraesCS2B01G235100.1	2.12895	20.3461	6.46256e-06	tr|N1QZ68|N1QZ68_AEGTA	Eukaryotic translation initiation factor 4G
TraesCS2B01G236800.7	3.47091	8.95328	0.00276972	tr|I1GTM1|I1GTM1_BRADI	Serine/threonine-protein kinase
TraesCS2B01G238000.1	-1.71596	35.8102	2.17507e-09	AT3G07470.3	transmembrane protein, putative (Protein of unknown function, DUF538)
TraesCS2B01G239600.1	-1.16852	17.292	3.20533e-05	tr|M8BXG4|M8BXG4_AEGTA	Histone H2A
TraesCS2B01G240200.3	2.96175	6.65011	0.00991494	tr|A0A1D6DFL1|A0A1D6DFL1_WHEAT	Beta-amylase
TraesCS2B01G241200.3	-1.80605	12.8121	0.000344389	tr|M8ANI3|M8ANI3_TRIUA	Glucan endo-1,3-beta-glucosidase 3
TraesCS2B01G242100.3	1.62891	30.8074	2.84952e-08	AT1G65790.1	receptor kinase 1
TraesCS2B01G242200.1	1.79408	12.081	0.000509389	tr|U5S329|U5S329_WHEAT	Cysteine-rich receptor kinase
TraesCS2B01G242600LC.1	-2.54859	22.3244	2.30258e-06	sp|B1J3F6|NUSB_PSEPW	N utilization substance protein B homolog
TraesCS2B01G245900.1	-1.31528	10.5364	0.00117047	tr|A0A072VF80|A0A072VF80_MEDTR	Glucose-6-phosphate/phosphate translocator-like protein
TraesCS2B01G248400.1	8.66369	16.9828	3.77208e-05	tr|F4KC30|F4KC30_ARATH	BNR/Asp-box repeat family protein
TraesCS2B01G248600.3	3.11867	9.05864	0.00261457	tr|A0A0K9NQX3|A0A0K9NQX3_ZOSMR	RNA-binding protein
TraesCS2B01G249700.1	1.4203	15.9994	6.33639e-05	tr|A0A0A9QVX5|A0A0A9QVX5_ARUDO	ATP-dependent RNA helicase, putative
TraesCS2B01G249900.1	1.10355	9.65386	0.00188954	tr|U5G045|U5G045_POPTR	Kinase family protein
TraesCS2B01G251900.1	1.22707	10.3929	0.00126498	tr|B9SCD7|B9SCD7_RICCO	Chromodomain helicase DNA binding protein, putative
TraesCS2B01G253500.2	2.77565	9.78748	0.00175704	AT1G02120.1	GRAM domain family protein
TraesCS2B01G256800.1	1.17784	21.1417	4.26541e-06	tr|A0A1D5U9X8|A0A1D5U9X8_WHEAT	Malic enzyme
TraesCS2B01G257200.1	1.85813	7.74973	0.00537205	tr|M8CG17|M8CG17_AEGTA	Regulator of nonsense transcripts 1-like protein
TraesCS2B01G257300.1	1.97585	19.2821	1.12761e-05	tr|B9SI65|B9SI65_RICCO	Polyribonucleotide nucleotidyltransferase, putative
TraesCS2B01G257600.3	2.06949	19.1621	1.20072e-05	tr|A0A072VQ30|A0A072VQ30_MEDTR	RING/FYVE/PHD zinc finger protein, putative
TraesCS2B01G258200.1	2.42669	24.1513	8.90538e-07	tr|A0A199UFU4|A0A199UFU4_ANACO	WW domain-binding protein 11
TraesCS2B01G258500.1	1.30907	7.29279	0.00692319	tr|B9H679|B9H679_POPTR	Kinase family protein
TraesCS2B01G259500.1	1.88841	14.2057	0.000163877	tr|A0A199UKM2|A0A199UKM2_ANACO	Protein GRIP
TraesCS2B01G260600.1	2.18388	10.9421	0.00094005	tr|M0YEI5|M0YEI5_HORVV	Peptidyl-prolyl cis-trans isomerase
TraesCS2B01G261700.1	1.16918	6.5629	0.0104127	tr|A0A061FXB5|A0A061FXB5_THECC	DDT domain-containing protein
TraesCS2B01G263200.1	1.12479	13.0847	0.000297714	tr|B9SDP2|B9SDP2_RICCO	D-lactate dehydrogenase, putative
TraesCS2B01G263800.1	-1.3655	13.9985	0.000182954	tr|A0A061EVS2|A0A061EVS2_THECC	Glutaredoxin family protein, putative
TraesCS2B01G263900.1	-2.26143	16.512	4.8344e-05	tr|D5KXI3|D5KXI3_EUCNI	Fasciclin-like arabinogalactan protein
TraesCS2B01G266000.1	-1.38689	28.2006	1.09372e-07	tr|A0A0K9P6N2|A0A0K9P6N2_ZOSMR	Transporter
TraesCS2B01G266600.1	-1.22667	8.69061	0.00319854	tr|I4IY17|I4IY17_HORVU	Amino acid permease
TraesCS2B01G267200.2	2.1699	16.7352	4.29757e-05	tr|M8A284|M8A284_TRIUA	PERQ amino acid-rich with GYF domain-containing protein 2
TraesCS2B01G267300.3	4.88682	16.4919	4.88584e-05	tr|G7K3B9|G7K3B9_MEDTR	Pleckstrin-like (PH) domain protein
TraesCS2B01G269200.3	2.32331	29.633	5.22089e-08	tr|B2KTA6|B2KTA6_WHEAT	Calcium-dependent protein kinase
TraesCS2B01G269300.1	-1.22475	15.5014	8.24458e-05	tr|G7KJ00|G7KJ00_MEDTR	3-oxo-5-alpha-steroid 4-dehydrogenase family protein
TraesCS2B01G269700.1	1.8999	11.5941	0.000661623	tr|A0A199VC70|A0A199VC70_ANACO	Pentatricopeptide repeat-containing protein
TraesCS2B01G270500.2	8.75074	9.6874	0.00185536	tr|A0A1D1YYD0|A0A1D1YYD0_9ARAE	Proline--tRNA ligase
TraesCS2B01G270600.1	1.34525	10.1319	0.00145725	tr|B9RQ25|B9RQ25_RICCO	Aldehyde oxidase, putative
TraesCS2B01G271500.1	-1.07036	15.9429	6.52828e-05	AT3G52060.1	core-2/I-branching beta-1,6-N-acetylglucosaminyltransferase family protein
TraesCS2B01G271700.1	1.22397	10.0976	0.00148461	tr|W5BDD1|W5BDD1_WHEAT	Non-specific serine/threonine protein kinase
TraesCS2B01G271800.1	1.23707	11.8794	0.000567583	tr|M8CX86|M8CX86_AEGTA	Nuclear-interacting partner of ALK
TraesCS2B01G273800.2	1.48351	18.7826	1.46495e-05	tr|G7JDJ9|G7JDJ9_MEDTR	3'-5' exonuclease domain protein
TraesCS2B01G274400.1	2.29073	26.8746	2.17088e-07	tr|B9S4L0|B9S4L0_RICCO	Bromodomain-containing protein
TraesCS2B01G274700.1	1.62014	11.0322	0.000895417	tr|A0A0B0NND2|A0A0B0NND2_GOSAR	Rab3 GTPase-activating catalytic subunit
TraesCS2B01G277400.1	10.6065	42.2942	7.85266e-11	tr|A0A059PZS3|A0A059PZS3_9POAL	Kinase
TraesCS2B01G278700.1	10.421	12.8391	0.000339451	tr|A0A059LJW1|A0A059LJW1_9CHLO	Protein kinase
TraesCS2B01G279400.1	1.70718	6.9885	0.00820351	tr|A0A151T3D2|A0A151T3D2_CAJCA	Aspartyl/glutamyl-tRNA(Asn/Gln) amidotransferase subunit B
TraesCS2B01G279500.1	1.3366	10.9886	0.00091674	AT2G10553.1	zinc finger CCCH domain protein
TraesCS2B01G280500.1	4.71992	22.5532	2.04409e-06	tr|W5BB68|W5BB68_WHEAT	Protein DETOXIFICATION
TraesCS2B01G280600.1	1.30125	10.6036	0.00112865	tr|A0A059LRM0|A0A059LRM0_9CHLO	Aminotransferase
TraesCS2B01G281300.1	-1.17706	16.4606	4.96712e-05	tr|A0A072TPI5|A0A072TPI5_MEDTR	50S ribosomal protein L13
TraesCS2B01G281500.1	1.34153	15.6846	7.48293e-05	tr|A0A1D1ZB00|A0A1D1ZB00_9ARAE	RNA polymerase-associated protein LEO1
TraesCS2B01G281600.2	10.5337	58.3327	2.21333e-14	tr|M8BZF0|M8BZF0_AEGTA	Nipped-B-like protein
TraesCS2B01G281800.1	1.46324	10.9013	0.000960974	tr|M8AKC9|M8AKC9_AEGTA	Strictosidine synthase 1
TraesCS2B01G285800.2	2.78207	14.6275	0.000130993	tr|A0A1D1YUV9|A0A1D1YUV9_9ARAE	Serine/threonine-protein phosphatase 7 long form
TraesCS2B01G286300.1	-1.61051	7.58956	0.00587071	AT1G11700.1	senescence regulator (Protein of unknown function, DUF584)
TraesCS2B01G286400.1	-1.04632	8.29494	0.00397558	tr|F2CRQ6|F2CRQ6_HORVV	Potassium transporter
TraesCS2B01G288100.1	-1.18479	21.5026	3.53348e-06	tr|W5BFF0|W5BFF0_WHEAT	CASP-like protein
TraesCS2B01G288300.1	-3.02081	6.39778	0.0114263	tr|B6SXE5|B6SXE5_MAIZE	Flowering promoting factor-like 1
TraesCS2B01G290000LC.1	-1.77094	7.45069	0.0063412	tr|A0A1J3DC53|A0A1J3DC53_NOCCA	Lysine-rich arabinogalactan protein 17
TraesCS2B01G290500.1	1.38612	11.9334	0.000551354	AT1G30640.2	Protein kinase family protein
TraesCS2B01G290900.2	1.48494	14.9368	0.00011117	tr|A0A0K9PI80|A0A0K9PI80_ZOSMR	Chaperone protein dnaJ
TraesCS2B01G291200.1	1.46723	10.7612	0.00103647	tr|A0A1D1XEM8|A0A1D1XEM8_9ARAE	MORC family CW-type zinc finger protein 4
TraesCS2B01G292100.1	3.16814	66.538	3.43221e-16	tr|B9IAA3|B9IAA3_POPTR	Aldo/keto reductase family protein
TraesCS2B01G292400.1	1.31022	16.8293	4.0898e-05	tr|A0A1D1Z995|A0A1D1Z995_9ARAE	MAU2 chromatid cohesion factor
TraesCS2B01G293500.1	1.4055	7.83829	0.00511509	AT3G04240.1	Tetratricopeptide repeat (TPR)-like superfamily protein
TraesCS2B01G294800.1	1.30358	6.04777	0.0139239	tr|I1IWT2|I1IWT2_BRADI	Phospholipid-transporting ATPase
TraesCS2B01G296500.1	1.21798	16.6425	4.51277e-05	tr|B4FTC8|B4FTC8_MAIZE	3-oxoacyl-reductase
TraesCS2B01G297800.1	1.2823	18.4777	1.719e-05	tr|Q9AU61|Q9AU61_WHEAT	Violaxanthin de-epoxidase
TraesCS2B01G298900.1	-1.45829	6.29171	0.0121304	tr|B9RAG8|B9RAG8_RICCO	Exocyst complex component, putative
TraesCS2B01G299700.1	-1.1629	17.43	2.98085e-05	tr|W0TR78|W0TR78_ACAMN	MYND type zinc finger protein
TraesCS2B01G301100.1	2.58126	18.7485	1.49138e-05	tr|M8AVZ6|M8AVZ6_AEGTA	Chaperone protein dnaJ
TraesCS2B01G301400.2	1.14757	14.7538	0.000122498	tr|B9HTM3|B9HTM3_POPTR	2-oxoglutarate dehydrogenase E1 component family protein
TraesCS2B01G302400.1	-2.07662	28.1472	1.1243e-07	sp|Q65SZ8|GLND_MANSM	Bifunctional uridylyltransferase/uridylyl-removing enzyme
TraesCS2B01G303100.1	1.5592	17.7071	2.57657e-05	tr|Q67UP1|Q67UP1_ORYSJ	Hydroxyproline-rich glycoprotein-like
TraesCS2B01G306500.1	-1.41473	15.5703	7.94921e-05	tr|G7IH38|G7IH38_MEDTR	SBP (S-ribonuclease-binding protein) family protein, putative
TraesCS2B01G307400.1	-1.5496	26.6589	2.42726e-07	tr|A0A199UZW1|A0A199UZW1_ANACO	Heparan-alpha-glucosaminide N-acetyltransferase
TraesCS2B01G308300.1	-1.4112	22.9746	1.64159e-06	sp|A4IIM3|SIN1_XENTR	Target of rapamycin complex 2 subunit MAPKAP1
TraesCS2B01G308500.1	1.14892	12.2281	0.000470747	tr|W5BE72|W5BE72_WHEAT	Arogenate dehydratase
TraesCS2B01G309900.1	1.12467	6.15705	0.0130889	tr|A7VL53|A7VL53_WHEAT	Protein kinase
TraesCS2B01G310800.1	-1.73549	25.8914	3.61176e-07	tr|A0A061ETT5|A0A061ETT5_THECC	Alpha/beta-Hydrolases superfamily protein
TraesCS2B01G310900.2	-1.38842	7.62478	0.00575717	tr|M8CU65|M8CU65_AEGTA	Cell division protein ftsZ
TraesCS2B01G311300.1	-1.67453	17.2591	3.26138e-05	tr|B6SUT0|B6SUT0_MAIZE	Carbonic anhydrase
TraesCS2B01G311900.1	-1.89787	12.2028	0.000477166	tr|A0A0A6Z8X9|A0A0A6Z8X9_9POAL	Cell wall invertase
TraesCS2B01G313000.2	-1.23632	17.836	2.40783e-05	tr|A0A1D5U0G7|A0A1D5U0G7_WHEAT	HVA22-like protein
TraesCS2B01G317600.1	-1.88512	19.6463	9.31855e-06	tr|D1MEA2|D1MEA2_MUSAC	Abscisic stress ripening
TraesCS2B01G318300.2	2.77583	37.2486	1.03988e-09	tr|R7WGE3|R7WGE3_AEGTA	Nicotinate phosphoribosyltransferase
TraesCS2B01G318500.1	-1.02115	12.6621	0.000373149	tr|B6T8E7|B6T8E7_MAIZE	40S ribosomal protein S10
TraesCS2B01G318600.1	-1.34752	18.316	1.87133e-05	tr|A0A1E5W4J6|A0A1E5W4J6_9POAL	PI-PLC X domain-containing protein
TraesCS2B01G319600.1	-1.69901	31.4996	1.99479e-08	tr|G7KM58|G7KM58_MEDTR	Late embryogenesis abundant protein
TraesCS2B01G320800.1	9.94087	8.67806	0.00322064	tr|A0A059Q123|A0A059Q123_9POAL	ATP-dependent RNA helicase
TraesCS2B01G324200.1	-1.84837	8.47875	0.00359319	tr|A0A0B0PFP5|A0A0B0PFP5_GOSAR	Pleckstrin domain-containing family A member 8
TraesCS2B01G324800.2	1.06882	11.6733	0.000634021	tr|A0A199UKX7|A0A199UKX7_ANACO	Coiled-coil domain-containing protein
TraesCS2B01G326200.1	-1.03099	7.65431	0.00566367	sp|Q9M817|PTR6_ARATH	Protein NRT1/ PTR FAMILY 1.2
TraesCS2B01G326700.1	2.13759	7.17812	0.00737978	tr|A0A118K6R4|A0A118K6R4_CYNCS	Acyl-CoA N-acyltransferase
TraesCS2B01G328500.3	6.65447	6.59446	0.0102296	tr|A0A0K9NTD2|A0A0K9NTD2_ZOSMR	60 kDa chaperonin
TraesCS2B01G329500.1	1.3621	6.07558	0.0137063	tr|D5L9G3|D5L9G3_ORYSJ	NBS-LRR class disease resistance protein
TraesCS2B01G330100.1	-1.09593	13.9477	0.000187968	AT4G10300.1	RmlC-like cupins superfamily protein
TraesCS2B01G332200.1	-1.96317	11.6035	0.000658266	tr|Q6Z072|Q6Z072_ORYSJ	F-box protein family-like
TraesCS2B01G333600.1	1.19604	16.089	6.04341e-05	tr|F2D9T9|F2D9T9_HORVV	Lipoxygenase
TraesCS2B01G335800.1	1.46632	19.8009	8.59432e-06	tr|A0A0B0MVF4|A0A0B0MVF4_GOSAR	Zinc finger protein
TraesCS2B01G336800.1	7.20041	13.002	0.000311152	tr|G7KAI6|G7KAI6_MEDTR	Phage capsid scaffolding protein (GPO) serine peptidase
TraesCS2B01G338600.1	-2.01878	11.2969	0.000776369	tr|B9RJJ5|B9RJJ5_RICCO	Sugar transporter, putative
TraesCS2B01G339800.1	-1.16416	12.7165	0.000362452	tr|A0A0B0N6Q8|A0A0B0N6Q8_GOSAR	Lipoxygenase domain-containing 1
TraesCS2B01G341200.1	1.8868	27.9061	1.27345e-07	tr|W5BHH8|W5BHH8_WHEAT	Aldose 1-epimerase
TraesCS2B01G342000.1	-1.18526	15.0809	0.000102999	tr|A0A0F7GXX5|A0A0F7GXX5_9ASPA	Photosynthetic NDH subcomplex L 3
TraesCS2B01G342300.1	-1.58077	19.1236	1.22523e-05	tr|B6TPU9|B6TPU9_MAIZE	RAN guanine nucleotide release factor
TraesCS2B01G342600.2	1.26947	19.1895	1.18362e-05	tr|A0A0K9PL25|A0A0K9PL25_ZOSMR	Serine protease
TraesCS2B01G344400.1	-1.18444	8.70904	0.00316635	tr|G7JZC5|G7JZC5_MEDTR	Transmembrane protein, putative
TraesCS2B01G344600.1	-1.15928	17.4298	2.98123e-05	tr|G5DFC5|G5DFC5_WHEAT	14-3-3 protein
TraesCS2B01G344800.1	-1.37338	16.4948	4.87844e-05	tr|Q9M588|Q9M588_MAIZE	Prohibitin
TraesCS2B01G344900.1	-1.04261	17.6683	2.62972e-05	tr|A0A072V109|A0A072V109_MEDTR	Receptor-like kinase
TraesCS2B01G345300.1	-1.76855	14.5995	0.000132952	tr|G7LBG9|G7LBG9_MEDTR	Vacuolar iron transporter-like protein
TraesCS2B01G346800.1	-1.80594	21.2269	4.0799e-06	tr|F2CTU5|F2CTU5_HORVV	Peroxidase
TraesCS2B01G351400.1	2.40342	23.5809	1.19772e-06	tr|B7EPA0|B7EPA0_ORYSJ	cDNA clone:J013034M05, full insert sequence
TraesCS2B01G354400.3	-9.67673	6.66575	0.00982833	tr|A0A1D5UKH7|A0A1D5UKH7_WHEAT	Amine oxidase
TraesCS2B01G355000.2	9.25502	16.6382	4.52308e-05	tr|B8K1X5|B8K1X5_WHEAT	Ubiquitin-associated protein
TraesCS2B01G355000.6	8.57377	8.70735	0.00316929	tr|B8K1X5|B8K1X5_WHEAT	Ubiquitin-associated protein
TraesCS2B01G358600.1	1.13634	9.94611	0.0016119	tr|D7MGA4|D7MGA4_ARALL	Cyclin family protein
TraesCS2B01G359000.1	-1.54208	7.60481	0.0058213	tr|G7K2M3|G7K2M3_MEDTR	2-oxoglutarate-dependent dioxygenase
TraesCS2B01G359600.1	-3.14557	89.6586	2.83022e-21	tr|G7JMM8|G7JMM8_MEDTR	BTB/POZ and TAZ domain protein
TraesCS2B01G360300.1	1.83988	6.11887	0.0133746	tr|Q9AVM3|Q9AVM3_WHEAT	Cytochrome P450
TraesCS2B01G360400.2	8.74511	9.88061	0.0016703	tr|M7ZGB1|M7ZGB1_TRIUA	Programmed cell death protein 4
TraesCS2B01G362700.1	1.33945	15.5046	8.23068e-05	tr|F2D6Z3|F2D6Z3_HORVV	Glucose-6-phosphate 1-dehydrogenase
TraesCS2B01G363800.2	-1.18657	21.4784	3.57836e-06	tr|B6SIP5|B6SIP5_MAIZE	Acid phosphatase/vanadium-dependent haloperoxidase related
TraesCS2B01G365100.1	1.97025	10.5525	0.00116028	tr|A0A1D1XEM2|A0A1D1XEM2_9ARAE	Protein FAR1-RELATED SEQUENCE 5
TraesCS2B01G367300.1	-1.05235	16.2211	5.63616e-05	tr|C3RVT4|C3RVT4_BAMOL	B-box zinc finger protein
TraesCS2B01G367500.1	-2.80254	31.5429	1.9508e-08	tr|Q9SCA1|Q9SCA1_LOTJA	Calcium-binding protein
TraesCS2B01G367800LC.1	1.23712	7.97934	0.00473142	tr|B9RZW1|B9RZW1_RICCO	Ubiquitin-protein ligase, putative
TraesCS2B01G367900.2	-1.38127	37.3551	9.8464e-10	tr|A0A0K9PZ35|A0A0K9PZ35_ZOSMR	Serine incorporator
TraesCS2B01G368000.2	2.00069	30.5984	3.17354e-08	AT1G05890.1	RING/U-box superfamily protein
TraesCS2B01G368200.2	-1.19504	7.96101	0.00477958	tr|A0A1E5VJ75|A0A1E5VJ75_9POAL	Inositol transporter 1
TraesCS2B01G369100.1	1.36534	12.1238	0.00049782	tr|B8QV64|B8QV64_ZEAMP	Chitinase
TraesCS2B01G370400.1	1.35415	23.9667	9.80164e-07	tr|G7IS09|G7IS09_MEDTR	Plant regulator RWP-RK family protein
TraesCS2B01G370600.2	-1.2954	13.9657	0.000186172	tr|A0A1D5TGT1|A0A1D5TGT1_WHEAT	Endoglucanase
TraesCS2B01G373000.1	-2.32436	10.6363	0.00110891	tr|W5BH29|W5BH29_WHEAT	Peroxidase
TraesCS2B01G373600.1	1.27126	18.888	1.38625e-05	tr|A0A072U036|A0A072U036_MEDTR	Eukaryotic translation initiation factor 4G-like protein
TraesCS2B01G374600.1	1.15561	12.6045	0.000384813	tr|E6Y426|E6Y426_SALMI	Hydroxycinnamoyl-CoA shikimate/quinate hydroxycinnamoyltransferase
TraesCS2B01G375600.2	1.17674	10.3616	0.00128663	tr|A0A1D1YV29|A0A1D1YV29_9ARAE	Sister chromatid cohesion protein PDS5 B-B
TraesCS2B01G376100.2	-9.95306	6.53766	0.0105614	tr|A0A1D1XW60|A0A1D1XW60_9ARAE	Trafficking protein particle complex subunit 9
TraesCS2B01G376100.3	3.61306	7.66951	0.00561616	tr|A0A1D1XW60|A0A1D1XW60_9ARAE	Trafficking protein particle complex subunit 9
TraesCS2B01G378400.1	1.19958	13.1195	0.000292237	tr|R7W1A5|R7W1A5_AEGTA	Polyadenylate-binding protein
TraesCS2B01G379900.1	2.03825	11.6693	0.000635389	tr|N1QQS7|N1QQS7_AEGTA	DNA mismatch repair protein mutS
TraesCS2B01G381600.1	-1.10991	19.1295	1.22143e-05	tr|G4XH75|G4XH75_9POAL	Glutaredoxin
TraesCS2B01G383500LC.1	1.60442	6.34998	0.0117382	tr|Q2QRT1|Q2QRT1_ORYSJ	Retrotransposon protein, putative, Ty3-gypsy subclass
TraesCS2B01G385300.1	8.5208	9.45017	0.0021113	tr|M8AIE8|M8AIE8_TRIUA	ATP-dependent DNA helicase DDM1
TraesCS2B01G394200.1	-1.12226	18.0328	2.17128e-05	tr|W5BGN3|W5BGN3_WHEAT	Patatin
TraesCS2B01G394500.1	3.97793	32.8962	9.72132e-09	tr|E3UJZ2|E3UJZ2_MAIZE	Yellow stripe-like transporter 12
TraesCS2B01G396700.1	-1.96999	39.5853	3.14033e-10	tr|Q08IH3|Q08IH3_HORVU	Aquaporin
TraesCS2B01G396800.1	-1.35335	18.7447	1.49435e-05	tr|Q08IH3|Q08IH3_HORVU	Aquaporin
TraesCS2B01G397800.1	-1.14528	9.98222	0.00158059	sp|Q5BJC1|SPTSA_DANRE	Serine palmitoyltransferase small subunit A
TraesCS2B01G398900.1	-2.90902	16.3601	5.23751e-05	tr|B9GW56|B9GW56_POPTR	Kinase family protein
TraesCS2B01G399300.4	1.67691	9.73788	0.00180508	tr|A0A0K9P0B7|A0A0K9P0B7_ZOSMR	Histone-lysine N-methyltransferase
TraesCS2B01G400000.1	-1.80109	10.7301	0.00105409	tr|M7ZWT7|M7ZWT7_TRIUA	L-allo-threonine aldolase
TraesCS2B01G401300.1	1.59697	7.66037	0.00564468	tr|A0A1I9W089|A0A1I9W089_POPTO	CC-NBS-LRR family disease resistance protein
TraesCS2B01G402300.1	1.15137	8.45076	0.00364891	AT1G04790.1	RING/U-box superfamily protein
TraesCS2B01G403800.1	-1.51382	12.3073	0.000451182	tr|Q6H664|Q6H664_ORYSJ	Auxin-responsive protein-like
TraesCS2B01G406800.1	1.90675	20.4942	5.98125e-06	tr|B8BFH1|B8BFH1_ORYSI	Formin-like protein
TraesCS2B01G409000.1	1.62982	20.3483	6.45494e-06	tr|B9SKE9|B9SKE9_RICCO	RNA binding protein, putative
TraesCS2B01G411800.1	-1.34436	14.5474	0.000136675	tr|A0A061GIQ6|A0A061GIQ6_THECC	Oxidative stress 3, putative isoform 2
TraesCS2B01G413000.1	1.35514	10.8331	0.000997013	tr|A0A061G1L6|A0A061G1L6_THECC	2-oxoglutarate (2OG) and Fe(II)-dependent oxygenase superfamily protein
TraesCS2B01G414800.1	-1.72757	9.90948	0.0016443	tr|M8ATA9|M8ATA9_AEGTA	1-aminocyclopropane-1-carboxylate synthase
TraesCS2B01G417000.1	1.04387	15.7348	7.28708e-05	tr|G9M4K4|G9M4K4_9BRYO	Superoxide dismutase [Cu-Zn]
TraesCS2B01G417200.1	1.86481	25.7443	3.89784e-07	tr|B9GW54|B9GW54_POPTR	SPX domain-containing family protein
TraesCS2B01G417400.1	-1.84057	6.22996	0.0125607	AT5G11530.3	embryonic flower 1 (EMF1)
TraesCS2B01G417900.1	-2.50072	20.7612	5.2027e-06	tr|A0A1D5U328|A0A1D5U328_WHEAT	Protein DETOXIFICATION
TraesCS2B01G419500.1	3.70799	6.10521	0.0134784	AT4G11670.4	DNA topoisomerase 4 subunit B (DUF810)
TraesCS2B01G420800LC.1	1.308	7.49361	0.00619183	sp|P26152|ACHA5_CHICK	Neuronal acetylcholine receptor subunit alpha-5
TraesCS2B01G421000.1	1.81938	15.9545	6.48834e-05	tr|U3LKI5|U3LKI5_WHEAT	Argonaute
TraesCS2B01G421200.1	2.30609	9.43207	0.00213224	AT5G05130.1	DNA/RNA helicase protein
TraesCS2B01G422700.1	10.5981	11.6831	0.000630688	tr|M8C7J7|M8C7J7_AEGTA	Niemann-Pick C1 protein
TraesCS2B01G424900.1	1.71947	12.7016	0.000365338	tr|B2KTA9|B2KTA9_WHEAT	Calcium-dependent protein kinase
TraesCS2B01G425500.2	3.14993	25.5553	4.2989e-07	tr|J7M5Y4|J7M5Y4_NICBE	Protein kinase
TraesCS2B01G425600.1	-2.47421	49.7228	1.77077e-12	tr|A0ZV97|A0ZV97_HORVU	Aquaporin
TraesCS2B01G426100.1	1.13275	6.35959	0.0116749	tr|W5BHU1|W5BHU1_WHEAT	Branched-chain-amino-acid aminotransferase
TraesCS2B01G427700.2	1.82459	31.173	2.36027e-08	tr|N1QSZ1|N1QSZ1_AEGTA	Acyl-coenzyme A thioesterase 8
TraesCS2B01G427900.1	2.6796	14.7208	0.000124664	sp|Q09353|SENP_CAEEL	Sentrin-specific protease
TraesCS2B01G428300.1	-2.09859	27.5968	1.49426e-07	tr|W5BF50|W5BF50_WHEAT	Glycosyltransferase
TraesCS2B01G428500.1	-1.36676	15.5858	7.88429e-05	tr|A0A1D5TTV3|A0A1D5TTV3_WHEAT	Glycosyltransferase
TraesCS2B01G428700.1	1.07444	11.4682	0.000707971	tr|A0A1D5TTV5|A0A1D5TTV5_WHEAT	Glycosyltransferase
TraesCS2B01G429300.1	-1.70172	20.4796	6.02705e-06	tr|K8F245|K8F245_9CHLO	Threonine dehydratase
TraesCS2B01G429600.1	3.9271	6.34887	0.0117456	tr|A0A124SBD7|A0A124SBD7_CYNCS	BEACH domain-containing protein
TraesCS2B01G433700.1	-2.52372	33.35	7.69787e-09	tr|E4MY89|E4MY89_EUTHA	mRNA, clone: RTFL01-46-D12
TraesCS2B01G437300.2	10.4958	32.6929	1.07931e-08	tr|Q4PLL4|Q4PLL4_9POAL	SHR5-receptor-like kinase
TraesCS2B01G442800.1	2.50926	23.9674	9.79788e-07	tr|A0A072U5A2|A0A072U5A2_MEDTR	Methyl-CpG-binding domain protein
TraesCS2B01G442900.4	1.1445	11.1323	0.000848373	tr|B4FRH7|B4FRH7_MAIZE	UDP-N-acetylglucosamine pyrophosphorylase
TraesCS2B01G443100.1	1.26806	12.1756	0.000484183	tr|Q10CF3|Q10CF3_ORYSJ	Cell differentiation protein rcd1, putative, expressed
TraesCS2B01G445100.1	3.2931	13.3398	0.000259834	tr|Q9XEI0|Q9XEI0_STERE	Kaurene synthase
TraesCS2B01G445200.1	5.46894	25.0116	5.69878e-07	tr|Q9XEI0|Q9XEI0_STERE	Kaurene synthase
TraesCS2B01G445300.1	3.50603	22.1111	2.57317e-06	tr|A0A0B0P5Q7|A0A0B0P5Q7_GOSAR	Cytochrome P450
TraesCS2B01G445500.1	7.10461	31.0479	2.51744e-08	tr|C0SSW5|C0SSW5_WHEAT	Ent-copalyl diphosphate synthase
TraesCS2B01G445600.1	4.86266	26.9361	2.10296e-07	tr|Q9AVQ2|Q9AVQ2_SOLTU	Cytochrome P450
TraesCS2B01G446100.1	1.07623	8.15234	0.00430056	tr|B9GYG5|B9GYG5_POPTR	Vacuolar sorting receptor family protein
TraesCS2B01G446300.1	-1.53671	17.0674	3.60759e-05	tr|A0A061FEX2|A0A061FEX2_THECC	HXXXD-type acyl-transferase family protein, putative
TraesCS2B01G452400.2	1.79848	9.48439	0.00207227	tr|B9S1W6|B9S1W6_RICCO	Receptor protein kinase, putative
TraesCS2B01G453300.1	1.24364	8.06505	0.00451272	tr|W5B7I6|W5B7I6_WHEAT	DNA ligase
TraesCS2B01G454000.2	1.22669	13.6429	0.000221071	tr|A0A1D5T636|A0A1D5T636_WHEAT	Calcium-transporting ATPase
TraesCS2B01G454500.1	-1.98675	10.0931	0.00148825	tr|W5B7R2|W5B7R2_WHEAT	Xyloglucan endotransglucosylase/hydrolase
TraesCS2B01G455200LC.1	-1.63009	29.4307	5.79529e-08	tr|G7IAT2|G7IAT2_MEDTR	Ribose-5-phosphate isomerase A
TraesCS2B01G457600.1	-3.7128	15.5697	7.95172e-05	tr|W8E036|W8E036_JATCU	Ascorbate peroxidase
TraesCS2B01G458900.1	-1.01098	10.8048	0.00101238	tr|A0A0B0MW82|A0A0B0MW82_GOSAR	Exopolysaccharide production negative regulator
TraesCS2B01G459000.1	-1.8176	7.57012	0.00593439	tr|F2DND7|F2DND7_HORVV	Ubiquinol oxidase
TraesCS2B01G459100.1	-1.68433	14.6939	0.000126453	tr|A0A1D5T8G7|A0A1D5T8G7_WHEAT	Ubiquinol oxidase
TraesCS2B01G459300.1	-1.75477	13.4009	0.000251509	tr|A0A1D5U5I0|A0A1D5U5I0_WHEAT	Ubiquinol oxidase
TraesCS2B01G464400.1	-1.82494	21.4011	3.72559e-06	tr|B4FQG0|B4FQG0_MAIZE	Seed specific protein Bn15D1B
TraesCS2B01G468200.1	-1.29049	14.4964	0.000140429	tr|A0A061G6G3|A0A061G6G3_THECC	SNARE associated Golgi protein family
TraesCS2B01G470800.1	2.39634	17.13	3.49072e-05	AT1G78915.1	Tetratricopeptide repeat (TPR)-like superfamily protein
TraesCS2B01G472800.1	2.71076	28.022	1.19945e-07	tr|A0A061FKD3|A0A061FKD3_THECC	Multidrug resistance protein ABC transporter family
TraesCS2B01G476100LC.1	1.30367	7.86203	0.00504838	sp|Q9X7E5|SYI_MYCLE	Isoleucine--tRNA ligase
TraesCS2B01G477600.1	-2.73728	13.821	0.00020108	tr|A0A072TJU7|A0A072TJU7_MEDTR	Lectin receptor kinase
TraesCS2B01G480800.1	-1.21332	14.3902	0.000148575	AT1G79160.1	filamentous hemagglutinin transporter
TraesCS2B01G481000.4	1.09721	10.6456	0.00110334	tr|W5BGD1|W5BGD1_WHEAT	Imidazoleglycerol-phosphate dehydratase
TraesCS2B01G484100.1	-1.49076	11.1116	0.000857875	tr|W0C8Y8|W0C8Y8_9FABA	NAC domain-containing protein
TraesCS2B01G484300.1	1.41073	17.9638	2.25141e-05	tr|G7IJ72|G7IJ72_MEDTR	Receptor-like kinase
TraesCS2B01G485600.1	1.20859	14.283	0.000157278	tr|G7IP56|G7IP56_MEDTR	Multidrug resistance protein ABC transporter family protein
TraesCS2B01G485800.2	1.83029	25.0301	5.64421e-07	tr|A0A1E5WC57|A0A1E5WC57_9POAL	Serine/threonine-protein phosphatase 6 regulatory subunit 3
TraesCS2B01G486100.1	3.21829	20.3247	6.53517e-06	tr|C1KAE3|C1KAE3_HORVU	NBS-LRR disease resistance protein-like protein
TraesCS2B01G491700.2	2.67039	16.4104	5.10038e-05	tr|B9H112|B9H112_POPTR	Starch synthase family protein
TraesCS2B01G495700.1	1.28672	6.81972	0.00901569	tr|A0A061FD24|A0A061FD24_THECC	RNA-binding family protein
TraesCS2B01G499100.1	2.51654	11.3384	0.000759213	tr|B9SZK5|B9SZK5_RICCO	Receptor-kinase, putative
TraesCS2B01G503500.1	-1.22415	15.6778	7.50993e-05	tr|B9HE32|B9HE32_POPTR	Cyclin family protein
TraesCS2B01G504000.1	-4.54466	38.0659	6.83943e-10	tr|G7IKK8|G7IKK8_MEDTR	Histone-lysine N-methyltransferase
TraesCS2B01G504900.1	2.13539	24.6798	6.76913e-07	tr|Q2R8J2|Q2R8J2_ORYSJ	NBS-LRR disease resistance protein, putative, expressed
TraesCS2B01G505500.1	1.10936	9.98405	0.00157902	tr|A0A061SDV7|A0A061SDV7_9CHLO	Kinesin-like protein
TraesCS2B01G505600.1	1.23793	8.80303	0.00300731	tr|M8C4X2|M8C4X2_AEGTA	Importin subunit beta-1
TraesCS2B01G509300.1	-1.46212	6.19163	0.0128356	tr|A0A1E5V6G0|A0A1E5V6G0_9POAL	tRNA (Guanine(10)-N2)-methyltransferase-like protein
TraesCS2B01G510500.1	-2.37573	6.48187	0.010898	tr|A0A103XJP0|A0A103XJP0_CYNCS	Pollen Ole e 1 allergen/extensin
TraesCS2B01G510800.1	-1.88534	36.6976	1.37952e-09	AT1G61660.3	basic helix-loop-helix (bHLH) DNA-binding superfamily protein
TraesCS2B01G510900.1	3.23812	6.50977	0.0107283	tr|W5BZ14|W5BZ14_WHEAT	Serine/threonine-protein kinase
TraesCS2B01G511600.1	2.77037	19.4594	1.02758e-05	tr|F2DSN1|F2DSN1_HORVV	Serine/threonine-protein kinase
TraesCS2B01G515800.1	-1.75629	20.7613	5.2024e-06	tr|A0A072VJR9|A0A072VJR9_MEDTR	Myb-like transcription factor family protein
TraesCS2B01G518900.1	3.18958	6.26258	0.0123314	tr|A0A1E5VYJ5|A0A1E5VYJ5_9POAL	Agmatine coumaroyltransferase-2
TraesCS2B01G520500.1	7.86077	13.7513	0.000208675	tr|A0A0K9Q0H1|A0A0K9Q0H1_ZOSMR	IQ domain-containing protein
TraesCS2B01G521600.2	1.31513	15.8415	6.88741e-05	tr|N1QRC7|N1QRC7_AEGTA	Adenosylhomocysteinase
TraesCS2B01G523900.1	1.508	7.37466	0.00661492	tr|A0A0U2QT85|A0A0U2QT85_ORYSA	NBS-LRR-like resistance protein
TraesCS2B01G528300.1	1.39619	10.5377	0.00116965	tr|C7DPL0|C7DPL0_WHEAT	Glutamine synthetase
TraesCS2B01G529400.1	-1.13334	15.2386	9.47469e-05	tr|G8XUN9|G8XUN9_WHEAT	C2 domain-containing protein
TraesCS2B01G530500.1	1.71029	23.4826	1.26047e-06	tr|M8BMS7|M8BMS7_AEGTA	Plasma membrane ATPase
TraesCS2B01G532600.1	-2.8587	46.3303	9.99081e-12	tr|Q6WSC2|Q6WSC2_ORYSI	Glutathione S-transferase
TraesCS2B01G534600.1	1.27811	12.5996	0.000385831	tr|B9SEZ0|B9SEZ0_RICCO	Vacuolar cation/proton exchanger, putative
TraesCS2B01G536100.1	-1.00055	10.9279	0.000947287	tr|A0A0U3C0P2|A0A0U3C0P2_ORYSI	Sulfate transporter
TraesCS2B01G536200.1	1.29907	11.235	0.00080271	tr|B9RE26|B9RE26_RICCO	Kinase, putative
TraesCS2B01G536500.1	1.68979	9.55032	0.00199915	tr|B9RE26|B9RE26_RICCO	Kinase, putative
TraesCS2B01G538600.1	-1.61381	13.0124	0.000309441	tr|G7J705|G7J705_MEDTR	Isoaspartyl peptidase/L-asparaginase
TraesCS2B01G538700.1	-4.2515	15.4118	8.64468e-05	tr|G7J705|G7J705_MEDTR	Isoaspartyl peptidase/L-asparaginase
TraesCS2B01G542200.1	1.29582	16.1182	5.95099e-05	AT2G15530.7	RING/U-box superfamily protein
TraesCS2B01G542200.2	1.48542	7.64735	0.00568559	AT2G15530.7	RING/U-box superfamily protein
TraesCS2B01G543100.1	1.55355	13.283	0.000267831	tr|A0A1E5VX68|A0A1E5VX68_9POAL	Crossover junction endonuclease EME1
TraesCS2B01G543300.1	1.27316	9.07827	0.00258665	AT1G72220.1	RING/U-box superfamily protein
TraesCS2B01G543400.1	1.86834	26.1378	3.179e-07	AT2G33170.2	Leucine-rich repeat receptor-like protein kinase family protein
TraesCS2B01G544200.1	1.04205	17.9341	2.28686e-05	tr|M4PPG8|M4PPG8_WHEAT	Glycerol kinase
TraesCS2B01G545600.2	3.45746	9.27043	0.00232884	tr|A0A1J3E390|A0A1J3E390_NOCCA	Clustered mitochondria protein
TraesCS2B01G546800.1	1.64462	17.9995	2.20963e-05	tr|A0A199W9I1|A0A199W9I1_ANACO	NEDD8 ultimate buster 1
TraesCS2B01G552400.1	1.58051	8.03191	0.00459604	tr|M7ZF38|M7ZF38_TRIUA	DNA-directed RNA polymerase subunit beta
TraesCS2B01G553400.1	1.15091	12.7295	0.000359936	AT5G21222.4	protein kinase family protein
TraesCS2B01G554900.1	-1.36244	14.627	0.000131027	tr|M8A766|M8A766_TRIUA	Anthocyanin 5-aromatic acyltransferase
TraesCS2B01G555400.3	5.11384	8.65761	0.00325698	tr|M8A1U0|M8A1U0_TRIUA	Lipoxygenase
TraesCS2B01G556100.4	8.34047	9.88742	0.00166413	tr|M8AU69|M8AU69_AEGTA	DNA polymerase I
TraesCS2B01G562100.1	1.2743	19.5323	9.89154e-06	tr|W5BHT0|W5BHT0_WHEAT	Serine/threonine-protein kinase
TraesCS2B01G563800.1	4.6477	21.214	4.10744e-06	sp|P93194|RPK1_IPONI	Receptor-like protein kinase
TraesCS2B01G569400.1	-1.56184	28.3895	9.92013e-08	tr|A0A072TW71|A0A072TW71_MEDTR	Heavy metal transport/detoxification superfamily protein
TraesCS2B01G569800.1	-1.02017	6.67772	0.00976253	tr|A0A072TW71|A0A072TW71_MEDTR	Heavy metal transport/detoxification superfamily protein
TraesCS2B01G570300.1	-1.13469	10.9231	0.000949722	tr|N1QUX1|N1QUX1_AEGTA	Regulatory protein recX
TraesCS2B01G571800.1	-1.51168	23.2652	1.41132e-06	tr|B9SSJ8|B9SSJ8_RICCO	Triacylglycerol lipase 2, putative
TraesCS2B01G574100.1	1.22283	13.3778	0.000254622	tr|B6TDT6|B6TDT6_MAIZE	Methylthioribose kinase
TraesCS2B01G574500.1	2.73728	13.1023	0.000294931	tr|Q6WSC2|Q6WSC2_ORYSI	Glutathione S-transferase
TraesCS2B01G578000.1	1.52052	29.362	6.00432e-08	tr|A0A061DW10|A0A061DW10_THECC	Polyadenylate-binding protein 1-B-binding protein
TraesCS2B01G584100.1	1.1137	9.02449	0.00266386	tr|A7VM22|A7VM22_MARPO	Receptor-like kinase
TraesCS2B01G585600.1	2.70876	22.4481	2.159e-06	tr|A0A061ET59|A0A061ET59_THECC	ARM repeat superfamily protein
TraesCS2B01G586500.1	1.49089	23.1166	1.52467e-06	tr|M8B068|M8B068_TRIUA	Sacsin
TraesCS2B01G589000.1	-2.76957	15.2074	9.63251e-05	tr|A0A061DG31|A0A061DG31_THECC	Methyl esterase 1, putative
TraesCS2B01G592600.1	-2.37711	32.3454	1.29064e-08	tr|Q8L5E9|Q8L5E9_HORVU	Dof zinc finger protein
TraesCS2B01G595300.1	-1.04948	12.853	0.000336945	tr|M8A2T2|M8A2T2_TRIUA	Allantoinase
TraesCS2B01G603000LC.1	-1.75296	21.3112	3.90444e-06	sp|Q8K019|BCLF1_MOUSE	Bcl-2-associated transcription factor 1
TraesCS2B01G604500.1	2.13577	16.6232	4.55891e-05	AT3G25490.1	Protein kinase family protein
TraesCS2B01G605800.1	-1.64764	12.174	0.000484605	sp|P39062|ACSA_BACSU	Acetyl-coenzyme A synthetase
TraesCS2B01G606600.1	5.9319	9.79223	0.00175251	tr|A0A0U1WYL4|A0A0U1WYL4_ORYGL	Cytochrome P450
TraesCS2B01G608100.1	1.11221	7.27863	0.00697795	tr|A0A0K9P6H8|A0A0K9P6H8_ZOSMR	Cleavage and polyadenylation specificity factor subunit 5
TraesCS2B01G608500.1	1.8406	9.25573	0.0023476	AT4G12010.1	Disease resistance protein (TIR-NBS-LRR class) family
TraesCS2B01G608900.1	-1.21548	16.8631	4.01752e-05	tr|F4JI90|F4JI90_ARATH	Peroxisomal membrane (Mpv17/PMP22) family protein
TraesCS2B01G610800.1	1.04208	7.57916	0.00590469	tr|A0A1D1XIZ7|A0A1D1XIZ7_9ARAE	Chaperone protein DnaJ
TraesCS2B01G615200LC.1	-1.59695	14.2294	0.000161819	AT3G04740.1	RNA polymerase II transcription mediator
TraesCS2B01G619100LC.2	8.25157	6.18981	0.0128488	sp|Q08877|DYN3_RAT	Dynamin-3
TraesCS2B01G625000.1	2.98975	6.46773	0.0109851	tr|A0A1D5U0N8|A0A1D5U0N8_WHEAT	Dirigent protein
TraesCS2B01G625400.1	3.28081	34.7569	3.73562e-09	tr|A0A0U2S6T6|A0A0U2S6T6_ORYSA	NBS-LRR-like resistance protein
TraesCS2B01G626400.1	5.52849	9.83689	0.00171047	tr|A4ZYX4|A4ZYX4_MAIZE	1-deoxy-D-xylulose 5-phosphate synthase
TraesCS2B01G627200.1	-2.37454	26.0488	3.32891e-07	tr|B9SLE9|B9SLE9_RICCO	NAC domain-containing protein, putative
TraesCS2B01G637800LC.1	2.2831	9.69202	0.0018507	tr|A0A0B2R0Q2|A0A0B2R0Q2_GLYSO	LINE-1 reverse transcriptase like
TraesCS2B01G683700LC.1	1.88011	9.38794	0.00218418	tr|C6ZRP4|C6ZRP4_SOYBN	Protein kinase
TraesCS2B01G722000LC.1	1.06447	6.85064	0.00886094	tr|M8BGQ5|M8BGQ5_AEGTA	Protein FAR1-RELATED SEQUENCE 3
TraesCS2B01G757900LC.1	-1.03301	7.54608	0.00601408	AT3G19770.1	Vacuolar sorting protein 9 (VPS9) domain-containing protein
TraesCS2B01G776300LC.1	2.08889	15.939	6.54175e-05	AT2G45150.3	cytidinediphosphate diacylglycerol synthase 4
TraesCS2B01G794500LC.1	-1.62352	15.8381	6.89995e-05	sp|Q52LW3|RHG29_HUMAN	Rho GTPase-activating protein 29
TraesCS2B01G802100LC.1	-1.88708	9.1382	0.00250327	tr|G7J705|G7J705_MEDTR	Isoaspartyl peptidase/L-asparaginase
TraesCS2B01G892500LC.1	3.05007	17.3419	3.1222e-05	tr|B9RMN0|B9RMN0_RICCO	Amino acid transporter, putative
TraesCS2B01G894900LC.1	4.60905	11.2961	0.000776719	tr|Q53JP3|Q53JP3_ORYSJ	Retrotransposon protein, putative, unclassified, expressed
TraesCS2B01G928800LC.1	1.64205	18.4634	1.73199e-05	tr|A0A1J3CAH6|A0A1J3CAH6_NOCCA	Transposon Ty3-G Gag-Pol polyprotein
TraesCS2B01G928900LC.1	2.66852	10.0813	0.00149778	sp|P05962|POL_HV2NZ	Gag-Pol polyprotein
TraesCS2D01G000600.4	2.15587	6.11473	0.013406	tr|B9GK37|B9GK37_POPTR	Polycomb group protein VERNALIZATION 2
TraesCS2D01G004200.1	2.85273	33.712	6.39057e-09	tr|G7I760|G7I760_MEDTR	C2H2-like zinc finger protein
TraesCS2D01G005000.1	7.04572	6.89531	0.00864223	tr|M9QX03|M9QX03_ORYSI	Terpene synthase
TraesCS2D01G007100.1	1.32492	17.7211	2.55779e-05	tr|A0A0K9NPD3|A0A0K9NPD3_ZOSMR	Histone-lysine N-methyltransferase
TraesCS2D01G010200.1	1.01825	6.4518	0.011084	tr|A0A1E5W014|A0A1E5W014_9POAL	Pentatricopeptide repeat-containing protein
TraesCS2D01G014800.1	2.22689	9.59445	0.00195166	tr|A0A1D1YM76|A0A1D1YM76_9ARAE	Fructokinase-2
TraesCS2D01G017000.2	1.85444	12.7533	0.000355372	tr|A0A0U1WXS3|A0A0U1WXS3_ORYNI	Serine-rich 25 kDa antigen protein
TraesCS2D01G017400.1	3.90282	6.70886	0.00959348	tr|M8AWM2|M8AWM2_AEGTA	Serine/threonine-protein kinase
TraesCS2D01G017500.1	10.2162	24.9201	5.97548e-07	tr|A0A0U1WXM9|A0A0U1WXM9_ORYGL	Protein kinase
TraesCS2D01G018100LC.1	1.6272	6.70909	0.00959227	AT4G23160.1	cysteine-rich RECEPTOR-like kinase
TraesCS2D01G018300.1	3.92212	10.6304	0.00111245	AT3G14470.2	NB-ARC domain-containing disease resistance protein
TraesCS2D01G018800.1	1.35515	6.84735	0.0088773	AT1G48090.6	calcium-dependent lipid-binding family protein
TraesCS2D01G019600.2	1.54033	22.1426	2.53126e-06	AT1G65790.1	receptor kinase 1
TraesCS2D01G021500.1	5.69844	56.7542	4.93833e-14	tr|Q9AVM3|Q9AVM3_WHEAT	Cytochrome P450
TraesCS2D01G024600.2	3.14748	8.33591	0.00388689	tr|A0A0U2RTI9|A0A0U2RTI9_ORYSA	NBS-LRR-like resistance protein
TraesCS2D01G024600.3	8.99416	15.8512	6.85215e-05	tr|A0A0U2RTI9|A0A0U2RTI9_ORYSA	NBS-LRR-like resistance protein
TraesCS2D01G025500.1	1.97982	13.1007	0.000295188	sp|P93194|RPK1_IPONI	Receptor-like protein kinase
TraesCS2D01G028600.1	-1.35692	16.9152	3.90881e-05	tr|G7K3S2|G7K3S2_MEDTR	12-oxophytodienoate reductase-like protein
TraesCS2D01G029100.3	2.07322	6.56191	0.0104184	tr|A0A103XII1|A0A103XII1_CYNCS	Actin-related protein
TraesCS2D01G029300.1	10.5781	10.9591	0.000931455	tr|Q9AVM3|Q9AVM3_WHEAT	Cytochrome P450
TraesCS2D01G029500.1	11.1988	20.5162	5.91292e-06	tr|Q9AVQ2|Q9AVQ2_SOLTU	Cytochrome P450
TraesCS2D01G029600.1	6.54963	14.7731	0.000121251	tr|A0A060Q2I0|A0A060Q2I0_WHEAT	Copalyl diphosphate synthase
TraesCS2D01G029700.1	1.88186	9.07974	0.00258456	tr|Q9AVQ2|Q9AVQ2_SOLTU	Cytochrome P450
TraesCS2D01G029900.1	4.04113	14.4483	0.000144057	tr|Q9AVQ2|Q9AVQ2_SOLTU	Cytochrome P450
TraesCS2D01G031800.1	1.08358	15.1317	0.000100264	tr|A4S3B3|A4S3B3_OSTLU	ATP sulfurylase (Sulfate adenylyltransferase)
TraesCS2D01G031900.1	-1.20061	17.0429	3.65449e-05	tr|A0A072TUA7|A0A072TUA7_MEDTR	Zinc finger (Ran-binding) family protein
TraesCS2D01G033100.1	1.31078	9.29983	0.00229175	tr|Q9SQL3|Q9SQL3_POAPR	Chitinase
TraesCS2D01G036800.1	1.29613	19.4369	1.03976e-05	tr|M7ZS52|M7ZS52_TRIUA	Cullin-associated NEDD8-dissociated protein 1
TraesCS2D01G037400.1	-6.408	8.83048	0.0029624	tr|B6SKX7|B6SKX7_MAIZE	Beta-glucosidase
TraesCS2D01G037400.2	3.04779	26.9194	2.12121e-07	tr|B6SKX7|B6SKX7_MAIZE	Beta-glucosidase
TraesCS2D01G039400.1	2.10851	13.3957	0.000252199	tr|A0A061EQW9|A0A061EQW9_THECC	Receptor lectin kinase
TraesCS2D01G039600.3	10.7302	11.4918	0.000699054	tr|R7WAF9|R7WAF9_AEGTA	Glutamyl-tRNA(Gln) amidotransferase subunit A
TraesCS2D01G041400.1	1.37951	10.6779	0.00108421	tr|A0A1B0Z592|A0A1B0Z592_ORYSA	Disease resistance protein
TraesCS2D01G044100.1	2.15123	7.67771	0.00559071	tr|A0A089QAC9|A0A089QAC9_9POAL	Glutathione S-transferase
TraesCS2D01G048800.1	1.40907	12.7317	0.000359511	tr|A0A0K9PAR3|A0A0K9PAR3_ZOSMR	ABC transporter G family member
TraesCS2D01G049500.1	2.92825	14.8779	0.000114698	sp|B3ER92|CH60_AMOA5	60 kDa chaperonin
TraesCS2D01G050700.1	2.48234	26.3883	2.79226e-07	tr|I1J2C4|I1J2C4_BRADI	Serine/threonine-protein kinase
TraesCS2D01G051800.1	12.6639	21.5551	3.43814e-06	tr|W0TUG3|W0TUG3_ACAMN	Pleiotropic drug resistance ABC transporter
TraesCS2D01G052800.1	2.0908	9.488	0.00206821	tr|A0A1D5V0F0|A0A1D5V0F0_WHEAT	Serine/threonine-protein kinase
TraesCS2D01G053300.1	1.95866	19.4529	1.0311e-05	tr|A0A1D5V2F5|A0A1D5V2F5_WHEAT	Serine/threonine-protein kinase
TraesCS2D01G055900.1	4.26615	17.1895	3.38307e-05	tr|B6SW37|B6SW37_MAIZE	Protein kinase
TraesCS2D01G056400.1	1.2733	7.42041	0.00644882	AT5G45480.1	transmembrane protein, putative (DUF594)
TraesCS2D01G057700.1	1.98771	8.71371	0.00315825	AT1G65790.1	receptor kinase 1
TraesCS2D01G060100.3	9.30426	10.2303	0.00138152	tr|A0A1D1XMC9|A0A1D1XMC9_9ARAE	Cleavage and polyadenylation specificity factor subunit 1
TraesCS2D01G060300LC.1	1.17298	10.6051	0.00112777	tr|G7JNF2|G7JNF2_MEDTR	E3 ubiquitin-protein ligase
TraesCS2D01G062600LC.1	2.02122	10.1574	0.0014372	sp|B1LJU8|LPXK_ECOSM	Tetraacyldisaccharide 4'-kinase
TraesCS2D01G063000.1	-2.07324	12.2693	0.000460483	tr|Q8LMQ0|Q8LMQ0_ORYSJ	Heavy metal-associated domain containing protein, expressed
TraesCS2D01G063200.3	1.17376	15.5953	7.84508e-05	tr|M8C4B0|M8C4B0_AEGTA	mRNA-capping enzyme
TraesCS2D01G063900.1	-3.72213	26.0218	3.37592e-07	tr|B2M0U5|B2M0U5_MANES	Aquaporin
TraesCS2D01G064400.1	1.197	8.77995	0.0030456	AT5G07610.1	F-box family protein
TraesCS2D01G065600.1	2.09083	11.0982	0.000864129	tr|M8CFA7|M8CFA7_AEGTA	Ribulose bisphosphate carboxylase small chain
TraesCS2D01G066300.1	2.81531	23.4557	1.27825e-06	tr|B9SUC9|B9SUC9_RICCO	Receptor-kinase, putative
TraesCS2D01G066400.1	1.80974	11.0074	0.000907473	tr|B9SUC9|B9SUC9_RICCO	Receptor-kinase, putative
TraesCS2D01G066900.1	2.38485	24.6155	6.99869e-07	tr|B9SZK5|B9SZK5_RICCO	Receptor-kinase, putative
TraesCS2D01G067800.1	1.33528	17.2025	3.35991e-05	tr|B9SUC9|B9SUC9_RICCO	Receptor-kinase, putative
TraesCS2D01G068100.1	1.68113	14.203	0.000164111	tr|B2ZGK8|B2ZGK8_AEGTA	Acetyl-CoA carboxylase
TraesCS2D01G078500.1	2.3139	25.9415	3.51913e-07	tr|A0A072U2T5|A0A072U2T5_MEDTR	Kinase interacting (KIP1-like) family protein
TraesCS2D01G079600.3	9.2294	6.41225	0.0113336	tr|A7J5U1|A7J5U1_WHEAT	Pseudo-response regulator
TraesCS2D01G079600.6	9.96323	8.22132	0.00414011	tr|A7J5U1|A7J5U1_WHEAT	Pseudo-response regulator
TraesCS2D01G080000.1	-1.10165	11.4783	0.000704137	tr|Q945R5|Q945R5_HORVU	Ascorbate peroxidase
TraesCS2D01G081400.1	4.39153	19.1233	1.22542e-05	tr|W5BP96|W5BP96_WHEAT	MLO-like protein
TraesCS2D01G082200.3	2.79093	6.33635	0.0118288	tr|R7W3J7|R7W3J7_AEGTA	Symplekin
TraesCS2D01G082900.1	1.43274	16.0356	6.21611e-05	tr|M7YRR3|M7YRR3_TRIUA	Syntaxin-binding protein 5-like protein
TraesCS2D01G084300.1	1.80518	23.728	1.10957e-06	tr|W9RW60|W9RW60_9ROSA	AMP deaminase
TraesCS2D01G087100LC.1	2.19467	19.2167	1.16686e-05	sp|P93194|RPK1_IPONI	Receptor-like protein kinase
TraesCS2D01G088600.1	1.82501	23.4011	1.31503e-06	AT2G33170.2	Leucine-rich repeat receptor-like protein kinase family protein
TraesCS2D01G091300.1	-1.38038	9.11773	0.00253144	tr|Q10MQ5|Q10MQ5_ORYSJ	Wound-induced protein 1, putative, expressed
TraesCS2D01G092600.1	1.68682	21.0419	4.49352e-06	tr|A0A061FXF8|A0A061FXF8_THECC	RING/U-box-like protein
TraesCS2D01G093100.1	-1.52556	10.2405	0.00137392	tr|A0A1D5V0S1|A0A1D5V0S1_WHEAT	Hexosyltransferase
TraesCS2D01G093500.1	-2.18778	31.9944	1.54618e-08	tr|S6G1R4|S6G1R4_ORYSJ	DnaJ
TraesCS2D01G093600.1	1.10233	11.2154	0.000811213	tr|A0A072V557|A0A072V557_MEDTR	cAMP-regulated phosphoprotein-like protein
TraesCS2D01G096600.1	2.56	10.5468	0.00116387	sp|B5EZ33|ILVC_SALA4	Ketol-acid reductoisomerase (NADP(+))
TraesCS2D01G100000.2	1.4968	7.09118	0.00774642	tr|N1QX04|N1QX04_AEGTA	Myb family transcription factor APL
TraesCS2D01G101100.1	2.6276	20.9255	4.77486e-06	sp|Q6Z4N6|40G2_ORYSJ	Ricin B-like lectin R40G2
TraesCS2D01G101100.2	2.4366	14.5058	0.00013973	sp|Q6Z4N6|40G2_ORYSJ	Ricin B-like lectin R40G2
TraesCS2D01G101700.2	-1.89815	9.3516	0.00222791	tr|G7KKY6|G7KKY6_MEDTR	Pro-resilin, putative
TraesCS2D01G103200.1	-9.84451	22.3793	2.23769e-06	tr|A0A061DW10|A0A061DW10_THECC	Polyadenylate-binding protein 1-B-binding protein
TraesCS2D01G103300.1	-12.5196	34.3963	4.4957e-09	tr|A0A1E5VFF8|A0A1E5VFF8_9POAL	Mediator of RNA polymerase II transcription subunit 33A
TraesCS2D01G104400.1	-1.14504	6.86976	0.00876663	tr|M8A0H2|M8A0H2_TRIUA	E3 ubiquitin-protein ligase SHPRH
TraesCS2D01G104600.1	1.75296	8.6018	0.00335831	tr|A0A191XX69|A0A191XX69_WHEAT	WRKY transcription factor
TraesCS2D01G104700LC.1	1.91156	11.49	0.000699727	tr|H2KWW2|H2KWW2_ORYSJ	Transposon protein, putative, CACTA, En/Spm sub-class, expressed
TraesCS2D01G106600.1	-1.42039	28.7118	8.39911e-08	tr|W5BPL3|W5BPL3_WHEAT	Potassium transporter
TraesCS2D01G108500.1	2.04805	9.25974	0.00234246	tr|A0A1D5UXL1|A0A1D5UXL1_WHEAT	Peroxidase
TraesCS2D01G109500.1	-6.2698	14.9505	0.000110371	tr|M8BU76|M8BU76_AEGTA	Aspartic proteinase nepenthesin-1
TraesCS2D01G109600.1	-2.93568	8.79005	0.00302878	tr|M8BU76|M8BU76_AEGTA	Aspartic proteinase nepenthesin-1
TraesCS2D01G109900.1	1.66304	12.5603	0.00039403	tr|A0A077D632|A0A077D632_9ERIC	Acyl-CoA dehydrogenase
TraesCS2D01G112200.1	1.0456	15.0516	0.000104611	AT5G51300.3	splicing factor-like protein
TraesCS2D01G113100.1	1.80083	12.165	0.000486943	tr|Q4VSM2|Q4VSM2_HORVV	Universal stress protein
TraesCS2D01G114200.1	-1.28252	10.2597	0.00135971	tr|G7KJ00|G7KJ00_MEDTR	3-oxo-5-alpha-steroid 4-dehydrogenase family protein
TraesCS2D01G114800.1	-1.78584	15.4747	8.3615e-05	tr|H2D7G4|H2D7G4_9FABA	Rubber elongation factor
TraesCS2D01G114900.2	1.3164	8.12489	0.00436616	tr|C1DZB2|C1DZB2_MICCC	Protein arginine methyltransferase
TraesCS2D01G117800.3	9.98418	25.2972	4.91429e-07	tr|A0A1D5UXR9|A0A1D5UXR9_WHEAT	DNA polymerase
TraesCS2D01G118400.2	1.5237	7.19455	0.00731251	tr|A0A1D5U6Z8|A0A1D5U6Z8_WHEAT	Potassium transporter
TraesCS2D01G119200.1	8.20273	9.50763	0.00204619	tr|A0A072U799|A0A072U799_MEDTR	Cation calcium exchanger
TraesCS2D01G120200.1	1.12204	12.3162	0.000449049	tr|D7MQB8|D7MQB8_ARALL	Kinase family protein
TraesCS2D01G124700.1	1.1866	14.2047	0.000163958	tr|A0A0B0PBX1|A0A0B0PBX1_GOSAR	Membrane-associated 30 kDa, chloroplastic
TraesCS2D01G128200.1	-1.42809	22.7639	1.83174e-06	tr|I0JTT6|I0JTT6_WHEAT	Cytochrome P450, putative, expressed
TraesCS2D01G128700.1	-1.85415	11.6409	0.000645159	tr|Q6K9T9|Q6K9T9_ORYSJ	Metallo-beta-lactamase-like
[truncated: 6,252 more rows]
