# Supplementary material for: A membrane-bound ankyrin repeat protein confers race-specific leaf rust disease resistance in wheat
Source: Nat Commun. 2021 Feb 11;12:956. doi: 10.1038/s41467-020-20777-x (PMC7878491; doi:10.1038/s41467-020-20777-x)
Supplement: Supplementary file 9 — Supplementary Data 6 [file 41467_2020_20777_MOESM9_ESM.xlsx]

## Sheet: d
Supplementary Data 6 Results of the RNAseq analysis in Nicotiana benthamiana after transient expression of Lr14a.
Nicotiana gene ontology enrichtment analysis 27 hpi
ID	Up-regulated genes	Total Genes	Over represented p-Value	Adjusted p-Value	Term
GO:0000902	20	134	8.83841e-14	2.12431e-10	cell morphogenesis
GO:0032989	20	134	8.83841e-14	2.12431e-10	cellular component morphogenesis
GO:0048869	24	260	3.3763e-11	5.40996e-08	cellular developmental process
GO:0009653	20	226	1.5244e-09	1.83195e-06	anatomical structure morphogenesis
GO:0015074	25	190	2.28337e-08	2.19524e-05	DNA integration
GO:0048856	21	314	5.98764e-08	4.7971e-05	anatomical structure development
GO:0032502	27	634	8.74194e-06	0.0032325	developmental process
GO:0031012	12	226	0.000105	0.0296903	extracellular matrix
GO:0046872	137	5649	1.40988e-07	9.68183e-05	metal ion binding
GO:0043169	137	5697	2.26641e-07	0.000136183	cation binding
GO:0005509	26	601	1.55252e-06	0.000829216	calcium ion binding
GO:0003700	49	1562	2.91406e-06	0.00116732	DNA-binding transcription factor activity
GO:0051087	8	76	3.38944e-05	0.0116379	chaperone binding
GO:0001671	3	5	4.69646e-05	0.0150506	ATPase activator activity
GO:0046906	29	895	5.86018e-05	0.0176062	tetrapyrrole binding
GO:0004842	26	716	0.00013009	0.0329127	ubiquitin-protein transferase activity
GO:0019787	26	716	0.00013009	0.0329127	ubiquitin-like protein transferase activity
