# Supplementary material for: A membrane-bound ankyrin repeat protein confers race-specific leaf rust disease resistance in wheat
Source: Nat Commun. 2021 Feb 11;12:956. doi: 10.1038/s41467-020-20777-x (PMC7878491; doi:10.1038/s41467-020-20777-x)
Supplement: Supplementary file 10 — Supplementary Data 7 [file 41467_2020_20777_MOESM10_ESM.xlsx]

## Sheet: e
Supplementary Data 7 Results of the RNAseq analysis in Nicotiana benthamiana after transient expression of Lr14a.
Nicotiana differentially expressed genes associated with calcium ion binding 27 hpi
Gene ID	Log FC	P-Value	FDR	Blast-Hit-Accession	Description
Niben101Scf04490g00001	6.12774	1.07826e-66	3.70058e-63	sp|P09189|HSP7C_PETHY	Heat shock cognate 70 kDa protein 2
Niben101Scf03600g01010	2.32334	1.34537e-24	2.60131e-22	sp|Q8RYJ8|CML19_ORYSJ	Putative calcium-binding protein CML19
Niben101Scf00119g05010	1.83301	4.76129e-22	7.82791e-20	sp|Q9LHA8|MD37C_ARATH	Probable mediator of RNA polymerase II transcription subunit 37c
Niben101Scf01685g09002	2.30178	3.3062e-17	4.26174e-15	sp|O81831|CARP1_ARATH	Calcium-binding protein KRP1
Niben101Scf05389g00010	1.49189	7.97762e-17	1.00015e-14	sp|P27322|HSP72_SOLLC	Heat shock cognate 70 kDa protein 2
Niben101Scf00109g07005	2.63844	4.20179e-16	5.03774e-14	sp|Q9SRE6|CML38_ARATH	Calcium-binding protein CML38
Niben101Scf04133g02009	1.63774	3.45302e-13	3.2247e-11	sp|Q93Z27|CML46_ARATH	Probable calcium-binding protein CML46
Niben101Scf04364g01014	1.20034	8.83266e-13	7.89934e-11	sp|P27322|HSP72_SOLLC	Heat shock cognate 70 kDa protein 2
Niben101Scf05588g04009	1.5795	4.86493e-11	3.61004e-09	sp|Q9SRE6|CML38_ARATH	Calcium-binding protein CML38
Niben101Scf02771g01007	1.20394	5.98671e-11	4.39495e-09	sp|P27322|HSP72_SOLLC	Heat shock cognate 70 kDa protein 2
Niben101Scf00578g05007	1.32352	1.05021e-10	7.41246e-09	sp|O81831|CARP1_ARATH	Calcium-binding protein KRP1
Niben101Scf12154g01009	1.20715	1.37148e-10	9.46117e-09	sp|P27322|HSP72_SOLLC	Heat shock cognate 70 kDa protein 2
Niben101Scf05060g07008	1.58977	9.05667e-10	5.65136e-08	sp|Q93Z27|CML46_ARATH	Probable calcium-binding protein CML46
Niben101Scf05522g00002	1.84391	2.99927e-09	1.70847e-07	sp|O81831|CARP1_ARATH	Calcium-binding protein KRP1
Niben101Scf13289g00011	1.52992	6.38821e-09	3.39912e-07	sp|Q9SRE6|CML38_ARATH	Calcium-binding protein CML38
Niben101Scf04886g05003	1.15451	6.8615e-09	3.63686e-07	sp|P22953|MD37E_ARATH	Probable mediator of RNA polymerase II transcription subunit 37e
Niben101Scf23800g00001	1.45991	3.58653e-08	1.72758e-06	sp|Q8RYK0|CML31_ORYSJ	Probable calcium-binding protein CML31
Niben101Scf07586g00004	1.01867	3.85296e-08	1.83977e-06	sp|Q09011|CAST_SOLTU	Calcium-binding protein CAST
Niben101Scf02475g04001	1.0536	5.61296e-08	2.62091e-06	sp|Q9SS31|CML36_ARATH	Probable calcium-binding protein CML36
Niben101Scf01529g04009	1.29527	3.42108e-07	1.33802e-05	sp|Q94BV7|NDB2_ARATH	External alternative NAD(P)H-ubiquinone oxidoreductase B2, mitochondrial
Niben101Scf11105g01005	2.40602	1.33219e-06	4.54934e-05	sp|Q9SRE6|CML38_ARATH	Calcium-binding protein CML38
Niben101Scf00063g10026	1.07737	6.92457e-05	0.00149232	sp|Q93Z27|CML46_ARATH	Probable calcium-binding protein CML46
Niben101Scf04197g00003	1.18426	7.71064e-05	0.00163604	sp|Q9M897|DMP5_ARATH	Protein DMP5
Niben101Scf05029g02016	1.66196	0.000832494	0.012145	sp|Q9LPK5|CML44_ARATH	Probable calcium-binding protein CML44
Niben101Scf03049g00001	1.31983	0.000962914	0.0137054	sp|Q9FDX6|CP1_ARATH	Calcium-binding protein CP1
Niben101Scf03720g00008	1.24735	0.00123127	0.0168083	sp|Q9FDX6|CP1_ARATH	Calcium-binding protein CP1
