# Supplementary material for: A membrane-bound ankyrin repeat protein confers race-specific leaf rust disease resistance in wheat
Source: Nat Commun. 2021 Feb 11;12:956. doi: 10.1038/s41467-020-20777-x (PMC7878491; doi:10.1038/s41467-020-20777-x)
Supplement: Supplementary file 11 — Supplementary Data 8 [file 41467_2020_20777_MOESM11_ESM.xlsx]

## Sheet: f
Supplementary Data 8 Results of the RNAseq analysis in Nicotiana benthamiana after transient expression of Lr14a.
Nicotiana all differentially expressed genes 27 hpi
Gene ID	Log FC	P-Value	FDR	Blast-Hit-Accession	Description
Niben101Scf10384g00017	12.58	1.29e-89	3.55e-85	sp|P04793|HSP13_SOYBN	17.5 kDa class I heat shock protein
Niben101Scf04410g09016	6.43	9.01e-82	1.24e-77	sp|P42730|CLPB1_ARATH	Chaperone protein ClpB1
Novel03144	5.41	8.52e-80	7.79e-76	NA	NA
Niben101Scf01243g03020	3.56	2.08e-77	1.43e-73	sp|Q9SQ64|COR2_PAPSO	Non-functional NADPH-dependent codeinone reductase 2
Niben101Scf00705g04009	9	2.09e-69	1.15e-65	sp|P19244|HSP41_PEA	22.7 kDa class IV heat shock protein
Niben101Scf10384g00016	11.91	7.2e-69	3.29e-65	sp|P04793|HSP13_SOYBN	17.5 kDa class I heat shock protein
Niben101Scf00970g02011	3.22	1.05e-68	4.12e-65	sp|Q9FX99|Y1497_ARATH	Probable receptor-like protein kinase At1g49730
Niben101Scf04490g00001	6.13	1.08e-66	3.7e-63	sp|P09189|HSP7C_PETHY	Heat shock cognate 70 kDa protein
Niben101Scf01362g02011	8.08	2.37e-66	7.22e-63	sp|Q9FLE8|Y5986_ARATH	Uncharacterized protein At5g39865
Niben101Scf09973g00011	6.35	5.84e-66	1.6e-62	sp|P02519|HSP11_SOYBN	17.3 kDa class I heat shock protein
Niben101Scf06977g00014	5.73	7.41e-61	1.85e-57	sp|P42730|CLPB1_ARATH	Chaperone protein ClpB1
Niben101Scf02895g03001	8.08	4.01e-60	9.18e-57	sp|Q9LVK9|ALA7_ARATH	Probable phospholipid-transporting ATPase 7
Niben101Scf00970g02006	4.57	4.7e-56	9.93e-53	sp|P42825|DNAJ2_ARATH	Chaperone protein dnaJ 2
Niben101Scf10384g00014	9.97	4.92e-54	9.65e-51	sp|P04793|HSP13_SOYBN	17.5 kDa class I heat shock protein
Niben101Scf03169g00010	4.15	6.68e-53	1.22e-49	sp|Q80Y75|DJB13_MOUSE	DnaJ homolog subfamily B member 13
Niben101Scf01475g00019	5.07	3.53e-52	6.06e-49	sp|P27880|HSP12_MEDSA	18.2 kDa class I heat shock protein
Niben101Scf01412g00015	5.72	5.58e-52	9.01e-49	sp|Q9SYG1|HS174_ARATH	17.4 kDa class III heat shock protein
Niben101Scf08683g00001	5.68	6.94e-52	1.06e-48	sp|Q9SYG1|HS174_ARATH	17.4 kDa class III heat shock protein
Niben101Scf02895g01003	6.85	2.17e-51	3.14e-48	sp|Q9SSN0|RHD31_ARATH	Protein ROOT HAIR DEFECTIVE 3 homolog 1
Niben101Scf00352g02004	3.67	1.68e-50	2.3e-47	sp|Q9LQX2|MPSR1_ARATH	E3 ubiquitin-protein ligase MPSR1
Niben101Scf04040g08010	5.16	5.27e-49	6.89e-46	sp|O82013|HSP21_SOLPE	17.3 kDa class II heat shock protein
Niben101Scf03966g00004	3.75	2.22e-47	2.65e-44	sp|Q0V4C4|FES1_PHANO	Hsp70 nucleotide exchange factor FES1
Niben101Scf01543g06031	2.96	2.21e-47	2.65e-44	sp|Q9LV09|BOB1_ARATH	Protein BOBBER 1
Niben101Scf02175g06018	6.58	2.8e-47	3.2e-44	sp|O65373|BAG5_ARATH	BAG family molecular chaperone regulator 5, mitochondrial
Niben101Scf05506g06005	2.74	6.54e-47	7.18e-44	sp|P24629|HSP71_SOLLC	Heat shock cognate 70 kDa protein 1
Novel05025	6.79	4.73e-45	4.99e-42	NA	NA
Niben101Ctg10208g00001	8.64	5.28e-44	5.37e-41	sp|O82011|HSP11_SOLPE	17.7 kDa class I heat shock protein
Niben101Scf16406g00009	2.33	2.53e-43	2.48e-40	sp|O60175|OPI10_SCHPO	Protein OPI10 homolog
Niben101Scf12216g00004	3.3	3.24e-43	3.07e-40	NA	NA
Novel03118	2.95	1.46e-42	1.33e-39	NA	NA
Niben101Scf05245g01007	2.77	9.43e-42	8.35e-39	sp|Q9SHF3|AGO2_ARATH	Protein argonaute 2
Niben101Scf02814g01001	3.74	2.01e-41	1.73e-38	NA	NA
Novel02158	4.1	2.54e-41	2.11e-38	NA	NA
Novel00378	7.7	7.87e-41	6.36e-38	NA	NA
Niben101Scf07275g02012	3.27	4.54e-40	3.56e-37	sp|P24629|HSP71_SOLLC	Heat shock cognate 70 kDa protein 1
Niben101Scf10384g00013	3.96	5.06e-40	3.86e-37	sp|O82796|SERC_ARATH	Phosphoserine phosphatase, chloroplastic
Niben101Scf01777g02001	2.42	1.46e-39	1.08e-36	sp|P41152|HSF30_SOLPE	Heat shock factor protein HSF30
Niben101Scf04040g09011	5.06	2.12e-39	1.53e-36	sp|P05477|HSP21_SOYBN	17.9 kDa class II heat shock protein
Novel01446	6.19	2.51e-39	1.76e-36	NA	NA
Novel02522	6.62	3.55e-39	2.44e-36	NA	NA
Niben101Scf03817g16010	3.29	6.97e-39	4.67e-36	sp|Q04960|DNJH_CUCSA	DnaJ protein homolog
Niben101Scf04082g02014	2.78	1.76e-38	1.15e-35	sp|Q9LQX2|MPSR1_ARATH	E3 ubiquitin-protein ligase MPSR1
Niben101Scf02124g01003	9.16	2.1e-38	1.34e-35	sp|P26413|HSP70_SOYBN	Heat shock 70 kDa protein
Niben101Scf02437g06011	6.29	2.16e-38	1.35e-35	sp|P13853|HS17C_ARATH	17.6 kDa class I heat shock protein 3
Novel00527	6.35	2.3e-38	1.4e-35	NA	NA
Novel00052	2.88	1.04e-37	6.21e-35	NA	NA
Novel03898	2.54	1.06e-37	6.21e-35	NA	NA
Niben101Scf09262g01017	3	1.77e-37	1.01e-34	sp|P13853|HS17C_ARATH	17.6 kDa class I heat shock protein 3
Niben101Scf15972g01024	3.91	3.23e-37	1.81e-34	sp|P42730|CLPB1_ARATH	Chaperone protein ClpB1
Novel01834	4.76	6.76e-37	3.71e-34	NA	NA
Novel01969	1.74	5.43e-36	2.92e-33	NA	NA
Niben101Scf04040g09016	4.29	7.17e-36	3.78e-33	sp|P05477|HSP21_SOYBN	17.9 kDa class II heat shock protein
Niben101Scf11552g04016	4.93	7.39e-36	3.83e-33	sp|Q80Y75|DJB13_MOUSE	DnaJ homolog subfamily B member 13
Niben101Scf03953g06002	7.16	1.1e-35	5.62e-33	sp|Q9LJK2|ABAH4_ARATH	Abscisic acid 8'-hydroxylase 4
Niben101Scf10306g00024	4.89	1.6e-35	8e-33	sp|P05477|HSP21_SOYBN	17.9 kDa class II heat shock protein
Novel03195	2.04	1.98e-35	9.71e-33	NA	NA
Novel02260	2.25	2.97e-35	1.43e-32	NA	NA
Niben101Scf08447g09009	2.13	7.2e-35	3.41e-32	sp|Q9SRS9|CHIP_ARATH	E3 ubiquitin-protein ligase CHIP
Novel04751	10.28	7.41e-35	3.45e-32	NA	NA
Niben101Scf00648g00002	3.36	9.12e-35	4.17e-32	sp|Q9LNT9|ASK4_ARATH	SKP1-like protein 4
Niben101Scf10796g00009	2.6	1.74e-34	7.84e-32	sp|P36181|HSP80_SOLLC	Heat shock cognate protein 80
Niben101Scf04040g08015	5.62	3.12e-34	1.38e-31	sp|P05477|HSP21_SOYBN	17.9 kDa class II heat shock protein
Niben101Scf04392g03001	2.9	7.79e-34	3.39e-31	NA	NA
Niben101Scf02756g00004	2.59	8.78e-34	3.77e-31	sp|Q38931|FKB62_ARATH	Peptidyl-prolyl cis-trans isomerase FKBP62
Novel00167	4.03	1.54e-33	6.51e-31	NA	NA
Novel03534	2.77	1.61e-33	6.71e-31	NA	NA
Novel03384	5.2	3.85e-33	1.58e-30	NA	NA
Niben101Scf04748g00003	2.76	4.46e-33	1.8e-30	sp|Q6GQN4|FA32A_DANRE	Protein FAM32A-like
Niben101Scf13344g00009	3.3	5.25e-33	2.09e-30	sp|Q8BPY9|FIGL1_MOUSE	Fidgetin-like protein 1
Novel02176	5.04	6.82e-33	2.67e-30	NA	NA
Niben101Scf10306g00005	5.05	8.33e-33	3.22e-30	sp|P05477|HSP21_SOYBN	17.9 kDa class II heat shock protein
Niben101Scf06812g00010	2.07	9.27e-33	3.54e-30	sp|Q09463|RNF5_CAEEL	E3 ubiquitin ligase rnf-5
Novel01448	2.93	1.18e-32	4.42e-30	NA	NA
Novel00426	3.35	2.9e-32	1.08e-29	NA	NA
Niben101Scf04847g03018	2.85	3.44e-32	1.26e-29	sp|P36181|HSP80_SOLLC	Heat shock cognate protein 80
Novel00118	5.51	3.89e-32	1.41e-29	NA	NA
Novel05082	5.86	4.14e-32	1.48e-29	NA	NA
Novel04818	4.69	4.77e-32	1.68e-29	NA	NA
Niben101Scf01942g01010	2.51	5.6e-32	1.95e-29	NA	NA
Novel04663	2.73	1e-31	3.43e-29	NA	NA
Novel00544	3.51	1.16e-31	3.92e-29	NA	NA
Niben101Scf00371g00005	3.74	1.24e-31	4.14e-29	sp|O80386|CIP7_ARATH	COP1-interacting protein 7
Novel04180	4.19	1.41e-31	4.66e-29	NA	NA
Novel01553	3.7	2.75e-31	8.98e-29	NA	NA
Niben101Scf09973g00013	2.21	4.58e-31	1.46e-28	sp|O82012|HSP12_SOLPE	17.6 kDa class I heat shock protein
Niben101Scf03114g03011	6.84	4.53e-31	1.46e-28	sp|P51819|HSP83_IPONI	Heat shock protein 83
Niben101Scf02601g00002	4.01	8.88e-31	2.8e-28	sp|Q40392|TMVRN_NICGU	TMV resistance protein N
Novel04762	2.26	1.12e-30	3.51e-28	NA	NA
Niben101Scf04289g01012	2.9	1.36e-30	4.19e-28	NA	NA
Niben101Scf09178g01015	2.2	1.64e-30	5e-28	sp|Q0P5L0|RBM42_BOVIN	RNA-binding protein 42
Novel04750	2.44	1.71e-30	5.15e-28	NA	NA
Novel00310	2.42	2.84e-30	8.49e-28	NA	NA
Niben101Scf06684g01005	6.52	3.43e-30	1.01e-27	sp|P51819|HSP83_IPONI	Heat shock protein 83
Novel03836	8.3	6.88e-30	2.01e-27	NA	NA
Niben101Scf09101g02003	1.45	7.09e-30	2.05e-27	sp|Q8VXZ7|AGAL3_ARATH	Alpha-galactosidase 3
Niben101Scf01639g04001	3.26	1.25e-29	3.57e-27	sp|Q9LUH8|HFA6B_ARATH	Heat stress transcription factor A-6b
Niben101Scf02513g00006	4.15	1.56e-29	4.4e-27	sp|P05477|HSP21_SOYBN	17.9 kDa class II heat shock protein
Novel04720	3.57	1.66e-29	4.64e-27	NA	NA
Novel03826	3.56	2.3e-29	6.37e-27	NA	NA
Novel03955	4.27	2.95e-29	8.11e-27	NA	NA
Novel00234	6.45	3.6e-29	9.79e-27	NA	NA
Novel04186	2.03	4.2e-29	1.13e-26	NA	NA
Niben101Scf02969g00003	1.44	4.44e-29	1.18e-26	sp|P27322|HSP72_SOLLC	Heat shock cognate 70 kDa protein 2
Niben101Scf03374g05008	2.84	7.47e-29	1.97e-26	sp|Q9STH1|HSOP3_ARATH	Hsp70-Hsp90 organizing protein 3
Niben101Scf08675g00002	7.36	7.88e-29	2.06e-26	sp|O65373|BAG5_ARATH	BAG family molecular chaperone regulator 5, mitochondrial
Novel01353	3.21	1.34e-28	3.48e-26	NA	NA
Novel01140	3.76	1.52e-28	3.89e-26	NA	NA
Novel04244	4.13	1.59e-28	4.04e-26	NA	NA
Niben101Scf03923g03003	4.13	4.95e-28	1.25e-25	sp|Q9LUH8|HFA6B_ARATH	Heat stress transcription factor A-6b
Niben101Scf00317g09001	3.78	5.43e-28	1.36e-25	sp|P11890|HS23C_OXYRB	Small heat shock protein, chloroplastic
Niben101Scf00449g06008	5.34	8.51e-28	2.11e-25	sp|Q9LHA8|MD37C_ARATH	Probable mediator of RNA polymerase II transcription subunit 37c
Novel00437	3.52	1.95e-27	4.77e-25	NA	NA
Niben101Scf02793g13014	2.06	2.36e-27	5.74e-25	sp|Q8BK64|AHSA1_MOUSE	Activator of 90 kDa heat shock protein ATPase homolog 1
Novel00166	3.47	5.13e-27	1.24e-24	NA	NA
Niben101Scf03541g00018	3.36	8.19e-27	1.96e-24	NA	NA
Novel00804	3.45	9.36e-27	2.21e-24	NA	NA
Novel04752	8.73	1.11e-26	2.61e-24	NA	NA
Niben101Scf03949g02007	4.68	1.16e-26	2.69e-24	sp|Q9SV87|BRN2_ARATH	Protein BEARSKIN2
Novel03340	2.9	1.17e-26	2.69e-24	NA	NA
Niben101Scf02283g00005	4.33	1.67e-26	3.83e-24	sp|P0CH01|AT21A_ARATH	Putative RING-H2 finger protein ATL21A
Niben101Scf05467g02004	2.01	2.19e-26	4.97e-24	sp|C0LGE0|Y1765_ARATH	Probable LRR receptor-like serine/threonine-protein kinase At1g07650
Novel00599	2.43	2.77e-26	6.23e-24	NA	NA
Novel03123	7.55	3.31e-26	7.38e-24	NA	NA
Novel04692	2.61	4.58e-26	1.01e-23	NA	NA
Novel02542	4.23	5.02e-26	1.1e-23	NA	NA
Novel00170	6.36	5.13e-26	1.12e-23	NA	NA
Niben101Scf07321g00007	4.33	5.7e-26	1.23e-23	sp|Q38806|HSP22_ARATH	22.0 kDa heat shock protein
Novel03912	2.38	6.61e-26	1.42e-23	NA	NA
Niben101Scf12868g00008	1.85	1.86e-25	3.96e-23	sp|P24629|HSP71_SOLLC	Heat shock cognate 70 kDa protein 1
Niben101Scf00837g08001	2.95	1.99e-25	4.2e-23	sp|O65373|BAG5_ARATH	BAG family molecular chaperone regulator 5, mitochondrial
Niben101Scf00350g05006	3.2	2.03e-25	4.26e-23	sp|Q9Y2H1|ST38L_HUMAN	Serine/threonine-protein kinase 38-like
Niben101Scf09678g00006	1.69	2.44e-25	5.08e-23	sp|Q84TH4|SR45A_ARATH	Serine/arginine-rich splicing factor SR45a
Niben101Scf25394g01003	1.84	2.62e-25	5.41e-23	NA	NA
Novel03830	3.54	3.88e-25	7.95e-23	NA	NA
Niben101Scf07121g05002	1.94	4.21e-25	8.56e-23	sp|Q55DB6|AHSA_DICDI	Activator of 90 kDa heat shock protein ATPase homolog
Novel03535	2.54	5.14e-25	1.04e-22	NA	NA
Niben101Scf09774g02017	1.68	5.67e-25	1.14e-22	sp|P59910|DJB13_HUMAN	DnaJ homolog subfamily B member 13
Niben101Scf08549g00011	5.85	9.46e-25	1.88e-22	sp|P27880|HSP12_MEDSA	18.2 kDa class I heat shock protein
Niben101Scf03170g03005	1.95	1.2e-24	2.35e-22	NA	NA
Novel00597	2.4	1.2e-24	2.35e-22	NA	NA
Niben101Scf01283g01021	2.68	1.23e-24	2.39e-22	NA	NA
Niben101Scf03600g01010	2.32	1.35e-24	2.6e-22	sp|Q9SRE6|CML38_ARATH	Calcium-binding protein CML38
Niben101Scf06280g06001	4.13	1.63e-24	3.12e-22	sp|Q67YE6|SAP12_ARATH	Zinc finger AN1 domain-containing stress-associated protein 12
Niben101Scf20035g00003	3.62	2.32e-24	4.43e-22	sp|Q8L4N1|PHO34_ARATH	Universal stress protein PHOS34
Novel03573	3.09	2.41e-24	4.57e-22	NA	NA
Niben101Scf03080g04027	7.58	2.88e-24	5.37e-22	sp|Q6RYA0|SABP2_TOBAC	Salicylic acid-binding protein 2
Novel01908	3.64	2.87e-24	5.37e-22	NA	NA
Niben101Scf02774g01003	3.47	2.97e-24	5.51e-22	sp|Q9FHQ3|HS157_ARATH	15.7 kDa heat shock protein, peroxisomal
Niben101Scf07428g01006	1.73	6.21e-24	1.14e-21	sp|Q38931|FKB62_ARATH	Peptidyl-prolyl cis-trans isomerase FKBP62
Novel00349	8.66	7.93e-24	1.45e-21	NA	NA
Lr14aUTRCDSUTR	16.76	9.44e-24	1.72e-21	NA	NA
Niben101Scf00176g05007	2.49	9.96e-24	1.8e-21	sp|Q8GWL1|HSA32_ARATH	Protein HEAT-STRESS-ASSOCIATED 32
Novel03251	8.77	1.28e-23	2.29e-21	NA	NA
Novel01187	2.11	1.52e-23	2.71e-21	NA	NA
Novel02627	2.83	2.39e-23	4.24e-21	NA	NA
Niben101Scf05392g00005	6.05	3.16e-23	5.56e-21	NA	NA
Niben101Scf11137g01016	1.41	3.27e-23	5.71e-21	sp|Q80Y75|DJB13_MOUSE	DnaJ homolog subfamily B member 13
Niben101Scf06412g04013	1.85	3.86e-23	6.71e-21	sp|Q8VZL6|SWC4_ARATH	SWR1-complex protein 4
Novel03181	3.72	5.07e-23	8.76e-21	NA	NA
Novel03633	5.37	5.37e-23	9.21e-21	NA	NA
Novel04335	2.75	1.07e-22	1.82e-20	NA	NA
Niben101Scf08390g02012	7.12	1.1e-22	1.87e-20	sp|P19244|HSP41_PEA	22.7 kDa class IV heat shock protein
Novel03136	2.42	1.87e-22	3.15e-20	NA	NA
Niben101Scf05469g02008	8.2	2.19e-22	3.67e-20	sp|Q9C9U5|SIS8_ARATH	Probable serine/threonine-protein kinase SIS8
Niben101Scf09189g00005	1.55	3.39e-22	5.64e-20	sp|Q9SZ69|SAP7_ARATH	Zinc finger A20 and AN1 domain-containing stress-associated protein 7
Niben101Scf05612g01003	2.69	4.22e-22	6.98e-20	NA	NA
Niben101Scf00119g05010	1.83	4.76e-22	7.83e-20	sp|Q9LHA8|MD37C_ARATH	Probable mediator of RNA polymerase II transcription subunit 37c
Niben101Scf00949g01010	1.35	1.27e-21	2.07e-19	sp|Q9ZQW8|U2AFA_ORYSJ	Splicing factor U2af small subunit A
Novel01180	1.96	1.41e-21	2.3e-19	NA	NA
Niben101Scf01494g01007	5.15	1.57e-21	2.54e-19	sp|Q0WPE9|NAT7_ARATH	Nucleobase-ascorbate transporter 7
Niben101Scf10384g00015	6.28	2.35e-21	3.78e-19	sp|P04793|HSP13_SOYBN	17.5 kDa class I heat shock protein
Niben101Scf03536g01017	1.85	1.23e-20	1.96e-18	sp|U3U992|UGT8_CATRO	7-deoxyloganetic acid glucosyltransferase
Novel02804	1.64	1.7e-20	2.69e-18	NA	NA
Novel02514	3.13	2.12e-20	3.35e-18	NA	NA
Niben101Scf01519g04003	3.08	2.2e-20	3.45e-18	sp|O80813|YC20L_ARATH	Ycf20-like protein
Niben101Scf04091g00013	4.83	2.28e-20	3.55e-18	sp|P11890|HS23C_OXYRB	Small heat shock protein, chloroplastic
Niben101Scf01999g05004	2.54	2.8e-20	4.35e-18	sp|Q9M427|UBP1_NICPL	Oligouridylate-binding protein 1
Niben101Scf02215g05009	2.01	3.47e-20	5.36e-18	sp|Q09463|RNF5_CAEEL	E3 ubiquitin ligase rnf-5
Novel01346	4.05	4.99e-20	7.65e-18	NA	NA
Novel02703	3.92	6.87e-20	1.05e-17	NA	NA
Novel05060	2.9	7.02e-20	1.06e-17	NA	NA
Novel02420	4.3	7.6e-20	1.15e-17	NA	NA
Novel00054	1.82	8.02e-20	1.2e-17	NA	NA
Novel00553	1.73	8.64e-20	1.29e-17	NA	NA
Niben101Scf05310g01002	1.51	8.86e-20	1.32e-17	sp|Q28EW0|TM87A_XENTR	Transmembrane protein 87A
Niben101Scf03478g00008	2.62	9.75e-20	1.44e-17	sp|Q4R7Y5|DNJB6_MACFA	DnaJ homolog subfamily B member 6
Novel00879	4.52	1.04e-19	1.52e-17	NA	NA
Novel03914	2.12	1.04e-19	1.52e-17	NA	NA
Novel04615	4.34	1.68e-19	2.44e-17	NA	NA
Niben101Scf02090g07010	8.36	2.21e-19	3.2e-17	sp|Q9FR62|P23A_BRANA	Co-chaperone protein p23-1
Novel03461	3.97	2.7e-19	3.88e-17	NA	NA
Novel01019	1.32	2.78e-19	3.98e-17	NA	NA
Novel03330	3.34	4.05e-19	5.77e-17	NA	NA
Novel04919	2.11	5.65e-19	8e-17	NA	NA
Novel02068	4.27	1.35e-18	1.91e-16	NA	NA
Novel03231	1.86	1.54e-18	2.15e-16	NA	NA
Niben101Scf00693g02022	1.55	1.59e-18	2.21e-16	sp|P36181|HSP80_SOLLC	Heat shock cognate protein 80
Niben101Scf08447g01020	1.78	1.91e-18	2.64e-16	sp|Q38931|FKB62_ARATH	Peptidyl-prolyl cis-trans isomerase FKBP62
Novel03424	5.02	2.12e-18	2.92e-16	NA	NA
Novel02279	4.77	2.77e-18	3.8e-16	NA	NA
Novel03575	2.99	3.86e-18	5.28e-16	NA	NA
Niben101Scf02912g00010	1.35	4.09e-18	5.55e-16	sp|Q9FJL3|FKB65_ARATH	Peptidyl-prolyl cis-trans isomerase FKBP65
Niben101Scf00447g00019	2.78	4.59e-18	6.21e-16	sp|O82345|BAG6_ARATH	BAG family molecular chaperone regulator 6
Novel04757	3.08	4.92e-18	6.62e-16	NA	NA
Novel04902	2.39	6.71e-18	8.99e-16	NA	NA
Novel01910	2.35	8.06e-18	1.07e-15	NA	NA
Novel04543	1.76	1.23e-17	1.64e-15	NA	NA
Novel04794	3.41	1.57e-17	2.07e-15	NA	NA
Niben101Scf25396g00003	1.18	1.64e-17	2.16e-15	NA	NA
Novel00993	2.42	2.21e-17	2.89e-15	NA	NA
Novel04290	4.69	2.6e-17	3.38e-15	NA	NA
Novel02862	1.71	3.17e-17	4.1e-15	NA	NA
Niben101Scf01685g09002	2.3	3.31e-17	4.26e-15	sp|O81831|CARP1_ARATH	Calcium-binding protein KRP1
Novel02312	4.61	4.3e-17	5.51e-15	NA	NA
Niben101Scf10384g02003	1.57	5.13e-17	6.55e-15	sp|Q84TH4|SR45A_ARATH	Serine/arginine-rich splicing factor SR45a
Niben101Scf02477g00013	1.17	5.34e-17	6.79e-15	sp|Q39247|2ABB_ARATH	Serine/threonine protein phosphatase 2A 55 kDa regulatory subunit B beta isoform
Niben101Scf04445g04012	1.64	5.37e-17	6.8e-15	sp|Q9FN03|UVR8_ARATH	Ultraviolet-B receptor UVR8
Novel02216	4.08	5.74e-17	7.23e-15	NA	NA
Niben101Scf05389g00010	1.49	7.98e-17	1e-14	sp|P27322|HSP72_SOLLC	Heat shock cognate 70 kDa protein 2
Niben101Scf20924g01011	8.12	9.66e-17	1.21e-14	sp|O23044|PER3_ARATH	Peroxidase 3
Novel04470	3.23	1.02e-16	1.26e-14	NA	NA
Niben101Scf01587g01006	3.52	1.33e-16	1.65e-14	sp|Q9LV58|MBF1C_ARATH	Multiprotein-bridging factor 1c
Niben101Scf07436g00006	1.92	1.43e-16	1.77e-14	sp|Q1PDW5|FTSH6_ARATH	ATP-dependent zinc metalloprotease FTSH 6, chloroplastic
Niben101Scf00176g05008	1.9	1.72e-16	2.11e-14	sp|Q8GWL1|HSA32_ARATH	Protein HEAT-STRESS-ASSOCIATED 32
Novel04518	1.55	2.34e-16	2.85e-14	NA	NA
Novel02021	1.29	2.61e-16	3.17e-14	NA	NA
Niben101Scf06280g06002	4.49	3.69e-16	4.47e-14	sp|Q67YE6|SAP12_ARATH	Zinc finger AN1 domain-containing stress-associated protein 12
Niben101Scf00851g02011	1.62	3.74e-16	4.51e-14	sp|Q84TG3|PUB23_ARATH	E3 ubiquitin-protein ligase PUB23
Niben101Scf00109g07005	2.64	4.2e-16	5.04e-14	sp|Q9SRE6|CML38_ARATH	Calcium-binding protein CML38
Novel03984	4.18	4.27e-16	5.09e-14	NA	NA
Niben101Scf00735g06023	1.77	5.02e-16	5.97e-14	sp|Q8VZ42|SAP11_ARATH	Zinc finger AN1 and C2H2 domain-containing stress-associated protein 11
Novel03421	4.43	6.86e-16	8.12e-14	NA	NA
Niben101Scf03326g04014	1.89	1.39e-15	1.64e-13	NA	NA
Novel03038	1.64	1.44e-15	1.69e-13	NA	NA
Niben101Scf14036g00004	1.23	1.57e-15	1.84e-13	sp|Q93YR3|F10AL_ARATH	FAM10 family protein At4g22670
Novel04190	2.04	1.58e-15	1.84e-13	NA	NA
Niben101Ctg12141g00005	1.97	1.97e-15	2.28e-13	NA	NA
Niben101Scf03747g00005	2.18	1.99e-15	2.3e-13	NA	NA
Novel01489	1.55	2.5e-15	2.87e-13	NA	NA
Niben101Scf15166g03015	1.11	2.54e-15	2.91e-13	sp|P36181|HSP80_SOLLC	Heat shock cognate protein 80
Niben101Scf10336g01001	1.31	2.7e-15	3.07e-13	sp|Q5XF51|3MMP_ARATH	Metalloendoproteinase 3-MMP
Novel03637	2.59	2.88e-15	3.27e-13	NA	NA
Novel03379	1.36	3.38e-15	3.82e-13	NA	NA
Novel00245	1.95	3.49e-15	3.93e-13	NA	NA
Novel03845	2.23	4.04e-15	4.52e-13	NA	NA
Niben101Scf11108g00008	1.73	4.38e-15	4.89e-13	sp|Q9LYG9|MSL10_ARATH	Mechanosensitive ion channel protein 10
Novel00930	2.27	4.95e-15	5.5e-13	NA	NA
Niben101Scf04535g02012	1.37	5.54e-15	6.14e-13	sp|O80763|NRX1_ARATH	Probable nucleoredoxin 1
Niben101Scf00225g06013	2.18	6.14e-15	6.77e-13	NA	NA
Niben101Scf05901g01008	1.99	7e-15	7.69e-13	sp|O04133|SRC2_SOYBN	Protein SRC2
Niben101Scf02398g01001	3.8	7.04e-15	7.71e-13	sp|Q9ZUD9|SRO2_ARATH	Probable inactive poly [ADP-ribose] polymerase SRO2
Novel01099	1.42	7.41e-15	8.07e-13	NA	NA
Niben101Scf05056g00004	2.3	7.98e-15	8.66e-13	sp|Q9T0D3|HFB2B_ARATH	Heat stress transcription factor B-2b
Novel03635	2.33	8.28e-15	8.95e-13	NA	NA
Niben101Scf07868g00002	2.49	9.1e-15	9.8e-13	NA	NA
Niben101Scf00410g02014	1.27	9.66e-15	1.04e-12	sp|Q8BU04|UBR7_MOUSE	Putative E3 ubiquitin-protein ligase UBR7
Novel00931	2.41	1.31e-14	1.4e-12	NA	NA
Novel00776	2.56	1.66e-14	1.77e-12	NA	NA
Niben101Scf01594g05015	1.28	2.38e-14	2.52e-12	sp|P34893|CH10_ARATH	10 kDa chaperonin, mitochondrial
Novel00465	2.31	2.42e-14	2.55e-12	NA	NA
Niben101Scf07868g00001	1.87	2.42e-14	2.55e-12	NA	NA
Novel03167	2.45	2.52e-14	2.64e-12	NA	NA
Novel00654	2.37	2.89e-14	3.02e-12	NA	NA
Niben101Scf10423g01005	1.61	3.07e-14	3.19e-12	NA	NA
Novel03253	1.83	3.1e-14	3.21e-12	NA	NA
Niben101Scf01574g09001	1.36	3.23e-14	3.34e-12	NA	NA
Novel00750	1.88	3.47e-14	3.56e-12	NA	NA
Novel02830	2.71	3.46e-14	3.56e-12	NA	NA
Niben101Scf03770g02001	2.17	3.53e-14	3.6e-12	sp|Q8RXW0|RBL14_ARATH	Rhomboid-like protein 14, mitochondrial
Niben101Scf08020g05009	2	4.63e-14	4.7e-12	sp|Q9SJ52|NHL10_ARATH	NDR1/HIN1-like protein 10
Novel01932	2.29	4.74e-14	4.8e-12	NA	NA
Niben101Scf29276g00001	2.13	6.48e-14	6.54e-12	sp|O65674|ASK12_ARATH	SKP1-like protein 12
Niben101Scf05146g04021	2.15	7.21e-14	7.23e-12	sp|Q8RV04|TI141_ARATH	Mitochondrial import inner membrane translocase subunit TIM14-1
Niben101Scf04792g02006	3.22	7.21e-14	7.23e-12	NA	NA
Novel04574	1.43	7.47e-14	7.46e-12	NA	NA
Niben101Scf02622g07005	1.63	7.71e-14	7.67e-12	sp|Q4V3C8|PDPK2_ARATH	3-phosphoinositide-dependent protein kinase 2
Niben101Scf00225g06014	2.74	8.43e-14	8.36e-12	NA	NA
Novel00402	3.3	9.02e-14	8.91e-12	NA	NA
Novel00350	3.12	9.52e-14	9.37e-12	NA	NA
Niben101Scf04489g00008	1.62	9.8e-14	9.61e-12	sp|Q8VYZ5|PWP2_ARATH	Periodic tryptophan protein 2
Niben101Scf30302g00003	4.97	1.29e-13	1.26e-11	sp|O24111|RS5_NICPL	40S ribosomal protein S5 (Fragment)
Novel04501	2.93	1.37e-13	1.34e-11	NA	NA
Novel03174	2.09	1.42e-13	1.37e-11	NA	NA
Niben101Scf01343g00017	3.19	1.59e-13	1.53e-11	sp|Q9LFU0|DOT3_ARATH	BTB/POZ domain-containing protein DOT3
Niben101Scf06280g01016	2.49	1.83e-13	1.76e-11	sp|Q9LHD2|GATLA_ARATH	Probable galacturonosyltransferase-like 10
Niben101Scf00713g01012	1.26	2.07e-13	1.99e-11	sp|Q54HG4|RMP_DICDI	RNA polymerase II subunit 5-mediating protein homolog
Niben101Scf08586g05009	1.58	2.29e-13	2.19e-11	NA	NA
Novel04038	1.3	2.48e-13	2.36e-11	NA	NA
Niben101Scf03094g05009	1.17	2.6e-13	2.47e-11	sp|Q9HB71|CYBP_HUMAN	Calcyclin-binding protein
Novel02141	1.9	2.75e-13	2.6e-11	NA	NA
Niben101Scf03652g03001	1.6	2.97e-13	2.8e-11	NA	NA
Niben101Scf00080g05006	2.16	3.25e-13	3.06e-11	sp|Q96289|ZAT10_ARATH	Zinc finger protein ZAT10
Novel04522	1.05	3.3e-13	3.09e-11	NA	NA
Niben101Scf04133g02009	1.64	3.45e-13	3.22e-11	sp|Q93Z27|CML46_ARATH	Probable calcium-binding protein CML46
Niben101Scf22524g00006	2.27	3.61e-13	3.36e-11	NA	NA
Novel03743	2.14	3.78e-13	3.5e-11	NA	NA
Niben101Scf09387g03018	1.31	3.98e-13	3.68e-11	sp|Q9STH1|HSOP3_ARATH	Hsp70-Hsp90 organizing protein 3
Niben101Scf01109g03004	1.95	4.05e-13	3.73e-11	NA	NA
Novel00173	1.15	4.07e-13	3.74e-11	NA	NA
Niben101Scf07050g00006	1.17	4.28e-13	3.9e-11	sp|Q1PER6|APX2_ARATH	L-ascorbate peroxidase 2, cytosolic
Novel02519	2.34	4.57e-13	4.16e-11	NA	NA
Niben101Scf27527g00004	1.96	5.41e-13	4.91e-11	NA	NA
Niben101Scf06739g05004	1.53	5.64e-13	5.1e-11	sp|Q9ZUF4|RIPK_ARATH	Serine/threonine-protein kinase RIPK
Niben101Scf02915g00007	6.05	7.91e-13	7.12e-11	sp|Q1PFW3|CCSDS_ARATH	Cyclin-SDS
Novel04398	1.25	8.32e-13	7.47e-11	NA	NA
Niben101Scf04364g01014	1.2	8.83e-13	7.9e-11	sp|P27322|HSP72_SOLLC	Heat shock cognate 70 kDa protein 2
Niben101Scf22432g00001	1.1	9.08e-13	8.1e-11	sp|P37064|ASO_CUCPM	L-ascorbate oxidase
Niben101Scf03482g01011	1.84	9.98e-13	8.87e-11	sp|Q9FUT0|GSTU9_ARATH	Glutathione S-transferase U9
Niben101Scf02842g00004	2.76	1.21e-12	1.07e-10	sp|Q9FLD7|GT14A_ARATH	Beta-glucuronosyltransferase GlcAT14A
Novel04643	2.55	1.53e-12	1.35e-10	NA	NA
Niben101Scf00254g04001	1.37	1.77e-12	1.56e-10	NA	NA
Niben101Scf00644g00021	1.85	2.03e-12	1.78e-10	sp|O64818|Y2309_ARATH	Uncharacterized protein At2g23090
Novel03269	2.05	2.07e-12	1.81e-10	NA	NA
Niben101Scf04779g01020	1.28	2.45e-12	2.13e-10	sp|Q9STH1|HSOP3_ARATH	Hsp70-Hsp90 organizing protein 3
Niben101Scf03830g02010	1.42	2.51e-12	2.18e-10	NA	NA
Novel03970	1.81	2.67e-12	2.31e-10	NA	NA
Niben101Scf02494g07010	1.05	2.99e-12	2.58e-10	sp|Q9LVA7|ICLN_ARATH	Chloride conductance regulatory protein ICln
Niben101Scf08020g06001	1.56	3.48e-12	2.99e-10	sp|Q9SJ52|NHL10_ARATH	NDR1/HIN1-like protein 10
Niben101Scf12672g00005	1.2	3.64e-12	3.12e-10	NA	NA
Niben101Scf01352g00003	1.32	3.7e-12	3.16e-10	NA	NA
Niben101Scf30081g00016	3.38	3.92e-12	3.34e-10	sp|O04660|GLR21_ARATH	Glutamate receptor 2.1
Niben101Scf04939g01005	3.07	3.96e-12	3.37e-10	sp|Q58FX0|BAP2_ARATH	BON1-associated protein 2
Niben101Scf02790g03008	2.27	4.13e-12	3.5e-10	sp|Q2LZZ7|TRC_DROPS	Serine/threonine-protein kinase tricorner
Novel03982	1.4	4.3e-12	3.62e-10	NA	NA
Novel03753	2.56	4.34e-12	3.64e-10	NA	NA
Novel01813	1.28	4.46e-12	3.74e-10	NA	NA
Niben101Scf10338g00011	1.09	4.56e-12	3.8e-10	sp|Q6GPW4|TM205_XENLA	Transmembrane protein 205
Niben101Scf02842g00014	1.21	5.79e-12	4.8e-10	sp|Q05046|CH62_CUCMA	Chaperonin CPN60-2, mitochondrial
Niben101Scf15373g00007	1.74	5.95e-12	4.92e-10	NA	NA
Niben101Scf03953g03024	1.58	6.65e-12	5.48e-10	NA	NA
Niben101Scf11689g03003	1.51	6.87e-12	5.65e-10	sp|Q9FN67|Y5133_ARATH	BTB/POZ domain-containing protein At5g41330
Niben101Scf11649g01009	1.75	6.92e-12	5.67e-10	NA	NA
Novel02600	6.74	1.05e-11	8.55e-10	NA	NA
Niben101Scf03169g06008	1.3	1.11e-11	9e-10	sp|Q9FN29|ATB52_ARATH	Homeobox-leucine zipper protein ATHB-52
Niben101Scf10436g03001	1.18	1.11e-11	9e-10	sp|Q9XF63|ATL3_ARATH	RING-H2 finger protein ATL3
Novel00321	1.14	1.16e-11	9.37e-10	NA	NA
Niben101Scf00307g01046	1.35	1.17e-11	9.43e-10	sp|Q65XS5|BC10_ORYSJ	Glycosyltransferase BC10
Niben101Scf05332g00007	1.07	1.2e-11	9.64e-10	sp|D5LXJ0|CIP73_LOTJA	Ubiquitin-like domain-containing protein CIP73
Novel03727	2.33	1.25e-11	1e-09	NA	NA
Niben101Scf02775g00001	2	1.27e-11	1.02e-09	sp|O80337|EF100_ARATH	Ethylene-responsive transcription factor 1A
Niben101Scf00154g05017	1.75	1.28e-11	1.02e-09	sp|Q6K4N0|RSZ21_ORYSJ	Serine/arginine-rich splicing factor RSZ21
Niben101Scf06825g01019	1.88	1.41e-11	1.12e-09	sp|Q9FZ89|Y1815_ARATH	UPF0426 protein At1g28150, chloroplastic
Novel00749	1.37	1.43e-11	1.13e-09	NA	NA
Niben101Scf01145g00020	1.35	1.45e-11	1.15e-09	sp|Q6L3N7|R1C3_SOLDE	Putative late blight resistance protein homolog R1C-3
Niben101Scf08575g03004	1.19	1.49e-11	1.17e-09	sp|Q8LD98|NHL6_ARATH	NDR1/HIN1-like protein 6
Niben101Scf11874g00006	1.09	1.58e-11	1.24e-09	NA	NA
Niben101Scf11037g00006	1.35	1.73e-11	1.35e-09	sp|P46423|GSTF_HYOMU	Glutathione S-transferase
Novel02702	2.19	1.8e-11	1.4e-09	NA	NA
Niben101Scf00442g10002	1.69	2.02e-11	1.56e-09	NA	NA
Niben101Scf03555g01001	1.15	2.25e-11	1.74e-09	sp|Q9LNJ3|APF2_ARATH	Aspartyl protease family protein 2
Niben101Scf00935g00013	1.41	2.37e-11	1.82e-09	sp|Q65XS5|BC10_ORYSJ	Glycosyltransferase BC10
Niben101Scf07785g00005	1.18	2.4e-11	1.84e-09	NA	NA
Niben101Scf01623g14008	1.26	2.42e-11	1.85e-09	sp|Q6GPW4|TM205_XENLA	Transmembrane protein 205
Niben101Scf08001g00002	1.55	2.63e-11	2e-09	sp|Q96289|ZAT10_ARATH	Zinc finger protein ZAT10
Niben101Scf05385g03009	1.25	3.27e-11	2.48e-09	NA	NA
Niben101Scf05142g00026	1.5	3.83e-11	2.89e-09	NA	NA
Niben101Scf05938g00001	1.24	4.03e-11	3.03e-09	NA	NA
Novel03320	1.46	4.1e-11	3.08e-09	NA	NA
Niben101Scf05883g00008	1.17	4.53e-11	3.38e-09	sp|O23207|FQRL2_ARATH	Probable NAD(P)H dehydrogenase (quinone) FQR1-like 2
Niben101Scf04422g03014	1.54	4.83e-11	3.59e-09	sp|Q9SEU4|SRC33_ARATH	Serine/arginine-rich SC35-like splicing factor SCL33
Niben101Scf05588g04009	1.58	4.86e-11	3.61e-09	sp|Q9SRE6|CML38_ARATH	Calcium-binding protein CML38
Novel04116	2.22	5.43e-11	4.01e-09	NA	NA
Niben101Scf21408g00019	1.47	5.83e-11	4.29e-09	sp|Q0DI31|CYC_ORYSJ	Cytochrome c
Niben101Scf02771g01007	1.2	5.99e-11	4.39e-09	sp|P27322|HSP72_SOLLC	Heat shock cognate 70 kDa protein 2
Novel02839	1.28	6.05e-11	4.43e-09	NA	NA
Novel01657	1.68	6.11e-11	4.46e-09	NA	NA
Niben101Scf15632g00019	1.21	7.15e-11	5.2e-09	NA	NA
Niben101Scf00819g08010	1.2	7.26e-11	5.28e-09	sp|Q9LYM3|LOR14_ARATH	Protein LURP-one-related 14
Niben101Scf00127g04004	1.18	7.51e-11	5.44e-09	sp|F4HQD4|HSP7P_ARATH	Heat shock 70 kDa protein 15
Niben101Scf08065g01002	1.36	7.54e-11	5.45e-09	sp|Q9C9K7|AHL29_ARATH	AT-hook motif nuclear-localized protein 29
Novel00217	1.79	7.67e-11	5.53e-09	NA	NA
Novel00499	5.35	7.74e-11	5.56e-09	NA	NA
Novel01357	1.27	8.3e-11	5.95e-09	NA	NA
Niben101Scf29076g00011	1.08	8.94e-11	6.39e-09	sp|Q05046|CH62_CUCMA	Chaperonin CPN60-2, mitochondrial
Niben101Scf08566g02007	2.22	9.31e-11	6.64e-09	sp|Q7XJE6|MCA1_ARATH	Metacaspase-1
Niben101Scf24482g00010	1.65	9.43e-11	6.69e-09	sp|Q9LMU1|EGY3_ARATH	Probable zinc metallopeptidase EGY3, chloroplastic
Niben101Scf05307g01014	1.2	9.42e-11	6.69e-09	NA	NA
Niben101Scf00578g05007	1.32	1.05e-10	7.41e-09	sp|O81831|CARP1_ARATH	Calcium-binding protein KRP1
Niben101Scf06936g02003	3.37	1.11e-10	7.8e-09	sp|Q84TK1|BH010_ARATH	Transcription factor bHLH10
Novel04520	1.09	1.23e-10	8.6e-09	NA	NA
Niben101Scf00530g11015	1.49	1.29e-10	9.02e-09	NA	NA
Niben101Scf00916g00007	3.87	1.31e-10	9.13e-09	sp|Q2TA14|PCP_BOVIN	Lysosomal Pro-X carboxypeptidase
Niben101Scf33454g00015	1.84	1.31e-10	9.13e-09	NA	NA
Niben101Scf02139g02009	1.51	1.34e-10	9.28e-09	sp|Q9LZF6|CD48E_ARATH	Cell division control protein 48 homolog E
Niben101Scf12154g01009	1.21	1.37e-10	9.46e-09	sp|P27322|HSP72_SOLLC	Heat shock cognate 70 kDa protein 2
Niben101Scf00139g00004	1.1	1.37e-10	9.46e-09	sp|Q9LHP2|SL30A_ARATH	Serine/arginine-rich SC35-like splicing factor SCL30A
Niben101Scf00149g03002	1.79	1.47e-10	1.01e-08	sp|Q9SDW0|TGT3A_ARATH	Trihelix transcription factor GT-3a
Novel01221	1.38	1.49e-10	1.02e-08	NA	NA
Niben101Scf00370g03012	1.48	1.68e-10	1.14e-08	sp|Q5KS50|NPH3_ORYSJ	Coleoptile phototropism protein 1
Novel01952	1.19	1.67e-10	1.14e-08	NA	NA
Novel00668	1.47	1.67e-10	1.14e-08	NA	NA
Niben101Scf13776g00009	1.39	1.75e-10	1.19e-08	sp|Q6NLC8|Y1648_ARATH	Uncharacterized protein At1g66480
Novel04795	2	1.89e-10	1.28e-08	NA	NA
Niben101Scf08034g01002	1.29	1.9e-10	1.29e-08	sp|Q9FMS6|CAF1K_ARATH	Probable CCR4-associated factor 1 homolog 11
Niben101Scf01681g11005	1.97	1.96e-10	1.32e-08	NA	NA
Niben101Scf02479g03009	1.5	2.01e-10	1.35e-08	NA	NA
Niben101Scf04036g04007	1.95	2.21e-10	1.48e-08	sp|Q8VZG2|HSR4_ARATH	Protein HYPER-SENSITIVITY-RELATED 4
Novel01617	1.58	2.21e-10	1.48e-08	NA	NA
Niben101Scf01494g15008	1.52	2.45e-10	1.64e-08	NA	NA
Niben101Scf07567g00001	3.9	2.62e-10	1.75e-08	NA	NA
Niben101Scf02350g00004	2.47	2.71e-10	1.8e-08	NA	NA
Novel03657	1.69	2.77e-10	1.84e-08	NA	NA
Niben101Scf00611g11029	1.25	2.98e-10	1.97e-08	sp|O82645|IQM1_ARATH	IQ domain-containing protein IQM1
Niben101Scf04294g04016	2.45	2.97e-10	1.97e-08	NA	NA
Niben101Scf02913g00014	1.84	3.1e-10	2.04e-08	sp|Q9FT97|AGAL1_ARATH	Alpha-galactosidase 1
Novel03039	1.52	3.15e-10	2.07e-08	NA	NA
Novel01107	1.54	3.39e-10	2.22e-08	NA	NA
Novel04499	1.17	3.51e-10	2.29e-08	NA	NA
Niben101Scf00381g03001	1.09	3.62e-10	2.36e-08	sp|Q9SVW8|PIRL4_ARATH	Plant intracellular Ras-group-related LRR protein 4
Niben101Scf01037g10003	1.28	3.65e-10	2.37e-08	sp|Q9FGK4|B561J_ARATH	Cytochrome b561 and DOMON domain-containing protein At5g47530
Niben101Scf00488g04007	1.35	4.43e-10	2.88e-08	sp|Q9LV16|B3GTJ_ARATH	Hydroxyproline O-galactosyltransferase GALT6
Niben101Scf00127g04010	1.2	4.7e-10	3.04e-08	sp|F4HQD4|HSP7P_ARATH	Heat shock 70 kDa protein 15
Novel01938	2.66	5.01e-10	3.24e-08	NA	NA
Niben101Scf12289g00014	1.34	6e-10	3.86e-08	sp|Q0DI31|CYC_ORYSJ	Cytochrome c
Niben101Scf08597g01029	1.04	6.04e-10	3.88e-08	sp|O94580|YQ77_SCHPO	Ubiquitin and WLM domain-containing metalloprotease SPCC1442.07c
Novel00427	1.27	6.3e-10	4.03e-08	NA	NA
Novel01717	2.05	6.38e-10	4.07e-08	NA	NA
Niben101Scf03885g00001	1.39	6.78e-10	4.32e-08	NA	NA
Niben101Scf00372g02011	1.09	7.29e-10	4.64e-08	NA	NA
Niben101Scf02398g02001	1.04	7.43e-10	4.7e-08	NA	NA
Novel02997	1.11	7.41e-10	4.7e-08	NA	NA
Niben101Scf20097g00011	1.62	7.68e-10	4.85e-08	NA	NA
Novel03514	1.03	8.2e-10	5.15e-08	NA	NA
Niben101Scf28199g00001	1.1	8.6e-10	5.39e-08	sp|Q39247|2ABB_ARATH	Serine/threonine protein phosphatase 2A 55 kDa regulatory subunit B beta isoform
Novel00512	2.09	8.94e-10	5.59e-08	NA	NA
Niben101Scf05060g07008	1.59	9.06e-10	5.65e-08	sp|Q93Z27|CML46_ARATH	Probable calcium-binding protein CML46
Niben101Scf17244g00011	1.54	9.95e-10	6.2e-08	sp|Q84WQ5|CBSX5_ARATH	CBS domain-containing protein CBSX5
Novel00861	1.37	1e-09	6.22e-08	NA	NA
Niben101Scf08516g00008	5.89	1.02e-09	6.35e-08	sp|Q42556|PMA9_ARATH	ATPase 9, plasma membrane-type
Niben101Scf01013g01003	1.29	1.04e-09	6.44e-08	sp|Q9LTC4|MYB15_ARATH	Transcription factor MYB15
Novel03164	1.18	1.08e-09	6.66e-08	NA	NA
Niben101Scf03770g01004	1.04	1.09e-09	6.69e-08	NA	NA
Novel04970	2.32	1.24e-09	7.6e-08	NA	NA
Novel03376	1.2	1.31e-09	8.02e-08	NA	NA
Niben101Scf07488g01015	1.08	1.38e-09	8.41e-08	NA	NA
Niben101Scf07137g00001	1.19	1.44e-09	8.81e-08	NA	NA
Novel01083	1.9	1.46e-09	8.87e-08	NA	NA
Niben101Scf15467g02004	2.51	1.53e-09	9.28e-08	sp|O48723|PLP2_ARATH	Patatin-like protein 2
Niben101Scf14069g00002	1.61	1.53e-09	9.28e-08	NA	NA
Novel00174	1.61	1.64e-09	9.93e-08	NA	NA
Niben101Scf05348g04001	1.15	1.69e-09	1.02e-07	sp|Q9SZ69|SAP7_ARATH	Zinc finger A20 and AN1 domain-containing stress-associated protein 7
Niben101Scf02334g01003	2.5	1.73e-09	1.04e-07	sp|Q9SUS1|WRK29_ARATH	Probable WRKY transcription factor 29
Niben101Scf02280g03001	1.1	1.74e-09	1.05e-07	NA	NA
Niben101Scf01009g02001	1.12	1.76e-09	1.06e-07	NA	NA
Novel01464	1.84	1.86e-09	1.11e-07	NA	NA
Novel03764	1.99	1.89e-09	1.12e-07	NA	NA
Novel00800	1.61	2e-09	1.18e-07	NA	NA
Niben101Scf10749g02003	1.48	2.06e-09	1.22e-07	sp|P56330|SUI1_MAIZE	Protein translation factor SUI1 homolog
Novel01064	1.74	2.11e-09	1.25e-07	NA	NA
Novel00777	1.54	2.17e-09	1.28e-07	NA	NA
Niben101Scf00428g09005	1.19	2.2e-09	1.29e-07	sp|Q9C9T2|SARD1_ARATH	Protein SAR DEFICIENT 1
Niben101Scf01623g13002	1.53	2.42e-09	1.41e-07	sp|F4HXL0|PLIP2_ARATH	Phospholipase A1 PLIP2, chloroplastic
Niben101Scf04717g02003	1.62	2.41e-09	1.41e-07	sp|Q9SJ52|NHL10_ARATH	NDR1/HIN1-like protein 10
Novel01193	1.29	2.44e-09	1.41e-07	NA	NA
Novel02617	1.22	2.44e-09	1.41e-07	NA	NA
Novel02281	1.71	2.43e-09	1.41e-07	NA	NA
Novel04627	1.08	2.4e-09	1.41e-07	NA	NA
Niben101Scf03080g02002	2.97	2.5e-09	1.44e-07	sp|Q9LZB2|GDL74_ARATH	GDSL esterase/lipase At5g03980
Niben101Scf05373g01004	1.95	2.48e-09	1.44e-07	sp|Q9SLD4|ZAT11_ARATH	Zinc finger protein ZAT11
Novel03292	1.59	2.65e-09	1.52e-07	NA	NA
Novel01883	2.21	2.68e-09	1.53e-07	NA	NA
Niben101Scf09740g00003	-1.08	2.7e-09	1.54e-07	NA	NA
Niben101Scf05522g00002	1.84	3e-09	1.71e-07	sp|O81831|CARP1_ARATH	Calcium-binding protein KRP1
Niben101Scf08806g01003	3.04	3.07e-09	1.75e-07	sp|P09886|HS21C_PEA	Small heat shock protein, chloroplastic
Niben101Ctg09684g00002	1.07	3.19e-09	1.81e-07	sp|P24792|ASO_CUCMA	L-ascorbate oxidase
Niben101Scf06556g10007	1.18	3.25e-09	1.84e-07	sp|Q8L9T5|ATL2_ARATH	RING-H2 finger protein ATL2
Niben101Scf00428g10006	1.62	3.29e-09	1.86e-07	sp|O80338|EF101_ARATH	Ethylene-responsive transcription factor 2
Niben101Scf05304g01010	3.44	3.3e-09	1.86e-07	NA	NA
Niben101Scf04537g01009	1.46	3.48e-09	1.96e-07	sp|O82345|BAG6_ARATH	BAG family molecular chaperone regulator 6
Niben101Scf28763g00006	1.39	3.51e-09	1.96e-07	sp|Q96289|ZAT10_ARATH	Zinc finger protein ZAT10
Novel00752	4.68	3.98e-09	2.2e-07	NA	NA
Novel02353	1.48	3.96e-09	2.2e-07	NA	NA
Niben101Scf00870g02001	1.41	4.28e-09	2.36e-07	sp|P0C035|ATL60_ARATH	RING-H2 finger protein ATL60
Niben101Scf11410g00002	1.24	4.47e-09	2.46e-07	sp|O82275|TAX1_ARATH	Signaling peptide TAXIMIN 1
Niben101Scf05329g01014	1.58	4.53e-09	2.49e-07	sp|Q9LYM3|LOR14_ARATH	Protein LURP-one-related 14
Niben101Scf01212g03005	1.42	4.69e-09	2.56e-07	sp|O04681|PTI5_SOLLC	Pathogenesis-related genes transcriptional activator PTI5
Niben101Scf07437g05005	1.1	4.73e-09	2.58e-07	sp|Q5XF51|3MMP_ARATH	Metalloendoproteinase 3-MMP
Niben101Scf04093g00019	1.08	4.81e-09	2.61e-07	NA	NA
Niben101Scf04950g07020	1.06	4.83e-09	2.62e-07	NA	NA
Niben101Scf02167g00009	1.06	5.62e-09	3.02e-07	sp|P98204|ALA1_ARATH	Phospholipid-transporting ATPase 1
Niben101Scf06350g00001	1.16	5.68e-09	3.05e-07	sp|Q9ZQW8|U2AFA_ORYSJ	Splicing factor U2af small subunit A
Novel02063	1.44	5.89e-09	3.15e-07	NA	NA
Novel03754	1.06	6.05e-09	3.23e-07	NA	NA
Niben101Scf00369g02005	1.26	6.13e-09	3.27e-07	sp|O04133|SRC2_SOYBN	Protein SRC2
Niben101Scf13289g00011	1.53	6.39e-09	3.4e-07	sp|Q9SRE6|CML38_ARATH	Calcium-binding protein CML38
Niben101Scf05177g03021	1.57	6.76e-09	3.59e-07	sp|Q9M667|RPP13_ARATH	Disease resistance protein RPP13
Niben101Scf04886g05003	1.15	6.86e-09	3.64e-07	sp|P22953|MD37E_ARATH	Probable mediator of RNA polymerase II transcription subunit 37e
Novel04382	1.91	7.27e-09	3.84e-07	NA	NA
Niben101Scf14778g00021	1.26	7.32e-09	3.86e-07	sp|Q8RXX9|ATL6_ARATH	E3 ubiquitin-protein ligase ATL6
Niben101Scf03121g04008	1.55	7.48e-09	3.93e-07	sp|Q9LTX9|HSP7G_ARATH	Heat shock 70 kDa protein 7, chloroplastic
Niben101Scf03108g12002	1.19	7.54e-09	3.96e-07	NA	NA
Niben101Scf16244g00001	1.38	7.91e-09	4.14e-07	NA	NA
Niben101Scf02146g00007	1.19	8.27e-09	4.32e-07	sp|P98204|ALA1_ARATH	Phospholipid-transporting ATPase 1
Niben101Scf04122g04002	2.6	8.53e-09	4.44e-07	NA	NA
Niben101Scf01189g04015	1.51	9.14e-09	4.75e-07	NA	NA
Novel01018	1.02	9.44e-09	4.89e-07	NA	NA
Niben101Scf00428g16006	1.43	1.02e-08	5.28e-07	sp|Q9LD45|BI1_ARATH	Bax inhibitor 1
Niben101Scf00298g01006	1.2	1.18e-08	6.07e-07	sp|Q9LMA8|TI10A_ARATH	Protein TIFY 10A
Niben101Scf00662g04008	1.05	1.26e-08	6.45e-07	sp|Q96289|ZAT10_ARATH	Zinc finger protein ZAT10
Niben101Scf03817g05002	1.2	1.29e-08	6.57e-07	sp|Q54NS8|AIFB_DICDI	Apoptosis-inducing factor homolog B
Novel02769	1.48	1.35e-08	6.89e-07	NA	NA
Novel00836	1.17	1.46e-08	7.4e-07	NA	NA
Niben101Scf16197g03005	1.15	1.49e-08	7.51e-07	sp|Q766C2|NEP2_NEPGR	Aspartic proteinase nepenthesin-2
Niben101Scf13703g01006	-1.45	1.53e-08	7.74e-07	sp|Q9LKR3|MD37A_ARATH	Mediator of RNA polymerase II transcription subunit 37a
Novel01166	1.44	1.66e-08	8.34e-07	NA	NA
Niben101Scf05928g03007	1.33	1.71e-08	8.61e-07	sp|C0LGJ1|Y1743_ARATH	Probable LRR receptor-like serine/threonine-protein kinase At1g74360
Niben101Scf00577g01002	1.21	1.73e-08	8.68e-07	sp|Q9SX25|CXE6_ARATH	Probable carboxylesterase 6
Niben101Scf12308g00011	1.31	1.74e-08	8.7e-07	NA	NA
Novel02067	1.13	2.12e-08	1.06e-06	NA	NA
Novel03149	1.19	2.15e-08	1.07e-06	NA	NA
Novel01645	1.61	2.19e-08	1.09e-06	NA	NA
Niben101Scf01297g04006	1.13	2.23e-08	1.1e-06	sp|Q8S8P5|WRK33_ARATH	Probable WRKY transcription factor 33
Niben101Scf01147g04015	1.02	2.29e-08	1.13e-06	sp|Q9M815|PCR8_ARATH	Protein PLANT CADMIUM RESISTANCE 8
Niben101Scf00428g09008	1.06	2.32e-08	1.14e-06	sp|P0C5E2|LRL12_ARATH	LEAF RUST 10 DISEASE-RESISTANCE LOCUS RECEPTOR-LIKE PROTEIN KINASE-like 1.2
Niben101Scf08167g01005	1.22	2.31e-08	1.14e-06	NA	NA
Novel02356	4.08	2.54e-08	1.25e-06	NA	NA
Niben101Scf03309g05002	-2.15	2.59e-08	1.27e-06	sp|A2XQE8|SAG39_ORYSI	Senescence-specific cysteine protease SAG39
Niben101Scf05137g01009	1.03	2.61e-08	1.27e-06	NA	NA
Novel04599	1.21	2.61e-08	1.27e-06	NA	NA
Novel02348	1.43	2.69e-08	1.31e-06	NA	NA
Niben101Scf04411g03009	2.3	3.12e-08	1.51e-06	NA	NA
Niben101Scf00231g07029	1.45	3.2e-08	1.55e-06	NA	NA
Niben101Scf06769g04024	-1.32	3.33e-08	1.61e-06	NA	NA
Niben101Scf23800g00001	1.46	3.59e-08	1.73e-06	sp|Q8RYK0|CML31_ORYSJ	Probable calcium-binding protein CML31
Niben101Scf00339g00001	1.26	3.62e-08	1.74e-06	NA	NA
Niben101Scf01414g02009	2.38	3.66e-08	1.76e-06	sp|Q9SHJ5|GPAT1_ARATH	Glycerol-3-phosphate acyltransferase 1
Niben101Scf01589g00002	1.1	3.77e-08	1.81e-06	sp|Q10I20|XAT3_ORYSJ	Alpha-1,3-arabinosyltransferase XAT3
Niben101Scf07586g00004	1.02	3.85e-08	1.84e-06	sp|Q09011|CAST_SOLTU	Calcium-binding protein CAST
Novel00640	1.05	3.84e-08	1.84e-06	NA	NA
Niben101Scf14144g01017	1.1	3.89e-08	1.85e-06	sp|Q9SL56|GLPT5_ARATH	Putative glycerol-3-phosphate transporter 5
Niben101Scf08167g01007	1.63	3.89e-08	1.85e-06	NA	NA
Niben101Scf03860g01010	1.16	3.97e-08	1.88e-06	sp|P0C8Q4|Y4990_ARATH	Uncharacterized protein At4g19900
Novel04960	1.93	4.18e-08	1.98e-06	NA	NA
Niben101Scf07391g04028	1.2	4.36e-08	2.05e-06	sp|Q9T0D3|HFB2B_ARATH	Heat stress transcription factor B-2b
Niben101Scf02093g00004	1.28	4.35e-08	2.05e-06	sp|Q9ZSD4|SY121_ARATH	Syntaxin-121
Niben101Scf05238g00006	1.57	4.35e-08	2.05e-06	NA	NA
Niben101Scf04973g02010	1.45	4.64e-08	2.18e-06	NA	NA
Niben101Scf19336g00004	1.48	4.97e-08	2.33e-06	sp|Q08507|ACCO3_PETHY	1-aminocyclopropane-1-carboxylate oxidase 3
Novel01317	1.71	5.45e-08	2.55e-06	NA	NA
Niben101Scf02475g04001	1.05	5.61e-08	2.62e-06	sp|Q9SS31|CML36_ARATH	Probable calcium-binding protein CML36
Niben101Scf00165g04007	1.15	5.77e-08	2.69e-06	sp|Q9SF15|PUB24_ARATH	E3 ubiquitin-protein ligase PUB24
Niben101Scf03197g06003	1.04	6.13e-08	2.84e-06	sp|Q05046|CH62_CUCMA	Chaperonin CPN60-2, mitochondrial
Niben101Scf23282g01002	1.24	6.17e-08	2.86e-06	sp|Q39264|ZFP5_ARATH	Zinc finger protein 5
Novel01243	1.54	6.45e-08	2.97e-06	NA	NA
Niben101Scf08081g03019	2.9	6.56e-08	3.02e-06	sp|A0JJX5|SYT4_ARATH	Synaptotagmin-4
Niben101Scf06958g01001	1.22	6.61e-08	3.04e-06	NA	NA
Niben101Scf19766g00001	1.26	7.16e-08	3.28e-06	NA	NA
Niben101Scf03169g04009	1.66	7.61e-08	3.48e-06	sp|O49459|NAC73_ARATH	NAC domain-containing protein 73
Niben101Scf00803g01016	1.9	7.99e-08	3.64e-06	NA	NA
Niben101Scf02430g03006	1.05	8.12e-08	3.69e-06	sp|Q8S8P5|WRK33_ARATH	Probable WRKY transcription factor 33
Novel01162	1.46	8.23e-08	3.73e-06	NA	NA
Niben101Scf02411g01001	1.53	8.41e-08	3.8e-06	sp|P12437|PERX_SOLTU	Suberization-associated anionic peroxidase
Niben101Scf02763g03011	1.26	8.42e-08	3.8e-06	sp|Q9ZUF4|RIPK_ARATH	Serine/threonine-protein kinase RIPK
Niben101Scf02112g02017	1.04	8.48e-08	3.82e-06	sp|Q9SKK0|EBF1_ARATH	EIN3-binding F-box protein 1
Niben101Scf06059g01001	1.21	8.69e-08	3.91e-06	sp|Q9ZWM9|RAV1_ARATH	AP2/ERF and B3 domain-containing transcription factor RAV1
Niben101Scf04494g00019	1.13	8.81e-08	3.96e-06	sp|P63170|DYL1_RAT	Dynein light chain 1, cytoplasmic
Niben101Scf04900g00007	1.02	9.02e-08	4.03e-06	sp|Q9LTA6|WAV3_ARATH	E3 ubiquitin-protein ligase WAV3
Niben101Scf04664g01015	1.43	9.4e-08	4.2e-06	NA	NA
Niben101Ctg16115g00003	1.06	9.44e-08	4.21e-06	sp|Q9SAH7|WRK40_ARATH	Probable WRKY transcription factor 40
Niben101Scf02639g03015	1.01	9.73e-08	4.32e-06	sp|Q9LTW0|ALIS1_ARATH	ALA-interacting subunit 1
Novel02642	2.01	9.79e-08	4.34e-06	NA	NA
Niben101Scf02228g02003	1.72	9.85e-08	4.36e-06	NA	NA
Niben101Scf00944g01001	3.02	9.9e-08	4.37e-06	sp|Q9FI21|BBE28_ARATH	Berberine bridge enzyme-like 28
Novel05047	1.09	9.87e-08	4.37e-06	NA	NA
Niben101Scf00240g01002	1.26	1.05e-07	4.63e-06	sp|Q9XF63|ATL3_ARATH	RING-H2 finger protein ATL3
Niben101Scf08167g01004	1.27	1.06e-07	4.64e-06	NA	NA
Niben101Scf06344g05003	1.07	1.14e-07	4.97e-06	sp|Q93ZR6|WSD1_ARATH	O-acyltransferase WSD1
Niben101Scf07355g02001	1.07	1.17e-07	5.12e-06	sp|Q8RX37|P2C02_ARATH	Probable protein phosphatase 2C 2
Niben101Scf02994g04023	1.87	1.18e-07	5.13e-06	sp|Q6NLC8|Y1648_ARATH	Uncharacterized protein At1g66480
Niben101Scf01274g03003	1.79	1.19e-07	5.19e-06	sp|Q4V3D9|SSL10_ARATH	Protein STRICTOSIDINE SYNTHASE-LIKE 10
Niben101Scf00560g02009	1.59	1.2e-07	5.2e-06	sp|Q8GX77|FB316_ARATH	F-box protein At1g61340
Niben101Scf10086g00004	2.07	1.22e-07	5.3e-06	sp|Q6ESZ9|SDC1_ORYSJ	Serine decarboxylase 1
Niben101Scf08718g00002	1.31	1.24e-07	5.38e-06	NA	NA
Niben101Scf08465g03015	1.54	1.25e-07	5.39e-06	NA	NA
Niben101Scf02522g00001	1.08	1.25e-07	5.39e-06	NA	NA
Niben101Scf02124g01026	1.28	1.3e-07	5.57e-06	sp|O80888|M3K17_ARATH	Mitogen-activated protein kinase kinase kinase 17
Niben101Scf05551g00008	1.64	1.33e-07	5.69e-06	NA	NA
Niben101Scf08341g11013	1.09	1.39e-07	5.93e-06	sp|O22025|CFXQ_CYAM1	Protein CfxQ homolog
Novel00541	1.92	1.39e-07	5.93e-06	NA	NA
Novel00630	1.8	1.44e-07	6.12e-06	NA	NA
Niben101Scf34484g00001	1.2	1.47e-07	6.23e-06	sp|Q9M2U3|ALPL_ARATH	Protein ALP1-like
Niben101Scf02613g03001	1.21	1.52e-07	6.44e-06	sp|O48780|KCS11_ARATH	3-ketoacyl-CoA synthase 11
Niben101Scf21069g00002	1.06	1.68e-07	7.11e-06	sp|P98204|ALA1_ARATH	Phospholipid-transporting ATPase 1
Niben101Scf06017g02002	1.19	1.72e-07	7.24e-06	sp|Q9LTC4|MYB15_ARATH	Transcription factor MYB15
Niben101Scf15920g00003	1.24	1.75e-07	7.36e-06	sp|Q8LED9|CXE16_ARATH	Probable carboxylesterase 16
Niben101Scf00239g07005	2.1	1.79e-07	7.5e-06	sp|Q41224|AOX1_TOBAC	Ubiquinol oxidase 1, mitochondrial
Niben101Scf04941g03017	1.05	1.81e-07	7.58e-06	sp|Q9XIW0|CIPK7_ARATH	CBL-interacting serine/threonine-protein kinase 7
Niben101Scf03865g03002	1.77	1.85e-07	7.71e-06	sp|P50134|DCOR_DATST	Ornithine decarboxylase
Novel02992	2.2	1.87e-07	7.81e-06	NA	NA
Niben101Scf08921g02023	-1.1	1.88e-07	7.84e-06	sp|P25803|CYSEP_PHAVU	Vignain
Niben101Scf08078g02023	-1.19	1.93e-07	8.01e-06	sp|Q6S4P4|RF2B_ORYSJ	Transcription factor RF2b
Niben101Scf03563g00032	1.53	2.01e-07	8.32e-06	sp|Q92890|UFD1_HUMAN	Ubiquitin recognition factor in ER-associated degradation protein 1
Niben101Scf01559g04002	1.28	2.06e-07	8.49e-06	NA	NA
Niben101Scf02222g00005	1.03	2.15e-07	8.83e-06	sp|Q8LD98|NHL6_ARATH	NDR1/HIN1-like protein 6
Niben101Scf00305g05011	1.29	2.21e-07	9.08e-06	NA	NA
Novel03148	1.3	2.37e-07	9.64e-06	NA	NA
Novel03341	1.55	2.39e-07	9.7e-06	NA	NA
Niben101Scf06348g00038	1.3	2.47e-07	1e-05	sp|Q9LPD2|GENL1_ARATH	Flap endonuclease GEN-like 1
Niben101Scf07058g02007	1.05	2.51e-07	1.02e-05	sp|Q9AST3|SBH2_ARATH	Sphinganine C4-monooxygenase 2
Niben101Scf02694g06025	1.24	2.51e-07	1.02e-05	NA	NA
Niben101Scf00682g01001	1.2	2.62e-07	1.06e-05	NA	NA
Niben101Scf05694g00009	1.24	2.7e-07	1.09e-05	sp|Q9ZSD4|SY121_ARATH	Syntaxin-121
Novel02446	2.49	2.73e-07	1.09e-05	NA	NA
Niben101Scf16254g00008	1.32	2.78e-07	1.12e-05	sp|Q9SSV4|INO1_NICPA	Inositol-3-phosphate synthase
Niben101Scf01326g07007	1.05	2.85e-07	1.14e-05	sp|Q9LH89|Y3885_ARATH	Uncharacterized protein At3g28850
Novel01362	1.51	2.9e-07	1.16e-05	NA	NA
Niben101Scf00530g11017	1.15	3.14e-07	1.25e-05	sp|P93604|LRK10_WHEAT	Rust resistance kinase Lr10
Niben101Scf00077g03005	1.09	3.17e-07	1.26e-05	sp|O22203|C98A3_ARATH	Cytochrome P450 98A3
Niben101Scf01426g00001	1.08	3.21e-07	1.27e-05	sp|Q9LW49|ERF4_NICSY	Ethylene-responsive transcription factor 4
Novel02868	1.53	3.23e-07	1.27e-05	NA	NA
Niben101Scf01109g03005	1.2	3.28e-07	1.29e-05	NA	NA
Niben101Scf11706g00010	1.12	3.35e-07	1.32e-05	sp|Q9FGF8|ABR1_ARATH	Ethylene-responsive transcription factor ABR1
Niben101Scf01640g03006	1.35	3.37e-07	1.32e-05	NA	NA
Niben101Scf05552g10018	1.05	3.4e-07	1.33e-05	NA	NA
Niben101Scf01529g04009	1.3	3.42e-07	1.34e-05	sp|Q94BV7|NDB2_ARATH	External alternative NAD(P)H-ubiquinone oxidoreductase B2, mitochondrial
Niben101Scf17237g00001	1.26	3.46e-07	1.35e-05	sp|Q96289|ZAT10_ARATH	Zinc finger protein ZAT10
Niben101Scf16663g00002	1.03	3.52e-07	1.37e-05	sp|Q9SKK0|EBF1_ARATH	EIN3-binding F-box protein 1
Niben101Scf08330g01006	1.61	3.59e-07	1.4e-05	sp|O64884|OFT20_ARATH	O-fucosyltransferase 20
Niben101Scf01870g09001	1.33	3.83e-07	1.49e-05	sp|O81464|HIP24_ARATH	Heavy metal-associated isoprenylated plant protein 24
Novel01328	1.25	3.85e-07	1.49e-05	NA	NA
Niben101Scf23814g00037	1.04	3.94e-07	1.52e-05	sp|O80644|ACR9_ARATH	ACT domain-containing protein ACR9
Niben101Scf05166g02006	1.31	4.05e-07	1.56e-05	sp|Q9LXG8|WRK72_ARATH	Probable WRKY transcription factor 72
Novel01903	1.04	4.1e-07	1.57e-05	NA	NA
Niben101Scf03861g00009	1.76	4.23e-07	1.62e-05	sp|Q02200|PERX_NICSY	Lignin-forming anionic peroxidase
Niben101Scf01739g03006	1.13	4.32e-07	1.65e-05	sp|Q6JN46|EIX2_SOLLC	Receptor-like protein EIX2
Niben101Scf01376g04032	1.27	4.56e-07	1.74e-05	sp|Q9SEE4|PIRL_SOLLC	Pirin-like protein
Niben101Scf08855g02005	1.35	4.78e-07	1.81e-05	sp|Q5PNY6|PUB21_ARATH	U-box domain-containing protein 21
Niben101Scf18731g00005	1.89	4.83e-07	1.83e-05	sp|Q9SLD4|ZAT11_ARATH	Zinc finger protein ZAT11
Niben101Scf00107g03008	-1.15	4.91e-07	1.86e-05	sp|P07053|PR1B_TOBAC	Pathogenesis-related protein 1B
Niben101Scf23040g00003	1.25	5.16e-07	1.94e-05	NA	NA
Niben101Scf17635g01019	1.01	5.47e-07	2.05e-05	sp|Q6ICB0|DESI1_HUMAN	Desumoylating isopeptidase 1
Niben101Scf01269g08007	1.07	5.7e-07	2.13e-05	sp|P56330|SUI1_MAIZE	Protein translation factor SUI1 homolog
Niben101Scf06590g00003	1	5.83e-07	2.18e-05	sp|Q9FE01|APX2_ORYSJ	L-ascorbate peroxidase 2, cytosolic
Novel00490	1.34	5.88e-07	2.19e-05	NA	NA
Niben101Scf01953g00002	1.37	5.96e-07	2.21e-05	sp|Q9ZUZ3|SAU32_ARATH	Auxin-responsive protein SAUR32
Niben101Scf07482g01002	1.26	6.01e-07	2.22e-05	sp|Q84TG3|PUB23_ARATH	E3 ubiquitin-protein ligase PUB23
Niben101Scf07470g00005	1.24	6.01e-07	2.22e-05	NA	NA
Novel02814	2.27	6.4e-07	2.36e-05	NA	NA
Niben101Scf08321g01005	1.2	6.59e-07	2.42e-05	sp|Q8H0Y8|WRK41_ARATH	Probable WRKY transcription factor 41
Niben101Scf06467g01006	1.12	6.88e-07	2.51e-05	sp|Q96289|ZAT10_ARATH	Zinc finger protein ZAT10
Novel02089	1.99	6.86e-07	2.51e-05	NA	NA
Novel04551	1.28	6.95e-07	2.54e-05	NA	NA
Niben101Scf04401g06001	1.06	7.16e-07	2.61e-05	sp|Q8LPN7|RNG1L_ARATH	E3 ubiquitin-protein ligase RING1-like
Novel05063	2.82	7.2e-07	2.62e-05	NA	NA
Niben101Scf01297g04003	1.09	7.54e-07	2.73e-05	sp|D7LBN4|CSPLH_ARALL	CASP-like protein 4B1
Niben101Scf01406g01001	1.01	7.54e-07	2.73e-05	sp|Q9SH93|IPCS2_ARATH	Phosphatidylinositol:ceramide inositolphosphotransferase 2
Novel01519	1.42	8.14e-07	2.94e-05	NA	NA
Niben101Scf02160g01003	1.32	8.21e-07	2.96e-05	sp|Q9C9T2|SARD1_ARATH	Protein SAR DEFICIENT 1
Niben101Scf01521g00004	1.01	9.11e-07	3.27e-05	sp|F4IE65|MES13_ARATH	Putative methylesterase 13, chloroplastic
Novel03021	1.23	9.17e-07	3.29e-05	NA	NA
Novel02297	1.33	9.37e-07	3.35e-05	NA	NA
Niben101Scf00428g12017	1.09	9.42e-07	3.37e-05	NA	NA
Novel00372	1.56	9.43e-07	3.37e-05	NA	NA
Niben101Scf05483g04002	1.27	9.65e-07	3.43e-05	NA	NA
Novel00233	1.06	9.84e-07	3.49e-05	NA	NA
Niben101Scf02024g00002	1	1e-06	3.55e-05	NA	NA
Novel03334	-1.06	1.01e-06	3.56e-05	NA	NA
Niben101Ctg15010g00002	2.36	1.02e-06	3.61e-05	sp|Q9FH54|EF114_ARATH	Ethylene-responsive transcription factor ERF114
Novel02335	1.15	1.03e-06	3.63e-05	NA	NA
Niben101Scf06280g02017	1.02	1.05e-06	3.7e-05	NA	NA
Niben101Scf01524g00006	1.43	1.07e-06	3.75e-05	sp|Q9ZUZ3|SAU32_ARATH	Auxin-responsive protein SAUR32
Novel01756	1.25	1.09e-06	3.82e-05	NA	NA
Niben101Scf05329g01008	1.01	1.1e-06	3.85e-05	sp|Q9LYM2|AVT6C_ARATH	Amino acid transporter AVT6C
Niben101Scf01550g01002	1.02	1.11e-06	3.88e-05	sp|F4IJ77|AATP4_ARATH	AAA-ATPase At2g46620
Niben101Scf00454g03001	1.18	1.12e-06	3.91e-05	sp|Q40478|ERF5_TOBAC	Ethylene-responsive transcription factor 5
Niben101Scf02015g00003	1	1.12e-06	3.91e-05	NA	NA
Niben101Scf00270g15011	1.41	1.14e-06	3.95e-05	sp|Q6VAB2|U71E1_STERE	UDP-glycosyltransferase 71E1
Niben101Scf08963g00004	1.49	1.15e-06	4e-05	sp|O65416|SKI27_ARATH	F-box protein SKIP27
Novel00595	1.37	1.19e-06	4.1e-05	NA	NA
Niben101Scf09458g00011	1.79	1.24e-06	4.26e-05	sp|Q9SUS1|WRK29_ARATH	Probable WRKY transcription factor 29
Niben101Scf02705g01020	1.22	1.25e-06	4.29e-05	sp|Q9LD45|BI1_ARATH	Bax inhibitor 1
Niben101Scf00069g02013	1.1	1.26e-06	4.34e-05	sp|P46423|GSTF_HYOMU	Glutathione S-transferase
Niben101Scf11105g01005	2.41	1.33e-06	4.55e-05	sp|Q9SRE6|CML38_ARATH	Calcium-binding protein CML38
Novel00787	1	1.36e-06	4.64e-05	NA	NA
Niben101Scf01856g02005	1.21	1.38e-06	4.68e-05	sp|Q8L9T5|ATL2_ARATH	RING-H2 finger protein ATL2
Niben101Scf07253g02010	1.28	1.38e-06	4.69e-05	sp|Q9C8D4|AAE11_ARATH	Butyrate--CoA ligase AAE11, peroxisomal
Niben101Scf00528g00001	1.13	1.61e-06	5.41e-05	sp|Q8RWF4|NIPA8_ARATH	Probable magnesium transporter NIPA8
Niben101Scf06249g05013	1.08	1.62e-06	5.44e-05	sp|Q4KLT0|RN217_XENLA	Probable E3 ubiquitin-protein ligase RNF217
Novel04859	1.76	1.64e-06	5.48e-05	NA	NA
Niben101Scf04988g02019	1.08	1.65e-06	5.5e-05	sp|Q9FN67|Y5133_ARATH	BTB/POZ domain-containing protein At5g41330
Niben101Scf02613g05004	1.22	1.7e-06	5.64e-05	sp|Q9ZP41|EGC_CITJA	EG45-like domain containing protein
Niben101Scf05824g02004	1.08	1.72e-06	5.71e-05	sp|P54772|DCHS_SOLLC	Histidine decarboxylase
Novel04370	1.11	1.74e-06	5.75e-05	NA	NA
Novel03892	1	1.77e-06	5.84e-05	NA	NA
Niben101Scf24496g01001	1.12	1.81e-06	5.98e-05	sp|Q9LXG8|WRK72_ARATH	Probable WRKY transcription factor 72
Niben101Scf06162g01006	1.18	1.92e-06	6.32e-05	sp|O64884|OFT20_ARATH	O-fucosyltransferase 20
Niben101Scf04362g07011	1.1	1.95e-06	6.4e-05	sp|Q94FM7|C71DK_TOBAC	5-epiaristolochene 1,3-dihydroxylase
Niben101Scf00132g03016	1.62	1.97e-06	6.47e-05	NA	NA
Novel04689	2.6	2.01e-06	6.54e-05	NA	NA
Niben101Scf01128g00004	1.27	2.24e-06	7.23e-05	NA	NA
Novel01972	1.79	2.33e-06	7.5e-05	NA	NA
Niben101Scf01683g03006	1.32	2.53e-06	8.12e-05	sp|Q40577|5EAS_TOBAC	5-epi-aristolochene synthase
Niben101Scf10389g01005	1.41	2.62e-06	8.37e-05	sp|B9FL70|KN14K_ORYSJ	Kinesin-like protein KIN-14K
Niben101Scf18774g02001	1.39	2.63e-06	8.39e-05	NA	NA
Niben101Scf05453g00017	1.91	2.8e-06	8.92e-05	sp|Q58FX0|BAP2_ARATH	BON1-associated protein 2
Niben101Scf00398g07001	1.11	2.89e-06	9.19e-05	sp|Q8LHP0|ELOF1_ORYSJ	Transcription elongation factor 1 homolog
Niben101Scf07001g00004	1.01	2.91e-06	9.23e-05	sp|O80436|PTR29_ARATH	Protein NRT1/ PTR FAMILY 5.5
Niben101Scf04015g00001	1.46	2.94e-06	9.33e-05	sp|Q9MAA2|AT74_ARATH	Phosphoglycerate mutase-like protein AT74
Niben101Scf00525g04009	1.11	2.98e-06	9.41e-05	sp|Q54NS9|AIFA_DICDI	Apoptosis-inducing factor homolog A
Niben101Scf18513g00008	1.13	3.01e-06	9.5e-05	sp|Q8RXW0|RBL14_ARATH	Rhomboid-like protein 14, mitochondrial
Niben101Scf04801g01004	1.11	3.32e-06	0.000103	sp|Q8GYT9|SIS3_ARATH	E3 ubiquitin-protein ligase SIS3
Niben101Scf02063g05001	1.46	3.59e-06	0.00011	sp|Q8LDC8|ERF92_ARATH	Ethylene-responsive transcription factor 1B
Niben101Scf07761g00005	1.65	3.69e-06	0.000113	sp|Q9LTC5|ERF98_ARATH	Ethylene-responsive transcription factor ERF098
Niben101Scf02627g01025	1.07	3.67e-06	0.000113	NA	NA
Niben101Scf05278g05007	1.63	3.79e-06	0.000116	sp|O22932|CIPKB_ARATH	CBL-interacting serine/threonine-protein kinase 11
Niben101Scf03861g00008	1.69	3.9e-06	0.00012	sp|Q02200|PERX_NICSY	Lignin-forming anionic peroxidase
Niben101Scf00773g08003	1.24	4.12e-06	0.000126	sp|P20144|WUN1_SOLTU	Wound-induced protein 1
Niben101Scf04099g08003	1.19	4.14e-06	0.000127	sp|Q9SCK6|NAC62_ARATH	NAC domain-containing protein 62
Niben101Scf02370g02008	1.02	4.18e-06	0.000128	sp|O04203|HSPR2_ARATH	Nematode resistance protein-like HSPRO2
Novel04849	3.23	4.2e-06	0.000128	NA	NA
Niben101Scf02805g02016	1.13	4.77e-06	0.000144	NA	NA
Niben101Scf00577g02017	1.01	4.86e-06	0.000147	sp|Q54I39|IST1L_DICDI	IST1-like protein
Niben101Scf02366g04009	1.64	5.43e-06	0.000162	sp|Q9ZU65|OFP7_ARATH	Transcription repressor OFP7
Niben101Scf02936g04013	1.24	5.41e-06	0.000162	NA	NA
Niben101Scf02537g18002	2.24	5.46e-06	0.000163	NA	NA
Niben101Scf00595g08043	1.62	5.7e-06	0.000169	sp|Q9SMT7|4CLLA_ARATH	Oxalate--CoA ligase
Niben101Scf07462g00005	1.11	5.92e-06	0.000174	sp|Q8RXD3|AIP2_ARATH	E3 ubiquitin-protein ligase AIP2
Niben101Ctg14444g00003	1.42	5.91e-06	0.000174	sp|Q9S763|WRK45_ARATH	Probable WRKY transcription factor 45
Niben101Scf06280g01007	1.72	6.03e-06	0.000177	NA	NA
Novel01278	1.28	6.04e-06	0.000177	NA	NA
Novel02629	1.45	6.07e-06	0.000178	NA	NA
Niben101Scf08263g03008	1.66	6.13e-06	0.000179	sp|Q9SF15|PUB24_ARATH	E3 ubiquitin-protein ligase PUB24
Niben101Scf08426g02001	1.23	6.1e-06	0.000179	NA	NA
Novel01533	2.94	6.12e-06	0.000179	NA	NA
Novel02509	2.48	6.14e-06	0.000179	NA	NA
Niben101Scf10767g03010	1.07	6.26e-06	0.000182	sp|Q9ZWM9|RAV1_ARATH	AP2/ERF and B3 domain-containing transcription factor RAV1
Novel00532	1.04	6.27e-06	0.000182	NA	NA
Niben101Scf10254g01014	1.68	6.52e-06	0.000189	sp|Q9CA57|GSTUA_ARATH	Glutathione S-transferase U10
Niben101Scf07829g01008	1.23	6.72e-06	0.000194	NA	NA
Niben101Scf00073g04002	1.04	6.85e-06	0.000198	sp|O49403|HFA4A_ARATH	Heat stress transcription factor A-4a
Niben101Scf08415g00010	1.36	6.94e-06	0.0002	sp|Q9SMT7|4CLLA_ARATH	Oxalate--CoA ligase
Niben101Scf00799g04002	-1.06	7.04e-06	0.000203	NA	NA
Niben101Scf05952g01007	1	7.32e-06	0.00021	sp|Q9SGS5|Y1607_ARATH	Uncharacterized protein At1g76070
Niben101Scf01337g06006	2.14	7.55e-06	0.000216	sp|Q9SND9|Y3028_ARATH	Uncharacterized acetyltransferase At3g50280
Novel01349	1.22	7.61e-06	0.000217	NA	NA
Niben101Scf10438g00010	1.3	8.12e-06	0.00023	sp|Q9LYU3|EF113_ARATH	Ethylene-responsive transcription factor ERF113
Niben101Scf04787g02002	1.47	8.17e-06	0.000231	sp|Q8W2N5|DES_TOBAC	9-divinyl ether synthase
Novel03483	1.22	8.2e-06	0.000231	NA	NA
Niben101Scf04871g19004	1.24	8.23e-06	0.000232	sp|O04609|WRK22_ARATH	WRKY transcription factor 22
Niben101Scf02636g05003	2.22	8.3e-06	0.000234	NA	NA
Niben101Scf08167g00006	1.38	8.32e-06	0.000234	NA	NA
Niben101Scf09030g01004	1.05	8.89e-06	0.000249	NA	NA
Novel04535	1.27	9.15e-06	0.000255	NA	NA
Novel00727	1.28	9.17e-06	0.000256	NA	NA
Niben101Scf07757g00001	1.43	9.56e-06	0.000264	sp|Q40561|IP21_TOBAC	Proteinase inhibitor type-2
Niben101Scf00317g11005	1.71	9.53e-06	0.000264	NA	NA
Novel00823	1.13	9.52e-06	0.000264	NA	NA
Niben101Scf04124g05022	1.07	9.77e-06	0.000269	sp|Q5PP62|SPX3_ARATH	SPX domain-containing protein 3
Niben101Scf07863g00029	1.05	1e-05	0.000275	NA	NA
Niben101Scf02418g00014	1.72	1.01e-05	0.000278	sp|F4I8B9|Y1501_ARATH	Putative WEB family protein At1g65010, chloroplastic
Novel03022	1.31	1.04e-05	0.000284	NA	NA
Niben101Scf05118g11012	1.19	1.07e-05	0.000292	NA	NA
Novel02622	1.73	1.08e-05	0.000293	NA	NA
Niben101Scf02806g00030	1.23	1.09e-05	0.000294	sp|Q9UDY4|DNJB4_HUMAN	DnaJ homolog subfamily B member 4
Niben101Scf03062g02017	1.04	1.16e-05	0.000312	sp|P20144|WUN1_SOLTU	Wound-induced protein 1
Niben101Scf11416g00017	1.18	1.24e-05	0.000332	sp|F4HQ22|LRL24_ARATH	LEAF RUST 10 DISEASE-RESISTANCE LOCUS RECEPTOR-LIKE PROTEIN KINASE-like 2.4
Niben101Scf02812g03006	1.71	1.24e-05	0.000332	sp|Q9SHL8|PILS5_ARATH	Protein PIN-LIKES 5
Niben101Scf00635g03003	1.62	1.26e-05	0.000335	sp|Q9LMG8|SNP30_ARATH	Putative SNAP25 homologous protein SNAP30
Niben101Scf09325g05001	1.02	1.27e-05	0.000338	sp|Q9FYA2|WRK75_ARATH	Probable WRKY transcription factor 75
Novel02027	1.32	1.27e-05	0.000338	NA	NA
Niben101Scf02085g26009	1.37	1.4e-05	0.000367	sp|Q9LZX1|LOR15_ARATH	Protein LURP-one-related 15
Niben101Scf01372g01006	1.05	1.4e-05	0.000369	sp|Q8LE10|HA22I_ARATH	HVA22-like protein i
Niben101Scf00823g01012	-1.03	1.53e-05	0.000399	sp|C6TBD0|CSPL6_SOYBN	CASP-like protein 1E1
Niben101Ctg14039g00002	1.16	1.53e-05	0.000399	sp|Q9SEE4|PIRL_SOLLC	Pirin-like protein
Niben101Scf05955g03041	1.04	1.58e-05	0.000412	sp|Q9LUH2|DTX19_ARATH	Protein DETOXIFICATION 19
Niben101Scf01980g02002	1.22	1.67e-05	0.000432	sp|Q0CR35|EXGA_ASPTN	Probable glucan 1,3-beta-glucosidase A
Niben101Scf01395g00017	1.08	1.78e-05	0.000458	sp|Q9LTA3|U91C1_ARATH	UDP-glycosyltransferase 91C1
Novel03983	1.23	1.81e-05	0.000464	NA	NA
Novel01040	2.92	1.85e-05	0.000472	NA	NA
Niben101Scf12210g07001	1.2	1.9e-05	0.000486	sp|Q40478|ERF5_TOBAC	Ethylene-responsive transcription factor 5
Niben101Scf00168g10016	1.1	2.1e-05	0.000533	sp|F4IS56|ILK1_ARATH	Integrin-linked protein kinase 1
Niben101Scf04098g00003	1.78	2.1e-05	0.000533	NA	NA
Niben101Scf05756g00005	1.77	2.17e-05	0.000548	sp|Q9M2U3|ALPL_ARATH	Protein ALP1-like
Novel04666	1.07	2.27e-05	0.000569	NA	NA
Niben101Scf03170g04002	1.09	2.28e-05	0.000571	sp|O48922|C98A2_SOYBN	Cytochrome P450 98A2
Niben101Scf00164g01005	1.69	2.37e-05	0.000592	NA	NA
Novel01801	1.19	2.42e-05	0.000601	NA	NA
Novel01610	-1.02	2.42e-05	0.000602	NA	NA
Novel01539	1.23	2.46e-05	0.000609	NA	NA
Niben101Scf01825g04002	1.16	2.52e-05	0.000621	sp|Q84JR9|TTL4_ARATH	TPR repeat-containing thioredoxin TTL4
Novel02714	1.19	2.53e-05	0.000622	NA	NA
Niben101Scf15435g00012	1.3	2.62e-05	0.000643	sp|Q39013|NAC2_ARATH	NAC domain-containing protein 2
Niben101Scf04634g00008	2.13	2.83e-05	0.000689	sp|Q9FH54|EF114_ARATH	Ethylene-responsive transcription factor ERF114
Niben101Scf00128g04006	2.01	3.05e-05	0.000741	sp|F4J0C0|AATPA_ARATH	AAA-ATPase At3g28600
Niben101Scf03927g01003	1.72	3.08e-05	0.000745	sp|Q9LIK7|ACA13_ARATH	Putative calcium-transporting ATPase 13, plasma membrane-type
Niben101Scf01027g01002	1.03	3.1e-05	0.000748	NA	NA
Niben101Scf04939g01006	1.9	3.29e-05	0.000786	sp|Q58FX0|BAP2_ARATH	BON1-associated protein 2
Niben101Scf00290g01031	1.13	3.35e-05	0.000799	NA	NA
Novel01747	-1.13	3.53e-05	0.000836	NA	NA
Niben101Scf02621g02022	1.11	3.65e-05	0.000857	sp|Q9LMU1|EGY3_ARATH	Probable zinc metallopeptidase EGY3, chloroplastic
Niben101Scf02749g01008	1.07	3.85e-05	0.000895	sp|Q9SD85|F3PH_ARATH	Flavonoid 3'-monooxygenase
Niben101Scf01764g02004	1.12	4.01e-05	0.000926	sp|Q9FJJ3|SRO5_ARATH	Probable inactive poly [ADP-ribose] polymerase SRO5
Novel01591	1.18	4e-05	0.000926	NA	NA
Novel01373	1.01	4.07e-05	0.000937	NA	NA
Novel03401	1.05	4.08e-05	0.000939	NA	NA
Niben101Scf01514g00004	1.17	4.12e-05	0.000947	sp|Q681Z2|DSP3_ARATH	Tyrosine-protein phosphatase DSP3
Novel03926	1.05	4.16e-05	0.000955	NA	NA
Niben101Scf05382g03007	1.16	4.17e-05	0.000956	NA	NA
Niben101Scf01779g03011	1.43	4.25e-05	0.000971	sp|Q93VB2|AT18A_ARATH	Autophagy-related protein 18a
Niben101Scf11175g00005	1.23	4.3e-05	0.00098	NA	NA
Niben101Scf05230g01007	1	4.54e-05	0.00103	sp|Q9LY87|RGLG2_ARATH	E3 ubiquitin-protein ligase RGLG2
Niben101Scf01502g02018	1.09	4.61e-05	0.00104	sp|Q38908|XTH30_ARATH	Probable xyloglucan endotransglucosylase/hydrolase protein 30
Niben101Scf01171g08017	1.25	4.59e-05	0.00104	sp|Q9MAT0|PSD1B_ARATH	26S proteasome non-ATPase regulatory subunit 1 homolog B
Novel00646	1.99	4.63e-05	0.00104	NA	NA
Niben101Scf15467g02029	2.26	4.7e-05	0.00106	sp|O48723|PLP2_ARATH	Patatin-like protein 2
Niben101Scf01587g00006	1.77	4.75e-05	0.00107	sp|Q02200|PERX_NICSY	Lignin-forming anionic peroxidase
Niben101Scf14883g01004	1.13	4.78e-05	0.00107	NA	NA
Niben101Scf01999g07002	-1.01	4.91e-05	0.0011	sp|P07053|PR1B_TOBAC	Pathogenesis-related protein 1B
Niben101Scf03474g03004	1.18	4.9e-05	0.0011	sp|Q9LQX2|MPSR1_ARATH	E3 ubiquitin-protein ligase MPSR1
Novel03726	1.89	4.94e-05	0.0011	NA	NA
Novel00724	1.18	5.27e-05	0.00117	NA	NA
Niben101Scf03147g10015	1.12	5.54e-05	0.00123	sp|Q03662|GSTX1_TOBAC	Probable glutathione S-transferase
Niben101Scf02772g07005	1.25	5.62e-05	0.00124	sp|Q54I39|IST1L_DICDI	IST1-like protein
Niben101Scf01413g01004	1.01	6.14e-05	0.00134	sp|P52409|E13B_WHEAT	Glucan endo-1,3-beta-glucosidase
Niben101Scf10015g02003	1.37	6.2e-05	0.00135	sp|Q9SLD4|ZAT11_ARATH	Zinc finger protein ZAT11
Niben101Scf00682g01002	1.26	6.76e-05	0.00146	NA	NA
Niben101Scf00063g10026	1.08	6.92e-05	0.00149	sp|Q93Z27|CML46_ARATH	Probable calcium-binding protein CML46
Niben101Scf09928g01021	1.75	6.95e-05	0.0015	sp|P26413|HSP70_SOYBN	Heat shock 70 kDa protein
Niben101Scf11208g00002	1.15	7.14e-05	0.00153	sp|Q39013|NAC2_ARATH	NAC domain-containing protein 2
Niben101Scf01196g00003	1.36	7.44e-05	0.00159	sp|Q9ZU95|NUD17_ARATH	Nudix hydrolase 17, mitochondrial
Novel04986	1.1	7.44e-05	0.00159	NA	NA
Niben101Scf05824g04004	1.09	7.65e-05	0.00163	sp|P54772|DCHS_SOLLC	Histidine decarboxylase
Niben101Scf12210g08011	1.13	7.67e-05	0.00163	sp|Q9FH54|EF114_ARATH	Ethylene-responsive transcription factor ERF114
Niben101Scf04197g00003	1.18	7.71e-05	0.00164	sp|Q9M897|DMP5_ARATH	Protein DMP5
Niben101Scf02175g06008	1.22	8.2e-05	0.00172	sp|Q9SW48|INVB_ARATH	Probable alkaline/neutral invertase B
Niben101Scf00090g05006	1.26	8.27e-05	0.00174	NA	NA
Niben101Scf04436g10004	1.36	8.33e-05	0.00175	sp|O22932|CIPKB_ARATH	CBL-interacting serine/threonine-protein kinase 11
Novel02204	1.05	8.37e-05	0.00175	NA	NA
Niben101Scf03250g01004	2.08	8.55e-05	0.00178	sp|Q5UNY4|YL728_MIMIV	Uncharacterized protein L728
Niben101Scf01599g00002	1.06	8.57e-05	0.00179	NA	NA
Niben101Scf00163g09011	1.93	8.78e-05	0.00183	sp|Q3E6Y3|Y1869_ARATH	Uncharacterized protein At1g28695
Niben101Scf07761g02006	1.22	8.95e-05	0.00185	sp|Q8LDC8|ERF92_ARATH	Ethylene-responsive transcription factor 1B
Niben101Scf05057g04016	1.32	9.31e-05	0.00192	sp|Q93WU9|WRK51_ARATH	Probable WRKY transcription factor 51
Niben101Scf07563g02014	1.02	9.45e-05	0.00195	NA	NA
Niben101Scf05974g00006	1.02	0.000104	0.00211	NA	NA
Niben101Scf01376g04031	1.05	0.000111	0.00223	sp|Q9SEE4|PIRL_SOLLC	Pirin-like protein
Novel01257	1.39	0.000111	0.00223	NA	NA
Novel00605	1	0.000118	0.00235	NA	NA
Niben101Scf16107g00007	1.03	0.000118	0.00236	sp|Q96520|PER12_ARATH	Peroxidase 12
Niben101Scf01587g02021	1.75	0.000121	0.00241	sp|Q9SJ96|RPB6B_ARATH	DNA-directed RNA polymerases II and V subunit 6B
Niben101Scf10502g01017	1.12	0.000126	0.00249	sp|Q9LHN9|IQM2_ARATH	IQ domain-containing protein IQM2
Niben101Scf08804g02014	1.12	0.000129	0.00254	sp|Q9ZU95|NUD17_ARATH	Nudix hydrolase 17, mitochondrial
Niben101Scf01534g02014	1.28	0.00013	0.00256	NA	NA
Niben101Scf05867g00008	1.34	0.000132	0.00258	sp|Q8GX77|FB316_ARATH	F-box protein At1g61340
Niben101Ctg04140g00001	1.22	0.000135	0.00263	sp|Q6ESZ9|SDC1_ORYSJ	Serine decarboxylase 1
Niben101Scf03302g02007	1.86	0.000136	0.00265	sp|Q84UV8|NEC3_NICLS	Bifunctional monodehydroascorbate reductase and carbonic anhydrase nectarin-3
Niben101Scf08390g01002	1.34	0.000138	0.00268	NA	NA
Niben101Scf01027g01015	2.07	0.000139	0.0027	sp|O03982|HIP39_ARATH	Heavy metal-associated isoprenylated plant protein 39
Niben101Scf00187g02037	1.31	0.000141	0.00273	NA	NA
Novel02795	1.2	0.000142	0.00274	NA	NA
Novel01859	1.14	0.000144	0.00278	NA	NA
Niben101Scf01365g06013	1.7	0.000147	0.00283	sp|G7L166|RAM1_MEDTR	GRAS family protein RAM1
Novel04872	1.07	0.00015	0.00287	NA	NA
Niben101Scf00046g03002	1.08	0.000151	0.00288	sp|Q9LY87|RGLG2_ARATH	E3 ubiquitin-protein ligase RGLG2
Niben101Scf00163g22004	1.36	0.000156	0.00297	sp|Q40478|ERF5_TOBAC	Ethylene-responsive transcription factor 5
Novel00719	1.34	0.00016	0.00305	NA	NA
Niben101Scf01750g15003	1.05	0.000163	0.00309	sp|Q9FMS6|CAF1K_ARATH	Probable CCR4-associated factor 1 homolog 11
Niben101Scf03930g02021	1.52	0.000173	0.00326	sp|Q6NPM5|ATS3B_ARATH	Embryo-specific protein ATS3B
Niben101Scf01249g06013	1.06	0.000185	0.00345	sp|Q9FMU6|MPCP3_ARATH	Mitochondrial phosphate carrier protein 3, mitochondrial
Niben101Scf06091g04005	1.46	0.000187	0.00349	sp|Q9SAH7|WRK40_ARATH	Probable WRKY transcription factor 40
Niben101Scf03348g00010	1.14	0.000202	0.00373	sp|K4BIZ9|WRK70_SOLLC	WRKY DNA-binding transcription factor 70
Niben101Scf00383g03001	1.74	0.000202	0.00373	sp|Q8GW96|AATP3_ARATH	AAA-ATPase At2g18193
Niben101Scf10322g01012	1.1	0.000203	0.00374	sp|K4BWV2|NAP1_SOLLC	NAC domain-containing protein 1
Niben101Scf00332g06012	1.78	0.000207	0.0038	sp|P21616|AVP_VIGRR	Pyrophosphate-energized vacuolar membrane proton pump
Niben101Scf00046g08005	1.57	0.000207	0.0038	NA	NA
Niben101Scf03444g04026	1.21	0.000223	0.00405	NA	NA
Niben101Scf19975g01013	-1.12	0.000236	0.00424	NA	NA
Novel03009	2.16	0.000242	0.00434	NA	NA
Niben101Scf01773g08011	1.19	0.000245	0.00438	sp|Q6R567|RMA1_CAPAN	E3 ubiquitin-protein ligase RMA1H1
Niben101Scf02072g01013	-1.13	0.00025	0.00444	sp|O49879|CF0_SOLLC	Receptor-like protein Cf-9 homolog
Niben101Scf02115g04001	-1.11	0.000252	0.00448	sp|Q8S9J6|ASPA_ARATH	Aspartyl protease family protein At5g10770
Niben101Scf02361g01002	1.12	0.000255	0.00452	sp|P54873|HMCS_ARATH	Hydroxymethylglutaryl-CoA synthase
Niben101Scf00579g00003	1.56	0.000265	0.00466	sp|P49173|NIP1_NICAL	Probable aquaporin NIP-type
Niben101Scf11232g01012	1.35	0.000268	0.0047	sp|D4AZ24|ENG1_ARTBC	Probable endo-1,3(4)-beta-glucanase ARB_01444
Niben101Scf00381g06004	1.41	0.000289	0.00502	sp|Q9FKY4|PILS7_ARATH	Protein PIN-LIKES 7
Novel04327	1.18	0.000299	0.00517	NA	NA
Niben101Scf01005g00020	1.62	0.0003	0.00518	sp|Q9LXB8|PLPK1_ARATH	Protein PELPK1
Niben101Scf13180g01003	1	0.000302	0.0052	sp|P48020|HMDH1_SOLTU	3-hydroxy-3-methylglutaryl-coenzyme A reductase 1
Niben101Scf08001g02006	1.69	0.000314	0.00538	NA	NA
Niben101Scf03766g07024	1.58	0.000316	0.0054	sp|Q9SJ62|WDL4_ARATH	Protein WVD2-like 4
Niben101Scf02569g02008	1.97	0.000319	0.00544	NA	NA
Niben101Scf07709g00001	1.43	0.00033	0.00561	sp|Q8W2N5|DES_TOBAC	9-divinyl ether synthase
Niben101Scf16244g02026	2.54	0.000332	0.00564	sp|P31674|RS15_ORYSJ	40S ribosomal protein S15
Niben101Scf01233g00008	1.51	0.000346	0.00584	sp|Q9SKK0|EBF1_ARATH	EIN3-binding F-box protein 1
Novel01757	1.25	0.000357	0.00601	NA	NA
Niben101Scf05391g02018	1.14	0.00038	0.00637	sp|Q9P7W0|OPA3_SCHPO	OPA3-like protein
Niben101Scf07493g04001	1.75	0.00039	0.0065	sp|Q9SND9|Y3028_ARATH	Uncharacterized acetyltransferase At3g50280
Niben101Scf07244g01004	2.01	0.000435	0.00711	sp|Q38911|XTH15_ARATH	Xyloglucan endotransglucosylase/hydrolase protein 15
Niben101Scf10431g00014	2.19	0.000459	0.00745	sp|P31674|RS15_ORYSJ	40S ribosomal protein S15
Niben101Scf00222g01002	1.41	0.000462	0.00749	sp|Q9SZ46|C82C4_ARATH	Xanthotoxin 5-hydroxylase CYP82C4
Niben101Scf02864g06008	1.16	0.000491	0.00787	sp|Q942D4|BURP3_ORYSJ	BURP domain-containing protein 3
Niben101Scf01395g03002	1.66	0.000506	0.00808	sp|Q9SA85|BBE8_ARATH	Berberine bridge enzyme-like 8
Niben101Ctg13347g00002	2.5	0.000508	0.00811	sp|A6YIH8|C7D55_HYOMU	Premnaspirodiene oxygenase
Niben101Scf12738g00010	1.06	0.000549	0.00865	sp|Q9ZQG8|FER3_ARATH	Ferredoxin-3, chloroplastic
Niben101Scf01212g02011	1.61	0.0006	0.00932	sp|Q8LGN0|GLR27_ARATH	Glutamate receptor 2.7
Novel00857	1.43	0.000632	0.00975	NA	NA
Niben101Scf07089g02011	2.23	0.000649	0.00995	sp|Q9ZSK5|ZOG_PHALU	Zeatin O-glucosyltransferase
Niben101Scf00390g03001	1.26	0.000655	0.01	sp|Q6NKX1|PROD2_ARATH	Proline dehydrogenase 2, mitochondrial
Novel02194	1.19	0.000665	0.0101	NA	NA
Niben101Scf00611g09003	1.32	0.000666	0.0102	sp|Q9M2U3|ALPL_ARATH	Protein ALP1-like
Novel04580	1.32	0.000688	0.0104	NA	NA
Novel00139	1.05	0.000693	0.0105	NA	NA
Niben101Scf01094g03014	1.06	0.000702	0.0106	sp|O04681|PTI5_SOLLC	Pathogenesis-related genes transcriptional activator PTI5
Niben101Scf05118g11009	1.03	0.000729	0.0109	NA	NA
Niben101Scf06395g03014	1.16	0.000763	0.0113	NA	NA
Niben101Scf05029g02016	1.66	0.000832	0.0121	sp|Q9LPK5|CML44_ARATH	Probable calcium-binding protein CML44
Niben101Scf02688g02014	-1.14	0.000857	0.0124	sp|O24370|LOX21_SOLTU	Linoleate 13S-lipoxygenase 2-1, chloroplastic
Niben101Scf03191g04002	1.23	0.000871	0.0126	sp|Q9FSH9|CONG1_LUPAL	Gamma conglutin 1
Niben101Scf01855g00004	1.39	0.000868	0.0126	NA	NA
Niben101Scf16691g00007	-1.05	0.000921	0.0133	sp|Q3E9A0|ANTR6_ARATH	Probable anion transporter 6, chloroplastic
Niben101Scf05206g02002	1.81	0.00094	0.0135	sp|A2RVM8|HIP37_ARATH	Heavy metal-associated isoprenylated plant protein 37
Niben101Scf03049g00001	1.32	0.000963	0.0137	sp|Q9FDX6|CP1_ARATH	Calcium-binding protein CP1
Niben101Scf06087g02007	1.45	0.000971	0.0138	sp|Q4PT23|WTR6_ARATH	WAT1-related protein At1g25270
Niben101Scf04845g00009	1.13	0.00101	0.0142	NA	NA
Niben101Ctg11882g00001	1.33	0.00103	0.0145	sp|O49859|C82A4_SOYBN	Cytochrome P450 82A4
Niben101Scf09387g01003	1.14	0.00112	0.0155	sp|Q9SU34|ERLL2_ARATH	pEARLI1-like lipid transfer protein 2
Niben101Scf01326g06002	-1.63	0.00114	0.0158	sp|Q9LJX1|PRE5_ARATH	Transcription factor PRE5
Niben101Scf03720g00008	1.25	0.00123	0.0168	sp|Q9FDX6|CP1_ARATH	Calcium-binding protein CP1
Niben101Scf13429g04019	1.46	0.00127	0.0172	sp|P22988|LDHA_HORVU	L-lactate dehydrogenase A
Niben101Scf00173g09004	3.23	0.00131	0.0176	sp|P48709|RBL_NICDE	Ribulose bisphosphate carboxylase large chain
Niben101Scf11178g01008	3.18	0.00136	0.0181	sp|P48709|RBL_NICDE	Ribulose bisphosphate carboxylase large chain
Niben101Ctg15956g00002	1.1	0.00138	0.0184	NA	NA
Niben101Scf19423g00008	2.79	0.00142	0.0188	sp|A7Y395|PSBA_IPOPU	Photosystem II protein D1
Niben101Scf05883g02002	1.2	0.00142	0.0188	sp|Q9XI99|USPL1_ARATH	BURP domain protein USPL1
Niben101Scf01947g01008	1.26	0.00145	0.0191	sp|Q8LDC8|ERF92_ARATH	Ethylene-responsive transcription factor 1B
Novel01172	2.14	0.00146	0.0192	NA	NA
Niben101Scf00902g06003	1.43	0.00149	0.0195	sp|Q9SND9|Y3028_ARATH	Uncharacterized acetyltransferase At3g50280
Niben101Scf09248g03002	3.26	0.00161	0.0207	sp|P25079|RBL_SOLTU	Ribulose bisphosphate carboxylase large chain
Niben101Scf08065g00006	1.01	0.00164	0.021	sp|F4HWB6|PILS1_ARATH	Protein PIN-LIKES 1
Novel01469	1.1	0.00163	0.021	NA	NA
Novel03189	1.19	0.00166	0.0212	NA	NA
Niben101Scf09387g00009	1.15	0.00172	0.0218	sp|Q9SU34|ERLL2_ARATH	pEARLI1-like lipid transfer protein 2
Niben101Scf00573g00010	1.09	0.00175	0.022	sp|O80871|P2C25_ARATH	Probable protein phosphatase 2C 25
Niben101Ctg08590g00001	2.66	0.00174	0.022	sp|W8JIT4|CYPD2_CATRO	Cytochrome P450 71D2
Niben101Scf07442g00008	1.25	0.00184	0.0229	sp|Q9FWX7|AB11B_ARATH	ABC transporter B family member 11
Niben101Scf00568g04011	2.28	0.00188	0.0234	sp|B5LMM0|PSBC_CICAR	Photosystem II CP43 reaction center protein
Niben101Scf01524g00005	1.08	0.00196	0.0242	sp|Q9ZUZ3|SAU32_ARATH	Auxin-responsive protein SAUR32
Niben101Scf04418g08005	1	0.00202	0.0247	sp|Q84TG3|PUB23_ARATH	E3 ubiquitin-protein ligase PUB23
Novel00435	1.02	0.00204	0.0249	NA	NA
Niben101Scf12547g02005	1.27	0.00208	0.0254	sp|Q9LQL2|PTR14_ARATH	Protein NRT1/ PTR FAMILY 7.3
Niben101Scf09987g00007	1.37	0.00213	0.0259	sp|Q9FN03|UVR8_ARATH	Ultraviolet-B receptor UVR8
Niben101Scf00370g03034	1.01	0.00213	0.0259	sp|Q9FZ42|ADRC1_ARATH	NADPH-dependent aldehyde reductase 1, chloroplastic
Niben101Scf02349g03003	1.36	0.00222	0.0268	sp|P12437|PERX_SOLTU	Suberization-associated anionic peroxidase
Niben101Scf01926g00011	1.48	0.00223	0.0269	sp|Q94B38|GPT2_ARATH	Glucose-6-phosphate/phosphate translocator 2, chloroplastic
Niben101Scf01824g00013	1.55	0.00232	0.0278	sp|P25871|OLPA_TOBAC	Osmotin-like protein
Niben101Scf05643g05001	1.11	0.0024	0.0286	sp|Q8GXG1|ASPGB_ARATH	Probable isoaspartyl peptidase/L-asparaginase 2
Novel00673	1.19	0.0025	0.0295	NA	NA
Niben101Scf00116g06002	1.22	0.00263	0.0307	sp|Q9SUC6|BBE22_ARATH	Berberine bridge enzyme-like 22
Niben101Scf08020g01008	1.75	0.00267	0.0311	sp|Q8GXE9|HA22J_ARATH	HVA22-like protein j
Niben101Scf02063g04004	1.07	0.0028	0.0322	sp|Q9LSW9|ATL16_ARATH	RING-H2 finger protein ATL16
Niben101Scf08804g02009	1.18	0.00286	0.0328	NA	NA
Niben101Scf00614g00028	1.03	0.00292	0.0332	sp|O23547|EXLB1_ARATH	Expansin-like B1
Niben101Scf22370g00003	1.75	0.00293	0.0333	sp|A2RVM8|HIP37_ARATH	Heavy metal-associated isoprenylated plant protein 37
Novel00257	1.6	0.0031	0.0349	NA	NA
Niben101Scf07833g00010	1.62	0.00311	0.035	sp|Q84MB3|ACCH1_ARATH	1-aminocyclopropane-1-carboxylate oxidase homolog 1
Niben101Scf01017g03006	-1.27	0.00329	0.0366	sp|Q9SYK9|U74E2_ARATH	UDP-glycosyltransferase 74E2
Niben101Scf07945g02004	1.48	0.00335	0.0371	sp|F4I8B9|Y1501_ARATH	Putative WEB family protein At1g65010, chloroplastic
Niben101Scf06964g00007	2.34	0.00341	0.0376	sp|P69686|PSBD_TOBAC	Photosystem II D2 protein
Niben101Ctg15314g00004	1.34	0.00348	0.038	sp|P49332|GSTXC_TOBAC	Probable glutathione S-transferase parC
Niben101Scf01061g07011	1.56	0.00354	0.0384	sp|Q9SA85|BBE8_ARATH	Berberine bridge enzyme-like 8
Niben101Scf01208g01014	1.63	0.00362	0.0392	sp|B0Z5F4|PSBB_OENPA	Photosystem II CP47 reaction center protein
Niben101Scf14436g02003	1.26	0.00381	0.0406	sp|Q9FPR6|ARR17_ARATH	Two-component response regulator ARR17
Niben101Scf03861g01001	1.73	0.00384	0.0408	sp|Q02200|PERX_NICSY	Lignin-forming anionic peroxidase
Niben101Scf00887g02006	-1.21	0.00407	0.0427	sp|O22616|DCOR_SOLLC	Ornithine decarboxylase
Niben101Scf00354g01012	1.25	0.00412	0.0431	sp|K4D9Y4|ASAT3_SOLLC	Acylsugar acyltransferase 3
Niben101Scf05385g04008	2.03	0.00414	0.0433	sp|Q9SX98|LHTL8_ARATH	Lysine histidine transporter-like 8
Niben101Scf00317g00011	1.14	0.00416	0.0435	sp|Q9WYP5|IOLG_THEMA	Myo-inositol 2-dehydrogenase
Niben101Scf09928g01011	1.38	0.00463	0.0471	NA	NA
Niben101Scf00294g00014	1.63	0.00475	0.0478	sp|Q02214|ITR1_NICSY	Trypsin inhibitor 1
Niben101Scf07695g01020	1.05	0.00481	0.0482	sp|H2DH21|C7A29_PANGI	Cytochrome P450 CYP72A219
Niben101Scf10528g02003	1.25	0.00502	0.0499	NA	NA
