# Supplementary material for: A membrane-bound ankyrin repeat protein confers race-specific leaf rust disease resistance in wheat
Source: Nat Commun. 2021 Feb 11;12:956. doi: 10.1038/s41467-020-20777-x (PMC7878491; doi:10.1038/s41467-020-20777-x)
Supplement: Supplementary file 12 — Supplementary Data 9 [file 41467_2020_20777_MOESM12_ESM.xlsx]

## Sheet: Sheet1
Supplementary Data 9 Primers used in this study.
Primer Name and PCR program	Sequence 5' -> 3'	Purpose
MCK161_Lr14aSec1F	GTGACTGCGACGAGCAATGAG	Lr14a presence absence marker
MCK181_Lr14a_Sec5R	TTGTGCGCCGCCCGGATTTATA	Lr14a presence absence marker
95°180'',(95°30'',62°30'',72°60'')x10,(95°30'',60°30'',72°60'')x25,72°300''
MCK179_Lr14a_11F	AATGGGCCTCTGGAACAAGG	Amplification and sequencing of 5' part of Lr14a + 1540 bp upstream of start codon
MCK228_Lr14aAarIEcoRIR	gatctgatGCAGGTGgaattcGAAGTAAAATAGGACCAGCAAG	Amplification and sequencing of 5' part of Lr14a + 1540 bp upstream of start codon
98°180'',(98°30'',65°30'',72°150'')x5,(98°30'',60°30'',72°150'')x30,72°600''
MCK176_Lr14a_9R	GCACACTTCCTCTGCAGTTT	Amplification and sequencing of 3' part of Lr14a + 232 bp downstream of stop codon
MCK229_Lr14aAarIEcoRIF	gaattcCACCTGCatcagatcGCTATATATGCCATCTTTGATATAGCTGG	Amplification and sequencing of 3' part of Lr14a + 232 bp downstream of stop codon
98°180'',(98°30'',65°30'',72°150'')x5,(98°30'',60°30'',72°150'')x30,72°600''
MCK162_Lr14aSec2F	GGGGTGTCCAAAATGATGACGG	Amplification and sequencing of intron 1
MCK185_Lr14a_Sec9R	CCAGCTATATCAAAGATGGCATATATAGC	Amplification and sequencing of intron 1
95°180'',(98°20'',65°15'',72°120'')x40,72°300''
MCK155_Lr14a_1F	GATGAGTTGTATTGGTTGCACTGAGC	additional primer for sequencing of Lr14a 5' fragement
MCK164_Lr14aSec4R	CTCCACATGGAAAACACGGATACG	additional primer for sequencing of Lr14a 3' fragement
MCK216_VIGS1R	CATAGGCGGCCGCTCCTTGCGGTTGATGATGCT	additional primer for sequencing of Lr14a 5' fragement
MCK215_VIGS1F	GATACTTAATTAAGGTGAGGGAAGACGCAAAAGA	amplification of VIGS construct in exon 1
MCK216_VIGS1R	CATAGGCGGCCGCTCCTTGCGGTTGATGATGCT	amplification of VIGS construct in exon 1
95°180'',(98°20'',62°15'',72°30'')x40,72°300''
MCK219_VIGS3F	GATACTTAATTAAATAGCGCCTTGTCGTCTGTT	amplification of VIGS construct in exon 3
MCK220_VIGS3R	CATAGGCGGCCGCAGGCGTCAAAAACATAACTCCC	amplification of VIGS construct in exon 3
95°180'',(98°20'',62°15'',72°30'')x40,72°300''
MCK224_qPCR_Lr14a_e2e3R	TCACCAGCTTTATCCCAACG	qPCR primer for Lr14a expression detection
MCK225_qPCR_Lr14a_e2e3F	AAACACCCCGTGATCTATCC	qPCR primer for Lr14a expression detection
95°120'',(95°3'',60°20'')x40,65°-95° +0.5°/cycle
GH094 (ADPRF_f)	TCTCATGGTTGGTCTCGATG	qPCR primer for ADP-RF housekeeping gene expression detection
GH095 (ADPRF_r)	GGATGGTGGTGACGATCTCT	qPCR primer for ADP-RF housekeeping gene expression detection
95°120'',(95°3'',60°20'')x40,65°-95° +0.5°/cycle
MCK254_PR1_F	CTGGAGCACGAAGCTGCAG	qPCR primer for Pathogenesis Related 1 gene
MCK255_PR1_R	CGAGTGCTGGAGCTTGCAGT	qPCR primer for Pathogenesis Related 1 gene
MCK256_PR2_F	CTCGACATCGGTAACGACCAG	qPCR primer for Pathogenesis Related 2 gene
MCK257_PR2_R	GCGGCGATGTACTTGATGTTC	qPCR primer for Pathogenesis Related 2 gene
MCK262_PR5_F	ACAGCTACGCCAAGGACGAC	qPCR primer for Pathogenesis Related 5 gene
MCK263_PR5_R	CGCGTCCTAATCTAAGGGCAG	qPCR primer for Pathogenesis Related 5 gene
95°120'',(95°3'',60°20'')x40,65°-95° +0.5°/cycle
MCK207_RACE5_E1	CTTTTCTTCTTGTGCGCCGCCCGGA	RACE PCR Lr14a 5' end
MCK208_RACE5_E2	TGGACACCCCCTGTGTTGTCACGGT	RACE PCR Lr14a 5' end
MCK209_RACE5_I1	ATTCAGAGCCTCCCAGGAGCCCACG	RACE PCR Lr14a 5' end
MCK210_RACE5_I2	TGTTACCGGCAGGGGGTTGGTCCTC	RACE PCR Lr14a 5' end
MCK211_RACE3_E1	GCGCCTTGTCGTCTGTTGGAGCGAA	RACE PCR Lr14a 3' end
MCK212_RACE3_E2	AGCTCCGGTTGCTCGTAGTACCGCT	RACE PCR Lr14a 3' end
MCK213_RACE3_I1	TAGTTACCTTTGGTTGGGCCGCGCT	RACE PCR Lr14a 3' end
MCK214_RACE3_I2	TGGCAAGGATCCACCGCAACCGCTA	RACE PCR Lr14a 3' end
95°180'',(94°30'',72°120'')x5,(94°30'',70°30'',72°120'')x5,(94°30'',68°30'',72°120'')x25,72°300''
Nested: 95°180'',(95°15'',60°15'',72°60'')x28,72°300''
MCK230_Lr14aCACCStart	caccATGGATGCCAAGCTGATG	pENTR cloning ATG primer
MCK231_Lr14a_woStop	GCGGTTGCGGTGGATC	cloning without Stop codon
MCK232_Lr14a_withStop	TTAGCGGTTGCGGTGGAT	cloning with Stop codon
95°180'',(95°20'',63°15'',72°210'')x35,72°600''
MCK268_break5_AC	GAACTAGCATTTTCATCAGCAG	Lr14a region inserted in ArinaLrFor/deleted in CS
MCK269_break5_AC	GTTCTTCAGTCGGCTGAGC	Lr14a region inserted in ArinaLrFor/deleted in CS
MCK270_break5_AC	GTGAATTTCTTCGTCAGGTTG	Lr14a region inserted in ArinaLrFor/deleted in CS
MCK271_break5_A	GTCACCGAAATGGATGTATCT	Lr14a region inserted in ArinaLrFor/deleted in CS
MCK272_break5_A	GCAACAACACAGTATGTGGAG	Lr14a region inserted in ArinaLrFor/deleted in CS
MCK273_break5_A	GGGACTGTAACCCCACAAC	Lr14a region inserted in ArinaLrFor/deleted in CS
MCK274_break5_C	ACCCATTTCATCACTGAAGAG	Lr14a region inserted in ArinaLrFor/deleted in CS
MCK275_break5_C	TCCTCGATTATACTGATCTCTGG	Lr14a region inserted in ArinaLrFor/deleted in CS
MCK276_break5_C	CTGATGATGAAGCTTCTGATG	Lr14a region inserted in ArinaLrFor/deleted in CS
MCK277_break3_AC	GGATCCAAACACCCTAATGC	Lr14a region inserted in ArinaLrFor/deleted in CS
MCK278_break3_AC	CACTACTGTTGGATCCGAGG	Lr14a region inserted in ArinaLrFor/deleted in CS
MCK279_break3_AC	ATTCCATGTGCCTTCTGATG	Lr14a region inserted in ArinaLrFor/deleted in CS
MCK280_break3_A	CAATCTTGAGCCTTCATGATAG	Lr14a region inserted in ArinaLrFor/deleted in CS
MCK281_break3_A	TAGCTGGGAGCCTTGAAGTC	Lr14a region inserted in ArinaLrFor/deleted in CS
MCK282_break3_A	CTGGCTATGAACTGCTTGTTC	Lr14a region inserted in ArinaLrFor/deleted in CS
MCK283_break3_C	ATGGAAGAATTGGAGTTGGTG	Lr14a region inserted in ArinaLrFor/deleted in CS
MCK284_break3_C	AGTTGCCCTGACTTCTTCAG	Lr14a region inserted in ArinaLrFor/deleted in CS
MCK285_break3_C	CTGGAACTAGCATTTTCATCAG	Lr14a region inserted in ArinaLrFor/deleted in CS
95°180'',(95°30'',62°30'',72°60'')x10,(95°30'',60°30'',72°60'')x25,72°300''
