# Supplementary material for: A membrane-bound ankyrin repeat protein confers race-specific leaf rust disease resistance in wheat
Source: Nat Commun. 2021 Feb 11;12:956. doi: 10.1038/s41467-020-20777-x (PMC7878491; doi:10.1038/s41467-020-20777-x)
Supplement: Supplementary file 13 — Supplementary Data 10 [file 41467_2020_20777_MOESM13_ESM.xlsx]

## Sheet: a
Supplementary Data 10 Results of 3000 bp MutChromSeq analysis.
legend
Contig name	Contig length
Number of mutants
Mutant 1 name	SNP positions and base pair change of Mutant 1
Mutant 2 name	SNP positions and base pair change of Mutant 2
Mutant 3 name	SNP positions and base pair change of Mutant 3
Taes_ArinaLrFor_v3_chr7BL.fasta_00237	length:3000
Number Of SNP mutants: 3
20170207.A-M4BC2F5-85-167-1_pileup.txt:	SNP(pos:672,refallelefreq:0.0,cov:8,C->T)
20170207.A-M4BC2F5-85-983-1_pileup.txt:	SNP(pos:128,refallelefreq:0.0,cov:8,A->C)
20170207.A-M4BC2F5-85-2659-1_pileup.txt:	SNP(pos:176,refallelefreq:0.0,cov:8,T->C)
Taes_ArinaLrFor_v3_chr7BL.fasta_00339	length:3000
Number Of SNP mutants: 3
20170207.A-M4BC2F5-85-167-1_pileup.txt:	SNP(pos:2798,refallelefreq:0.0,cov:9,T->A)
20170207.A-M4BC2F5-85-983-1_pileup.txt:	SNP(pos:1616,refallelefreq:0.0,cov:14,T->C)
20170207.A-M4BC2F5-85-2659-1_pileup.txt:	SNP(pos:2870,refallelefreq:0.0,cov:9,T->C);SNP(pos:14,refallelefreq:0.0,cov:10,T->G)
Taes_ArinaLrFor_v3_chr7BL.fasta_03195	length:3000
Number Of SNP mutants: 3
20170207.A-M4BC2F5-85-167-1_pileup.txt:	SNP(pos:890,refallelefreq:0.0,cov:20,G->A);SNP(pos:1366,refallelefreq:0.0,cov:21,G->A)
20170207.A-M4BC2F5-85-983-1_pileup.txt:	SNP(pos:302,refallelefreq:0.0,cov:30,C->T)
20170207.A-M4BC2F5-85-2659-1_pileup.txt:	SNP(pos:2553,refallelefreq:0.0,cov:23,G->A)
Taes_ArinaLrFor_v3_chr7BL.fasta_07127	length:3000
Number Of SNP mutants: 3
20170207.A-M4BC2F5-85-167-1_pileup.txt:	SNP(pos:2339,refallelefreq:0.0,cov:9,C->G)
20170207.A-M4BC2F5-85-983-1_pileup.txt:	SNP(pos:698,refallelefreq:0.0,cov:9,G->T)
20170207.A-M4BC2F5-85-2659-1_pileup.txt:	SNP(pos:2005,refallelefreq:0.0,cov:8,T->G)
Taes_ArinaLrFor_v3_chr7BL.fasta_08561	length:3000
Number Of SNP mutants: 3
20170207.A-M4BC2F5-85-167-1_pileup.txt:	SNP(pos:941,refallelefreq:0.0,cov:8,A->G)
20170207.A-M4BC2F5-85-983-1_pileup.txt:	SNP(pos:1235,refallelefreq:0.0,cov:8,C->G);SNP(pos:851,refallelefreq:0.0,cov:10,G->A)
20170207.A-M4BC2F5-85-2659-1_pileup.txt:	SNP(pos:523,refallelefreq:0.0,cov:8,G->A);SNP(pos:2073,refallelefreq:0.0,cov:10,A->G)
Taes_ArinaLrFor_v3_chr7BL.fasta_09540	length:3000
Number Of SNP mutants: 3
20170207.A-M4BC2F5-85-167-1_pileup.txt:	SNP(pos:1763,refallelefreq:0.0,cov:10,T->C);SNP(pos:1992,refallelefreq:0.0,cov:12,T->C)
20170207.A-M4BC2F5-85-983-1_pileup.txt:	SNP(pos:2493,refallelefreq:0.0,cov:8,G->T)
20170207.A-M4BC2F5-85-2659-1_pileup.txt:	SNP(pos:1163,refallelefreq:0.0,cov:9,A->G);SNP(pos:2700,refallelefreq:0.0,cov:9,T->C)
Taes_ArinaLrFor_v3_chr7BL.fasta_09753	length:3000
Number Of SNP mutants: 3
20170207.A-M4BC2F5-85-167-1_pileup.txt:	SNP(pos:730,refallelefreq:0.0,cov:11,A->G);SNP(pos:322,refallelefreq:0.0,cov:9,A->G)
20170207.A-M4BC2F5-85-983-1_pileup.txt:	SNP(pos:2920,refallelefreq:0.0,cov:11,T->C)
20170207.A-M4BC2F5-85-2659-1_pileup.txt:	SNP(pos:67,refallelefreq:0.0,cov:10,G->A);SNP(pos:937,refallelefreq:0.0,cov:8,T->C);SNP(pos:59,refallelefreq:0.0,cov:8,A->G);SNP(pos:2859,refallelefreq:0.0,cov:8,T->A)
Taes_ArinaLrFor_v3_chr7BL.fasta_102039	length:3000
Number Of SNP mutants: 3
20170207.A-M4BC2F5-85-167-1_pileup.txt:	SNP(pos:167,refallelefreq:0.0,cov:8,G->A);SNP(pos:178,refallelefreq:0.0,cov:8,A->G);SNP(pos:177,refallelefreq:0.0,cov:8,A->G);SNP(pos:165,refallelefreq:0.0,cov:8,T->C)
20170207.A-M4BC2F5-85-983-1_pileup.txt:	SNP(pos:852,refallelefreq:0.0,cov:8,A->C)
20170207.A-M4BC2F5-85-2659-1_pileup.txt:	SNP(pos:76,refallelefreq:0.0,cov:8,T->G)
Taes_ArinaLrFor_v3_chr7BL.fasta_103108	length:3000
Number Of SNP mutants: 3
20170207.A-M4BC2F5-85-167-1_pileup.txt:	SNP(pos:1730,refallelefreq:0.0,cov:8,C->T);SNP(pos:1738,refallelefreq:0.0,cov:10,A->G)
20170207.A-M4BC2F5-85-983-1_pileup.txt:	SNP(pos:1257,refallelefreq:0.0,cov:8,T->C)
20170207.A-M4BC2F5-85-2659-1_pileup.txt:	SNP(pos:2162,refallelefreq:0.0,cov:8,T->C);SNP(pos:762,refallelefreq:0.0,cov:8,A->G)
Taes_ArinaLrFor_v3_chr7BL.fasta_116040	length:3000
Number Of SNP mutants: 3
20170207.A-M4BC2F5-85-167-1_pileup.txt:	SNP(pos:462,refallelefreq:0.0,cov:8,A->G)
20170207.A-M4BC2F5-85-983-1_pileup.txt:	SNP(pos:632,refallelefreq:0.0,cov:9,A->G)
20170207.A-M4BC2F5-85-2659-1_pileup.txt:	SNP(pos:752,refallelefreq:0.0,cov:13,T->C)
Taes_ArinaLrFor_v3_chr7BL.fasta_127598	length:3000
Number Of SNP mutants: 3
20170207.A-M4BC2F5-85-167-1_pileup.txt:	SNP(pos:2347,refallelefreq:0.0,cov:8,T->C)
20170207.A-M4BC2F5-85-983-1_pileup.txt:	SNP(pos:2936,refallelefreq:0.0,cov:9,A->G)
20170207.A-M4BC2F5-85-2659-1_pileup.txt:	SNP(pos:2912,refallelefreq:0.0,cov:10,A->G)
Taes_ArinaLrFor_v3_chr7BL.fasta_132503	length:3000
Number Of SNP mutants: 3
20170207.A-M4BC2F5-85-167-1_pileup.txt:	SNP(pos:2626,refallelefreq:0.0,cov:8,G->A)
20170207.A-M4BC2F5-85-983-1_pileup.txt:	SNP(pos:2415,refallelefreq:0.0,cov:9,A->T)
20170207.A-M4BC2F5-85-2659-1_pileup.txt:	SNP(pos:2615,refallelefreq:0.0,cov:8,A->G)
Taes_ArinaLrFor_v3_chr7BL.fasta_137222	length:3000
Number Of SNP mutants: 3
20170207.A-M4BC2F5-85-167-1_pileup.txt:	SNP(pos:547,refallelefreq:0.0,cov:35,G->A);SNP(pos:336,refallelefreq:0.0,cov:11,G->A);SNP(pos:302,refallelefreq:0.0,cov:11,T->C)
20170207.A-M4BC2F5-85-983-1_pileup.txt:	SNP(pos:2237,refallelefreq:0.0,cov:9,G->A)
20170207.A-M4BC2F5-85-2659-1_pileup.txt:	SNP(pos:2506,refallelefreq:0.0,cov:9,C->T);SNP(pos:2111,refallelefreq:0.0,cov:16,A->G)
Taes_ArinaLrFor_v3_chr7BL.fasta_137230	length:3000
Number Of SNP mutants: 3
20170207.A-M4BC2F5-85-167-1_pileup.txt:	SNP(pos:904,refallelefreq:0.0,cov:8,A->G)
20170207.A-M4BC2F5-85-983-1_pileup.txt:	SNP(pos:1107,refallelefreq:0.0,cov:15,G->C)
20170207.A-M4BC2F5-85-2659-1_pileup.txt:	SNP(pos:2578,refallelefreq:0.0,cov:13,G->A);SNP(pos:683,refallelefreq:0.0,cov:16,C->A)
Taes_ArinaLrFor_v3_chr7BL.fasta_137239	length:3000
Number Of SNP mutants: 3
20170207.A-M4BC2F5-85-167-1_pileup.txt:	SNP(pos:540,refallelefreq:0.0,cov:9,T->C)
20170207.A-M4BC2F5-85-983-1_pileup.txt:	SNP(pos:1964,refallelefreq:0.0,cov:16,T->G)
20170207.A-M4BC2F5-85-2659-1_pileup.txt:	SNP(pos:1729,refallelefreq:0.0,cov:9,T->G)
Taes_ArinaLrFor_v3_chr7BL.fasta_137264	length:3000
Number Of SNP mutants: 3
20170207.A-M4BC2F5-85-167-1_pileup.txt:	SNP(pos:2659,refallelefreq:0.0,cov:27,C->A)
20170207.A-M4BC2F5-85-983-1_pileup.txt:	SNP(pos:1496,refallelefreq:0.0,cov:12,T->C)
20170207.A-M4BC2F5-85-2659-1_pileup.txt:	SNP(pos:1747,refallelefreq:0.0,cov:9,T->C)
Taes_ArinaLrFor_v3_chr7BL.fasta_138855	length:3000
Number Of SNP mutants: 3
20170207.A-M4BC2F5-85-167-1_pileup.txt:	SNP(pos:1882,refallelefreq:0.0,cov:10,T->C);SNP(pos:1959,refallelefreq:0.0,cov:8,A->C);SNP(pos:2094,refallelefreq:0.0,cov:9,C->T)
20170207.A-M4BC2F5-85-983-1_pileup.txt:	SNP(pos:1459,refallelefreq:0.0,cov:9,T->C)
20170207.A-M4BC2F5-85-2659-1_pileup.txt:	SNP(pos:1848,refallelefreq:0.0,cov:20,A->T)
Taes_ArinaLrFor_v3_chr7BL.fasta_27917	length:3000
Number Of SNP mutants: 3
20170207.A-M4BC2F5-85-167-1_pileup.txt:	SNP(pos:2586,refallelefreq:0.0,cov:8,A->G)
20170207.A-M4BC2F5-85-983-1_pileup.txt:	SNP(pos:2446,refallelefreq:0.0,cov:9,A->T)
20170207.A-M4BC2F5-85-2659-1_pileup.txt:	SNP(pos:1818,refallelefreq:0.0,cov:22,A->G)
Taes_ArinaLrFor_v3_chr7BL.fasta_47137	length:3000
Number Of SNP mutants: 3
20170207.A-M4BC2F5-85-167-1_pileup.txt:	SNP(pos:1167,refallelefreq:0.0,cov:9,A->C);SNP(pos:1141,refallelefreq:0.0,cov:9,C->A);SNP(pos:1221,refallelefreq:0.0,cov:8,C->T)
20170207.A-M4BC2F5-85-983-1_pileup.txt:	SNP(pos:2676,refallelefreq:0.0,cov:14,T->C);SNP(pos:2584,refallelefreq:0.0,cov:9,A->C);SNP(pos:2604,refallelefreq:0.0,cov:10,G->C)
20170207.A-M4BC2F5-85-2659-1_pileup.txt:	SNP(pos:2573,refallelefreq:0.0,cov:8,A->G);SNP(pos:2181,refallelefreq:0.0,cov:11,T->G);SNP(pos:191,refallelefreq:0.0,cov:8,T->C);SNP(pos:2651,refallelefreq:0.0,cov:9,T->G)
Taes_ArinaLrFor_v3_chr7BL.fasta_47154	length:3000
Number Of SNP mutants: 3
20170207.A-M4BC2F5-85-167-1_pileup.txt:	SNP(pos:850,refallelefreq:0.0,cov:8,G->A);SNP(pos:864,refallelefreq:0.0,cov:8,T->A)
20170207.A-M4BC2F5-85-983-1_pileup.txt:	SNP(pos:210,refallelefreq:0.0,cov:8,A->G);SNP(pos:246,refallelefreq:0.0,cov:8,T->G);SNP(pos:2586,refallelefreq:0.0,cov:8,G->A)
20170207.A-M4BC2F5-85-2659-1_pileup.txt:	SNP(pos:536,refallelefreq:0.0,cov:10,G->A)
Taes_ArinaLrFor_v3_chr7BL.fasta_63411	length:3000
Number Of SNP mutants: 3
20170207.A-M4BC2F5-85-167-1_pileup.txt:	SNP(pos:1692,refallelefreq:0.0,cov:8,G->A);SNP(pos:1691,refallelefreq:0.0,cov:8,T->C);SNP(pos:1642,refallelefreq:0.0,cov:9,T->C);SNP(pos:1634,refallelefreq:0.0,cov:8,G->A)
20170207.A-M4BC2F5-85-983-1_pileup.txt:	SNP(pos:2607,refallelefreq:0.0,cov:9,A->C)
20170207.A-M4BC2F5-85-2659-1_pileup.txt:	SNP(pos:1540,refallelefreq:0.0,cov:21,T->C)
Taes_ArinaLrFor_v3_chr7BL.fasta_71013	length:3000
Number Of SNP mutants: 3
20170207.A-M4BC2F5-85-167-1_pileup.txt:	SNP(pos:521,refallelefreq:0.0,cov:8,T->C)
20170207.A-M4BC2F5-85-983-1_pileup.txt:	SNP(pos:2961,refallelefreq:0.0,cov:8,C->T)
20170207.A-M4BC2F5-85-2659-1_pileup.txt:	SNP(pos:1109,refallelefreq:0.0,cov:24,T->C)
Taes_ArinaLrFor_v3_chr7BL.fasta_75795	length:3000
Number Of SNP mutants: 3
20170207.A-M4BC2F5-85-167-1_pileup.txt:	SNP(pos:2887,refallelefreq:0.0,cov:10,G->A)
20170207.A-M4BC2F5-85-983-1_pileup.txt:	SNP(pos:2235,refallelefreq:0.0,cov:14,G->T)
20170207.A-M4BC2F5-85-2659-1_pileup.txt:	SNP(pos:1730,refallelefreq:0.0,cov:14,C->T)
Taes_ArinaLrFor_v3_chr7BL.fasta_84253	length:3000
Number Of SNP mutants: 3
20170207.A-M4BC2F5-85-167-1_pileup.txt:	SNP(pos:2086,refallelefreq:0.0,cov:14,A->G)
20170207.A-M4BC2F5-85-983-1_pileup.txt:	SNP(pos:1770,refallelefreq:0.0,cov:10,T->C)
20170207.A-M4BC2F5-85-2659-1_pileup.txt:	SNP(pos:1385,refallelefreq:0.0,cov:15,C->A);SNP(pos:1395,refallelefreq:0.0,cov:15,A->G)
Taes_ArinaLrFor_v3_chr7BL.fasta_96642	length:3000
Number Of SNP mutants: 3
20170207.A-M4BC2F5-85-167-1_pileup.txt:	SNP(pos:1013,refallelefreq:0.0,cov:11,T->C)
20170207.A-M4BC2F5-85-983-1_pileup.txt:	SNP(pos:29,refallelefreq:0.0,cov:8,T->C);SNP(pos:47,refallelefreq:0.0,cov:13,C->T)
20170207.A-M4BC2F5-85-2659-1_pileup.txt:	SNP(pos:455,refallelefreq:0.0,cov:8,A->G)
