# Supplementary material for: A membrane-bound ankyrin repeat protein confers race-specific leaf rust disease resistance in wheat
Source: Nat Commun. 2021 Feb 11;12:956. doi: 10.1038/s41467-020-20777-x (PMC7878491; doi:10.1038/s41467-020-20777-x)
Supplement: Supplementary file 14 — Supplementary Data 11 [file 41467_2020_20777_MOESM14_ESM.xlsx]

## Sheet: b
Supplementary Data 11 Results of 5000 bp MutChromSeq analysis.
legend
Contig name	Contig length
Number of mutants
Mutant 1 name	SNP positions and base pair change of Mutant 1
Mutant 2 name	SNP positions and base pair change of Mutant 2
Mutant 3 name	SNP positions and base pair change of Mutant 3
Taes_ArinaLrFor_v3_chr7BL.fasta_00142	length:5000
Number Of SNP mutants: 3
20170207.A-M4BC2F5-85-167-1_pileup.txt:	SNP(pos:3672,refallelefreq:0.0,cov:8,C->T)
20170207.A-M4BC2F5-85-983-1_pileup.txt:	SNP(pos:3128,refallelefreq:0.0,cov:8,A->C)
20170207.A-M4BC2F5-85-2659-1_pileup.txt:	SNP(pos:3176,refallelefreq:0.0,cov:8,T->C)
Taes_ArinaLrFor_v3_chr7BL.fasta_00204	length:5000
Number Of SNP mutants: 3
20170207.A-M4BC2F5-85-167-1_pileup.txt:	SNP(pos:1798,refallelefreq:0.0,cov:9,T->A)
20170207.A-M4BC2F5-85-983-1_pileup.txt:	SNP(pos:616,refallelefreq:0.0,cov:14,T->C)
20170207.A-M4BC2F5-85-2659-1_pileup.txt:	SNP(pos:1870,refallelefreq:0.0,cov:9,T->C)
Taes_ArinaLrFor_v3_chr7BL.fasta_01917	length:5000
Number Of SNP mutants: 3
20170207.A-M4BC2F5-85-167-1_pileup.txt:	SNP(pos:2890,refallelefreq:0.0,cov:20,G->A);SNP(pos:3366,refallelefreq:0.0,cov:21,G->A)
20170207.A-M4BC2F5-85-983-1_pileup.txt:	SNP(pos:2302,refallelefreq:0.0,cov:30,C->T)
20170207.A-M4BC2F5-85-2659-1_pileup.txt:	SNP(pos:4553,refallelefreq:0.0,cov:23,G->A)
Taes_ArinaLrFor_v3_chr7BL.fasta_05137	length:5000
Number Of SNP mutants: 3
20170207.A-M4BC2F5-85-167-1_pileup.txt:	SNP(pos:941,refallelefreq:0.0,cov:8,A->G)
20170207.A-M4BC2F5-85-983-1_pileup.txt:	SNP(pos:1235,refallelefreq:0.0,cov:8,C->G);SNP(pos:851,refallelefreq:0.0,cov:10,G->A)
20170207.A-M4BC2F5-85-2659-1_pileup.txt:	SNP(pos:523,refallelefreq:0.0,cov:8,G->A);SNP(pos:2073,refallelefreq:0.0,cov:10,A->G)
Taes_ArinaLrFor_v3_chr7BL.fasta_05724	length:5000
Number Of SNP mutants: 3
20170207.A-M4BC2F5-85-167-1_pileup.txt:	SNP(pos:3992,refallelefreq:0.0,cov:12,T->C);SNP(pos:535,refallelefreq:0.0,cov:12,T->C);SNP(pos:3763,refallelefreq:0.0,cov:10,T->C)
20170207.A-M4BC2F5-85-983-1_pileup.txt:	SNP(pos:4493,refallelefreq:0.0,cov:8,G->T)
20170207.A-M4BC2F5-85-2659-1_pileup.txt:	SNP(pos:3163,refallelefreq:0.0,cov:9,A->G);SNP(pos:4700,refallelefreq:0.0,cov:9,T->C)
Taes_ArinaLrFor_v3_chr7BL.fasta_06113	length:5000
Number Of SNP mutants: 3
20170207.A-M4BC2F5-85-167-1_pileup.txt:	SNP(pos:1056,refallelefreq:0.0,cov:8,A->C)
20170207.A-M4BC2F5-85-983-1_pileup.txt:	SNP(pos:949,refallelefreq:0.0,cov:10,A->G)
20170207.A-M4BC2F5-85-2659-1_pileup.txt:	SNP(pos:1096,refallelefreq:0.0,cov:12,A->G)
Taes_ArinaLrFor_v3_chr7BL.fasta_13481	length:5000
Number Of SNP mutants: 3
20170207.A-M4BC2F5-85-167-1_pileup.txt:	SNP(pos:3484,refallelefreq:0.0,cov:13,G->A)
20170207.A-M4BC2F5-85-983-1_pileup.txt:	SNP(pos:4973,refallelefreq:0.0,cov:11,A->G)
20170207.A-M4BC2F5-85-2659-1_pileup.txt:	SNP(pos:3900,refallelefreq:0.0,cov:15,C->G);SNP(pos:3922,refallelefreq:0.0,cov:16,G->C)
Taes_ArinaLrFor_v3_chr7BL.fasta_16751	length:5000
Number Of SNP mutants: 3
20170207.A-M4BC2F5-85-167-1_pileup.txt:	SNP(pos:586,refallelefreq:0.0,cov:8,A->G)
20170207.A-M4BC2F5-85-983-1_pileup.txt:	SNP(pos:446,refallelefreq:0.0,cov:9,A->T)
20170207.A-M4BC2F5-85-2659-1_pileup.txt:	SNP(pos:100,refallelefreq:0.0,cov:10,T->C)
Taes_ArinaLrFor_v3_chr7BL.fasta_18289	length:5000
Number Of SNP mutants: 3
20170207.A-M4BC2F5-85-167-1_pileup.txt:	SNP(pos:96,refallelefreq:0.0,cov:11,T->G)
20170207.A-M4BC2F5-85-983-1_pileup.txt:	SNP(pos:2922,refallelefreq:0.0,cov:9,A->C)
20170207.A-M4BC2F5-85-2659-1_pileup.txt:	SNP(pos:2847,refallelefreq:0.0,cov:8,A->G)
Taes_ArinaLrFor_v3_chr7BL.fasta_28292	length:5000
Number Of SNP mutants: 3
20170207.A-M4BC2F5-85-167-1_pileup.txt:	SNP(pos:4864,refallelefreq:0.0,cov:8,T->A);SNP(pos:2413,refallelefreq:0.0,cov:8,C->T);SNP(pos:4850,refallelefreq:0.0,cov:8,G->A)
20170207.A-M4BC2F5-85-983-1_pileup.txt:	SNP(pos:4210,refallelefreq:0.0,cov:8,A->G);SNP(pos:4246,refallelefreq:0.0,cov:8,T->G)
20170207.A-M4BC2F5-85-2659-1_pileup.txt:	SNP(pos:4536,refallelefreq:0.0,cov:10,G->A)
Taes_ArinaLrFor_v3_chr7BL.fasta_34306	length:5000
Number Of SNP mutants: 3
20170207.A-M4BC2F5-85-167-1_pileup.txt:	SNP(pos:3875,refallelefreq:0.0,cov:8,G->C);SNP(pos:3850,refallelefreq:0.0,cov:9,C->T)
20170207.A-M4BC2F5-85-983-1_pileup.txt:	SNP(pos:2095,refallelefreq:0.0,cov:13,T->C)
20170207.A-M4BC2F5-85-2659-1_pileup.txt:	SNP(pos:586,refallelefreq:0.0,cov:8,C->T);SNP(pos:475,refallelefreq:0.0,cov:9,G->A)
Taes_ArinaLrFor_v3_chr7BL.fasta_38047	length:5000
Number Of SNP mutants: 3
20170207.A-M4BC2F5-85-167-1_pileup.txt:	SNP(pos:1692,refallelefreq:0.0,cov:8,G->A);SNP(pos:1691,refallelefreq:0.0,cov:8,T->C);SNP(pos:1642,refallelefreq:0.0,cov:9,T->C);SNP(pos:1634,refallelefreq:0.0,cov:8,G->A)
20170207.A-M4BC2F5-85-983-1_pileup.txt:	SNP(pos:2607,refallelefreq:0.0,cov:9,A->C)
20170207.A-M4BC2F5-85-2659-1_pileup.txt:	SNP(pos:1540,refallelefreq:0.0,cov:21,T->C)
Taes_ArinaLrFor_v3_chr7BL.fasta_45477	length:5000
Number Of SNP mutants: 3
20170207.A-M4BC2F5-85-167-1_pileup.txt:	SNP(pos:4887,refallelefreq:0.0,cov:10,G->A)
20170207.A-M4BC2F5-85-983-1_pileup.txt:	SNP(pos:4235,refallelefreq:0.0,cov:14,G->T)
20170207.A-M4BC2F5-85-2659-1_pileup.txt:	SNP(pos:3730,refallelefreq:0.0,cov:14,C->T)
Taes_ArinaLrFor_v3_chr7BL.fasta_50552	length:5000
Number Of SNP mutants: 3
20170207.A-M4BC2F5-85-167-1_pileup.txt:	SNP(pos:3086,refallelefreq:0.0,cov:14,A->G)
20170207.A-M4BC2F5-85-983-1_pileup.txt:	SNP(pos:2770,refallelefreq:0.0,cov:10,T->C)
20170207.A-M4BC2F5-85-2659-1_pileup.txt:	SNP(pos:2385,refallelefreq:0.0,cov:15,C->A);SNP(pos:2395,refallelefreq:0.0,cov:15,A->G)
Taes_ArinaLrFor_v3_chr7BL.fasta_61865	length:5000
Number Of SNP mutants: 3
20170207.A-M4BC2F5-85-167-1_pileup.txt:	SNP(pos:2738,refallelefreq:0.0,cov:10,A->G);SNP(pos:2730,refallelefreq:0.0,cov:8,C->T)
20170207.A-M4BC2F5-85-983-1_pileup.txt:	SNP(pos:2257,refallelefreq:0.0,cov:8,T->C)
20170207.A-M4BC2F5-85-2659-1_pileup.txt:	SNP(pos:3162,refallelefreq:0.0,cov:8,T->C);SNP(pos:1762,refallelefreq:0.0,cov:8,A->G)
Taes_ArinaLrFor_v3_chr7BL.fasta_66830	length:5000
Number Of SNP mutants: 3
20170207.A-M4BC2F5-85-167-1_pileup.txt:	SNP(pos:4157,refallelefreq:0.0,cov:15,T->G);SNP(pos:4006,refallelefreq:0.0,cov:8,A->T);SNP(pos:4140,refallelefreq:0.0,cov:10,G->A)
20170207.A-M4BC2F5-85-983-1_pileup.txt:	SNP(pos:4370,refallelefreq:0.0,cov:9,T->G)
20170207.A-M4BC2F5-85-2659-1_pileup.txt:	SNP(pos:3294,refallelefreq:0.0,cov:9,C->T);SNP(pos:3368,refallelefreq:0.0,cov:10,G->T)
Taes_ArinaLrFor_v3_chr7BL.fasta_69624	length:5000
Number Of SNP mutants: 3
20170207.A-M4BC2F5-85-167-1_pileup.txt:	SNP(pos:2462,refallelefreq:0.0,cov:8,A->G);SNP(pos:2370,refallelefreq:0.0,cov:8,T->C)
20170207.A-M4BC2F5-85-983-1_pileup.txt:	SNP(pos:2632,refallelefreq:0.0,cov:9,A->G)
20170207.A-M4BC2F5-85-2659-1_pileup.txt:	SNP(pos:2752,refallelefreq:0.0,cov:13,T->C)
Taes_ArinaLrFor_v3_chr7BL.fasta_70484	length:5000
Number Of SNP mutants: 3
20170207.A-M4BC2F5-85-167-1_pileup.txt:	SNP(pos:4591,refallelefreq:0.0,cov:8,C->T);SNP(pos:3530,refallelefreq:0.0,cov:10,C->T)
20170207.A-M4BC2F5-85-983-1_pileup.txt:	SNP(pos:817,refallelefreq:0.0,cov:12,A->T)
20170207.A-M4BC2F5-85-2659-1_pileup.txt:	SNP(pos:2250,refallelefreq:0.0,cov:10,G->C);SNP(pos:557,refallelefreq:0.0,cov:9,T->C);SNP(pos:2683,refallelefreq:0.0,cov:25,T->C)
Taes_ArinaLrFor_v3_chr7BL.fasta_76559	length:5000
Number Of SNP mutants: 3
20170207.A-M4BC2F5-85-167-1_pileup.txt:	SNP(pos:3347,refallelefreq:0.0,cov:8,T->C)
20170207.A-M4BC2F5-85-983-1_pileup.txt:	SNP(pos:3945,refallelefreq:0.0,cov:15,A->T)
20170207.A-M4BC2F5-85-2659-1_pileup.txt:	SNP(pos:3912,refallelefreq:0.0,cov:12,A->G)
Taes_ArinaLrFor_v3_chr7BL.fasta_79502	length:5000
Number Of SNP mutants: 3
20170207.A-M4BC2F5-85-167-1_pileup.txt:	SNP(pos:3626,refallelefreq:0.0,cov:8,G->A)
20170207.A-M4BC2F5-85-983-1_pileup.txt:	SNP(pos:3415,refallelefreq:0.0,cov:9,A->T)
20170207.A-M4BC2F5-85-2659-1_pileup.txt:	SNP(pos:4355,refallelefreq:0.0,cov:9,G->T);SNP(pos:3615,refallelefreq:0.0,cov:8,A->G);SNP(pos:4346,refallelefreq:0.0,cov:9,A->G)
Taes_ArinaLrFor_v3_chr7BL.fasta_82338	length:5000
Number Of SNP mutants: 3
20170207.A-M4BC2F5-85-167-1_pileup.txt:	SNP(pos:2904,refallelefreq:0.0,cov:8,A->G)
20170207.A-M4BC2F5-85-983-1_pileup.txt:	SNP(pos:3107,refallelefreq:0.0,cov:15,G->C)
20170207.A-M4BC2F5-85-2659-1_pileup.txt:	SNP(pos:4578,refallelefreq:0.0,cov:13,G->A);SNP(pos:2683,refallelefreq:0.0,cov:16,C->A)
Taes_ArinaLrFor_v3_chr7BL.fasta_82342	length:5000
Number Of SNP mutants: 3
20170207.A-M4BC2F5-85-167-1_pileup.txt:	SNP(pos:230,refallelefreq:0.0,cov:8,G->T);SNP(pos:2719,refallelefreq:0.0,cov:11,T->C);SNP(pos:3643,refallelefreq:0.0,cov:9,C->T);SNP(pos:391,refallelefreq:0.0,cov:10,A->C);SNP(pos:3673,refallelefreq:0.0,cov:8,C->T);SNP(pos:3667,refallelefreq:0.0,cov:8,T->A)
20170207.A-M4BC2F5-85-983-1_pileup.txt:	SNP(pos:3077,refallelefreq:0.0,cov:8,C->T)
20170207.A-M4BC2F5-85-2659-1_pileup.txt:	SNP(pos:2943,refallelefreq:0.0,cov:8,A->G);SNP(pos:169,refallelefreq:0.0,cov:9,G->A);SNP(pos:2265,refallelefreq:0.0,cov:8,C->T);SNP(pos:3106,refallelefreq:0.0,cov:8,C->T);SNP(pos:190,refallelefreq:0.0,cov:12,A->G);SNP(pos:2962,refallelefreq:0.0,cov:9,G->C);SNP(pos:3431,refallelefreq:0.0,cov:11,T->A)
Taes_ArinaLrFor_v3_chr7BL.fasta_82356	length:5000
Number Of SNP mutants: 3
20170207.A-M4BC2F5-85-167-1_pileup.txt:	SNP(pos:1639,refallelefreq:0.0,cov:11,G->A)
20170207.A-M4BC2F5-85-983-1_pileup.txt:	SNP(pos:4366,refallelefreq:0.0,cov:13,A->G)
20170207.A-M4BC2F5-85-2659-1_pileup.txt:	SNP(pos:4418,refallelefreq:0.0,cov:13,T->C)
Taes_ArinaLrFor_v3_chr7BL.fasta_82359	length:5000
Number Of SNP mutants: 3
20170207.A-M4BC2F5-85-167-1_pileup.txt:	SNP(pos:1659,refallelefreq:0.0,cov:27,C->A)
20170207.A-M4BC2F5-85-983-1_pileup.txt:	SNP(pos:2659,refallelefreq:0.0,cov:16,T->C);SNP(pos:496,refallelefreq:0.0,cov:12,T->C)
20170207.A-M4BC2F5-85-2659-1_pileup.txt:	SNP(pos:747,refallelefreq:0.0,cov:9,T->C)
Taes_ArinaLrFor_v3_chr7BL.fasta_82369	length:5000
Number Of SNP mutants: 3
20170207.A-M4BC2F5-85-167-1_pileup.txt:	SNP(pos:3130,refallelefreq:0.0,cov:10,A->G)
20170207.A-M4BC2F5-85-983-1_pileup.txt:	SNP(pos:2597,refallelefreq:0.0,cov:8,T->A)
20170207.A-M4BC2F5-85-2659-1_pileup.txt:	SNP(pos:4838,refallelefreq:0.0,cov:8,T->C)
Taes_ArinaLrFor_v3_chr7BL.fasta_83313	length:5000
Number Of SNP mutants: 3
20170207.A-M4BC2F5-85-167-1_pileup.txt:	SNP(pos:3882,refallelefreq:0.0,cov:10,T->C);SNP(pos:3959,refallelefreq:0.0,cov:8,A->C);SNP(pos:4094,refallelefreq:0.0,cov:9,C->T)
20170207.A-M4BC2F5-85-983-1_pileup.txt:	SNP(pos:3459,refallelefreq:0.0,cov:9,T->C)
20170207.A-M4BC2F5-85-2659-1_pileup.txt:	SNP(pos:3848,refallelefreq:0.0,cov:20,A->T)
