# Supplementary material for: A membrane-bound ankyrin repeat protein confers race-specific leaf rust disease resistance in wheat
Source: Nat Commun. 2021 Feb 11;12:956. doi: 10.1038/s41467-020-20777-x (PMC7878491; doi:10.1038/s41467-020-20777-x)
Supplement: Supplementary file 15 — Supplementary Data 12 [file 41467_2020_20777_MOESM15_ESM.xlsx]

## Sheet: c
Supplementary Data 12 Results of 7000 bp MutChromSeq analysis.
legend
Contig name	Contig length
Number of mutants
Mutant 1 name	SNP positions and base pair change of Mutant 1
Mutant 2 name	SNP positions and base pair change of Mutant 2
Mutant 3 name	SNP positions and base pair change of Mutant 3
Taes_ArinaLrFor_v3_chr7BL.fasta_00102	length:7000
Number Of SNP mutants: 3
20170207.A-M4BC2F5-85-167-1_pileup.txt:	SNP(pos:1672,refallelefreq:0.0,cov:8,C->T)
20170207.A-M4BC2F5-85-983-1_pileup.txt:	SNP(pos:1128,refallelefreq:0.0,cov:8,A->C)
20170207.A-M4BC2F5-85-2659-1_pileup.txt:	SNP(pos:1176,refallelefreq:0.0,cov:8,T->C)
Taes_ArinaLrFor_v3_chr7BL.fasta_00146	length:7000
Number Of SNP mutants: 3
20170207.A-M4BC2F5-85-167-1_pileup.txt:	SNP(pos:1798,refallelefreq:0.0,cov:9,T->A)
20170207.A-M4BC2F5-85-983-1_pileup.txt:	SNP(pos:616,refallelefreq:0.0,cov:14,T->C)
20170207.A-M4BC2F5-85-2659-1_pileup.txt:	SNP(pos:1870,refallelefreq:0.0,cov:9,T->C)
Taes_ArinaLrFor_v3_chr7BL.fasta_03055	length:7000
Number Of SNP mutants: 3
20170207.A-M4BC2F5-85-167-1_pileup.txt:	SNP(pos:2339,refallelefreq:0.0,cov:9,C->G)
20170207.A-M4BC2F5-85-983-1_pileup.txt:	SNP(pos:698,refallelefreq:0.0,cov:9,G->T)
20170207.A-M4BC2F5-85-2659-1_pileup.txt:	SNP(pos:2005,refallelefreq:0.0,cov:8,T->G)
Taes_ArinaLrFor_v3_chr7BL.fasta_03669	length:7000
Number Of SNP mutants: 3
20170207.A-M4BC2F5-85-167-1_pileup.txt:	SNP(pos:4941,refallelefreq:0.0,cov:8,A->G)
20170207.A-M4BC2F5-85-983-1_pileup.txt:	SNP(pos:4851,refallelefreq:0.0,cov:10,G->A);SNP(pos:5235,refallelefreq:0.0,cov:8,C->G);SNP(pos:3555,refallelefreq:0.0,cov:9,A->T);SNP(pos:3453,refallelefreq:0.0,cov:17,G->C)
20170207.A-M4BC2F5-85-2659-1_pileup.txt:	SNP(pos:4523,refallelefreq:0.0,cov:8,G->A);SNP(pos:6073,refallelefreq:0.0,cov:10,A->G)
Taes_ArinaLrFor_v3_chr7BL.fasta_04089	length:7000
Number Of SNP mutants: 3
20170207.A-M4BC2F5-85-167-1_pileup.txt:	SNP(pos:2763,refallelefreq:0.0,cov:10,T->C);SNP(pos:2992,refallelefreq:0.0,cov:12,T->C);SNP(pos:5546,refallelefreq:0.0,cov:9,A->G);SNP(pos:5922,refallelefreq:0.0,cov:14,G->A)
20170207.A-M4BC2F5-85-983-1_pileup.txt:	SNP(pos:3493,refallelefreq:0.0,cov:8,G->T)
20170207.A-M4BC2F5-85-2659-1_pileup.txt:	SNP(pos:3700,refallelefreq:0.0,cov:9,T->C);SNP(pos:2163,refallelefreq:0.0,cov:9,A->G)
Taes_ArinaLrFor_v3_chr7BL.fasta_04132	length:7000
Number Of SNP mutants: 3
20170207.A-M4BC2F5-85-167-1_pileup.txt:	SNP(pos:259,refallelefreq:0.0,cov:9,T->C);SNP(pos:588,refallelefreq:0.0,cov:9,A->G);SNP(pos:587,refallelefreq:0.0,cov:9,T->C);SNP(pos:257,refallelefreq:0.0,cov:9,A->G);SNP(pos:209,refallelefreq:0.0,cov:8,T->C)
20170207.A-M4BC2F5-85-983-1_pileup.txt:	SNP(pos:3278,refallelefreq:0.0,cov:10,A->C)
20170207.A-M4BC2F5-85-2659-1_pileup.txt:	SNP(pos:734,refallelefreq:0.0,cov:10,C->A);SNP(pos:900,refallelefreq:0.0,cov:9,G->A);SNP(pos:6878,refallelefreq:0.0,cov:11,T->C);SNP(pos:6203,refallelefreq:0.0,cov:14,T->G);SNP(pos:6198,refallelefreq:0.0,cov:14,C->T);SNP(pos:6193,refallelefreq:0.0,cov:14,C->T);SNP(pos:953,refallelefreq:0.0,cov:11,A->G)
Taes_ArinaLrFor_v3_chr7BL.fasta_04366	length:7000
Number Of SNP mutants: 3
20170207.A-M4BC2F5-85-167-1_pileup.txt:	SNP(pos:6056,refallelefreq:0.0,cov:8,A->C)
20170207.A-M4BC2F5-85-983-1_pileup.txt:	SNP(pos:5949,refallelefreq:0.0,cov:10,A->G)
20170207.A-M4BC2F5-85-2659-1_pileup.txt:	SNP(pos:6096,refallelefreq:0.0,cov:12,A->G)
Taes_ArinaLrFor_v3_chr7BL.fasta_11965	length:7000
Number Of SNP mutants: 3
20170207.A-M4BC2F5-85-167-1_pileup.txt:	SNP(pos:2586,refallelefreq:0.0,cov:8,A->G)
20170207.A-M4BC2F5-85-983-1_pileup.txt:	SNP(pos:2446,refallelefreq:0.0,cov:9,A->T)
20170207.A-M4BC2F5-85-2659-1_pileup.txt:	SNP(pos:1818,refallelefreq:0.0,cov:22,A->G)
Taes_ArinaLrFor_v3_chr7BL.fasta_20199	length:7000
Number Of SNP mutants: 3
20170207.A-M4BC2F5-85-167-1_pileup.txt:	SNP(pos:3799,refallelefreq:0.0,cov:10,G->C)
20170207.A-M4BC2F5-85-983-1_pileup.txt:	SNP(pos:6259,refallelefreq:0.0,cov:11,T->A)
20170207.A-M4BC2F5-85-2659-1_pileup.txt:	SNP(pos:5974,refallelefreq:0.0,cov:17,A->G)
Taes_ArinaLrFor_v3_chr7BL.fasta_20202	length:7000
Number Of SNP mutants: 3
20170207.A-M4BC2F5-85-167-1_pileup.txt:	SNP(pos:2141,refallelefreq:0.0,cov:9,C->A);SNP(pos:2221,refallelefreq:0.0,cov:8,C->T);SNP(pos:2167,refallelefreq:0.0,cov:9,A->C)
20170207.A-M4BC2F5-85-983-1_pileup.txt:	SNP(pos:3604,refallelefreq:0.0,cov:10,G->C);SNP(pos:3584,refallelefreq:0.0,cov:9,A->C);SNP(pos:3676,refallelefreq:0.0,cov:14,T->C)
20170207.A-M4BC2F5-85-2659-1_pileup.txt:	SNP(pos:3181,refallelefreq:0.0,cov:11,T->G);SNP(pos:3651,refallelefreq:0.0,cov:9,T->G);SNP(pos:921,refallelefreq:0.0,cov:10,A->G);SNP(pos:1191,refallelefreq:0.0,cov:8,T->C);SNP(pos:3573,refallelefreq:0.0,cov:8,A->G)
Taes_ArinaLrFor_v3_chr7BL.fasta_20209	length:7000
Number Of SNP mutants: 3
20170207.A-M4BC2F5-85-167-1_pileup.txt:	SNP(pos:3850,refallelefreq:0.0,cov:8,G->A);SNP(pos:3864,refallelefreq:0.0,cov:8,T->A);SNP(pos:1413,refallelefreq:0.0,cov:8,C->T)
20170207.A-M4BC2F5-85-983-1_pileup.txt:	SNP(pos:5586,refallelefreq:0.0,cov:8,G->A);SNP(pos:3210,refallelefreq:0.0,cov:8,A->G);SNP(pos:3246,refallelefreq:0.0,cov:8,T->G)
20170207.A-M4BC2F5-85-2659-1_pileup.txt:	SNP(pos:3536,refallelefreq:0.0,cov:10,G->A)
Taes_ArinaLrFor_v3_chr7BL.fasta_36109	length:7000
Number Of SNP mutants: 3
20170207.A-M4BC2F5-85-167-1_pileup.txt:	SNP(pos:2086,refallelefreq:0.0,cov:14,A->G);SNP(pos:5793,refallelefreq:0.0,cov:9,A->G);SNP(pos:5769,refallelefreq:0.0,cov:12,T->A)
20170207.A-M4BC2F5-85-983-1_pileup.txt:	SNP(pos:1770,refallelefreq:0.0,cov:10,T->C)
20170207.A-M4BC2F5-85-2659-1_pileup.txt:	SNP(pos:1385,refallelefreq:0.0,cov:15,C->A);SNP(pos:1395,refallelefreq:0.0,cov:15,A->G)
Taes_ArinaLrFor_v3_chr7BL.fasta_44189	length:7000
Number Of SNP mutants: 3
20170207.A-M4BC2F5-85-167-1_pileup.txt:	SNP(pos:6730,refallelefreq:0.0,cov:8,C->T);SNP(pos:6738,refallelefreq:0.0,cov:10,A->G)
20170207.A-M4BC2F5-85-983-1_pileup.txt:	SNP(pos:6257,refallelefreq:0.0,cov:8,T->C)
20170207.A-M4BC2F5-85-2659-1_pileup.txt:	SNP(pos:5762,refallelefreq:0.0,cov:8,A->G)
Taes_ArinaLrFor_v3_chr7BL.fasta_47736	length:7000
Number Of SNP mutants: 3
20170207.A-M4BC2F5-85-167-1_pileup.txt:	SNP(pos:6687,refallelefreq:0.0,cov:19,C->T);SNP(pos:4157,refallelefreq:0.0,cov:15,T->G);SNP(pos:4006,refallelefreq:0.0,cov:8,A->T);SNP(pos:4140,refallelefreq:0.0,cov:10,G->A)
20170207.A-M4BC2F5-85-983-1_pileup.txt:	SNP(pos:4370,refallelefreq:0.0,cov:9,T->G)
20170207.A-M4BC2F5-85-2659-1_pileup.txt:	SNP(pos:3294,refallelefreq:0.0,cov:9,C->T);SNP(pos:3368,refallelefreq:0.0,cov:10,G->T)
Taes_ArinaLrFor_v3_chr7BL.fasta_49732	length:7000
Number Of SNP mutants: 3
20170207.A-M4BC2F5-85-167-1_pileup.txt:	SNP(pos:462,refallelefreq:0.0,cov:8,A->G)
20170207.A-M4BC2F5-85-983-1_pileup.txt:	SNP(pos:632,refallelefreq:0.0,cov:9,A->G)
20170207.A-M4BC2F5-85-2659-1_pileup.txt:	SNP(pos:752,refallelefreq:0.0,cov:13,T->C)
Taes_ArinaLrFor_v3_chr7BL.fasta_50346	length:7000
Number Of SNP mutants: 3
20170207.A-M4BC2F5-85-167-1_pileup.txt:	SNP(pos:4591,refallelefreq:0.0,cov:8,C->T);SNP(pos:3530,refallelefreq:0.0,cov:10,C->T)
20170207.A-M4BC2F5-85-983-1_pileup.txt:	SNP(pos:817,refallelefreq:0.0,cov:12,A->T)
20170207.A-M4BC2F5-85-2659-1_pileup.txt:	SNP(pos:2250,refallelefreq:0.0,cov:10,G->C);SNP(pos:557,refallelefreq:0.0,cov:9,T->C);SNP(pos:2683,refallelefreq:0.0,cov:25,T->C)
Taes_ArinaLrFor_v3_chr7BL.fasta_54685	length:7000
Number Of SNP mutants: 3
20170207.A-M4BC2F5-85-167-1_pileup.txt:	SNP(pos:5347,refallelefreq:0.0,cov:8,T->C)
20170207.A-M4BC2F5-85-983-1_pileup.txt:	SNP(pos:5945,refallelefreq:0.0,cov:15,A->T)
20170207.A-M4BC2F5-85-2659-1_pileup.txt:	SNP(pos:5912,refallelefreq:0.0,cov:12,A->G)
Taes_ArinaLrFor_v3_chr7BL.fasta_56787	length:7000
Number Of SNP mutants: 3
20170207.A-M4BC2F5-85-167-1_pileup.txt:	SNP(pos:6626,refallelefreq:0.0,cov:8,G->A)
20170207.A-M4BC2F5-85-983-1_pileup.txt:	SNP(pos:6415,refallelefreq:0.0,cov:9,A->T)
20170207.A-M4BC2F5-85-2659-1_pileup.txt:	SNP(pos:6615,refallelefreq:0.0,cov:8,A->G)
Taes_ArinaLrFor_v3_chr7BL.fasta_57190	length:7000
Number Of SNP mutants: 3
20170207.A-M4BC2F5-85-167-1_pileup.txt:	SNP(pos:1261,refallelefreq:0.0,cov:8,T->C)
20170207.A-M4BC2F5-85-983-1_pileup.txt:	SNP(pos:3413,refallelefreq:0.0,cov:8,T->C)
20170207.A-M4BC2F5-85-2659-1_pileup.txt:	SNP(pos:3748,refallelefreq:0.0,cov:8,A->G)
Taes_ArinaLrFor_v3_chr7BL.fasta_58809	length:7000
Number Of SNP mutants: 3
20170207.A-M4BC2F5-85-167-1_pileup.txt:	SNP(pos:2079,refallelefreq:0.0,cov:19,G->C);SNP(pos:2024,refallelefreq:0.0,cov:8,A->G)
20170207.A-M4BC2F5-85-983-1_pileup.txt:	SNP(pos:5280,refallelefreq:0.0,cov:9,T->G);SNP(pos:4802,refallelefreq:0.0,cov:9,A->G)
20170207.A-M4BC2F5-85-2659-1_pileup.txt:	SNP(pos:1888,refallelefreq:0.0,cov:8,A->G);SNP(pos:6921,refallelefreq:0.0,cov:10,C->G);SNP(pos:3400,refallelefreq:0.0,cov:9,T->G);SNP(pos:3540,refallelefreq:0.0,cov:13,G->C);SNP(pos:3528,refallelefreq:0.0,cov:9,C->T)
Taes_ArinaLrFor_v3_chr7BL.fasta_58810	length:7000
Number Of SNP mutants: 3
20170207.A-M4BC2F5-85-167-1_pileup.txt:	SNP(pos:547,refallelefreq:0.0,cov:35,G->A);SNP(pos:336,refallelefreq:0.0,cov:11,G->A);SNP(pos:302,refallelefreq:0.0,cov:11,T->C)
20170207.A-M4BC2F5-85-983-1_pileup.txt:	SNP(pos:2237,refallelefreq:0.0,cov:9,G->A)
20170207.A-M4BC2F5-85-2659-1_pileup.txt:	SNP(pos:2506,refallelefreq:0.0,cov:9,C->T);SNP(pos:2111,refallelefreq:0.0,cov:16,A->G)
Taes_ArinaLrFor_v3_chr7BL.fasta_58813	length:7000
Number Of SNP mutants: 3
20170207.A-M4BC2F5-85-167-1_pileup.txt:	SNP(pos:3904,refallelefreq:0.0,cov:8,A->G)
20170207.A-M4BC2F5-85-983-1_pileup.txt:	SNP(pos:4107,refallelefreq:0.0,cov:15,G->C)
20170207.A-M4BC2F5-85-2659-1_pileup.txt:	SNP(pos:5578,refallelefreq:0.0,cov:13,G->A);SNP(pos:3683,refallelefreq:0.0,cov:16,C->A)
Taes_ArinaLrFor_v3_chr7BL.fasta_58814	length:7000
Number Of SNP mutants: 3
20170207.A-M4BC2F5-85-167-1_pileup.txt:	SNP(pos:1016,refallelefreq:0.0,cov:10,G->C)
20170207.A-M4BC2F5-85-983-1_pileup.txt:	SNP(pos:135,refallelefreq:0.0,cov:26,C->G)
20170207.A-M4BC2F5-85-2659-1_pileup.txt:	SNP(pos:1056,refallelefreq:0.0,cov:9,C->G);SNP(pos:3654,refallelefreq:0.0,cov:8,G->C)
Taes_ArinaLrFor_v3_chr7BL.fasta_58816	length:7000
Number Of SNP mutants: 3
20170207.A-M4BC2F5-85-167-1_pileup.txt:	SNP(pos:230,refallelefreq:0.0,cov:8,G->T);SNP(pos:2719,refallelefreq:0.0,cov:11,T->C);SNP(pos:3643,refallelefreq:0.0,cov:9,C->T);SNP(pos:391,refallelefreq:0.0,cov:10,A->C);SNP(pos:3673,refallelefreq:0.0,cov:8,C->T);SNP(pos:3667,refallelefreq:0.0,cov:8,T->A)
20170207.A-M4BC2F5-85-983-1_pileup.txt:	SNP(pos:3077,refallelefreq:0.0,cov:8,C->T)
20170207.A-M4BC2F5-85-2659-1_pileup.txt:	SNP(pos:2943,refallelefreq:0.0,cov:8,A->G);SNP(pos:169,refallelefreq:0.0,cov:9,G->A);SNP(pos:2265,refallelefreq:0.0,cov:8,C->T);SNP(pos:3106,refallelefreq:0.0,cov:8,C->T);SNP(pos:190,refallelefreq:0.0,cov:12,A->G);SNP(pos:2962,refallelefreq:0.0,cov:9,G->C);SNP(pos:3431,refallelefreq:0.0,cov:11,T->A)
Taes_ArinaLrFor_v3_chr7BL.fasta_58817	length:7000
Number Of SNP mutants: 3
20170207.A-M4BC2F5-85-167-1_pileup.txt:	SNP(pos:1989,refallelefreq:0.0,cov:9,T->C);SNP(pos:1988,refallelefreq:0.0,cov:9,T->C);SNP(pos:2540,refallelefreq:0.0,cov:9,T->C)
20170207.A-M4BC2F5-85-983-1_pileup.txt:	SNP(pos:363,refallelefreq:0.0,cov:12,G->A);SNP(pos:358,refallelefreq:0.0,cov:13,T->A);SNP(pos:3964,refallelefreq:0.0,cov:16,T->G)
20170207.A-M4BC2F5-85-2659-1_pileup.txt:	SNP(pos:3729,refallelefreq:0.0,cov:9,T->G)
Taes_ArinaLrFor_v3_chr7BL.fasta_58826	length:7000
Number Of SNP mutants: 3
20170207.A-M4BC2F5-85-167-1_pileup.txt:	SNP(pos:1639,refallelefreq:0.0,cov:11,G->A)
20170207.A-M4BC2F5-85-983-1_pileup.txt:	SNP(pos:4366,refallelefreq:0.0,cov:13,A->G)
20170207.A-M4BC2F5-85-2659-1_pileup.txt:	SNP(pos:4418,refallelefreq:0.0,cov:13,T->C)
Taes_ArinaLrFor_v3_chr7BL.fasta_58828	length:7000
Number Of SNP mutants: 3
20170207.A-M4BC2F5-85-167-1_pileup.txt:	SNP(pos:2659,refallelefreq:0.0,cov:27,C->A)
20170207.A-M4BC2F5-85-983-1_pileup.txt:	SNP(pos:3659,refallelefreq:0.0,cov:16,T->C);SNP(pos:1496,refallelefreq:0.0,cov:12,T->C)
20170207.A-M4BC2F5-85-2659-1_pileup.txt:	SNP(pos:1747,refallelefreq:0.0,cov:9,T->C)
Taes_ArinaLrFor_v3_chr7BL.fasta_58835	length:7000
Number Of SNP mutants: 3
20170207.A-M4BC2F5-85-167-1_pileup.txt:	SNP(pos:5130,refallelefreq:0.0,cov:10,A->G)
20170207.A-M4BC2F5-85-983-1_pileup.txt:	SNP(pos:4597,refallelefreq:0.0,cov:8,T->A)
20170207.A-M4BC2F5-85-2659-1_pileup.txt:	SNP(pos:6838,refallelefreq:0.0,cov:8,T->C)
Taes_ArinaLrFor_v3_chr7BL.fasta_58837	length:7000
Number Of SNP mutants: 3
20170207.A-M4BC2F5-85-167-1_pileup.txt:	SNP(pos:1540,refallelefreq:0.0,cov:10,T->A);SNP(pos:2195,refallelefreq:0.0,cov:11,A->G);SNP(pos:872,refallelefreq:0.0,cov:15,T->C)
20170207.A-M4BC2F5-85-983-1_pileup.txt:	SNP(pos:3661,refallelefreq:0.0,cov:11,T->G);SNP(pos:3702,refallelefreq:0.0,cov:10,T->A)
20170207.A-M4BC2F5-85-2659-1_pileup.txt:	SNP(pos:905,refallelefreq:0.0,cov:8,T->C)
Taes_ArinaLrFor_v3_chr7BL.fasta_59510	length:7000
Number Of SNP mutants: 3
20170207.A-M4BC2F5-85-167-1_pileup.txt:	SNP(pos:959,refallelefreq:0.0,cov:8,A->C);SNP(pos:1094,refallelefreq:0.0,cov:9,C->T);SNP(pos:882,refallelefreq:0.0,cov:10,T->C)
20170207.A-M4BC2F5-85-983-1_pileup.txt:	SNP(pos:459,refallelefreq:0.0,cov:9,T->C)
20170207.A-M4BC2F5-85-2659-1_pileup.txt:	SNP(pos:848,refallelefreq:0.0,cov:20,A->T)
