# Supplementary material for: A membrane-bound ankyrin repeat protein confers race-specific leaf rust disease resistance in wheat
Source: Nat Commun. 2021 Feb 11;12:956. doi: 10.1038/s41467-020-20777-x (PMC7878491; doi:10.1038/s41467-020-20777-x)
Supplement: Supplementary file 16 — Supplementary Data 13 [file 41467_2020_20777_MOESM16_ESM.xlsx]

## Sheet: d
Supplementary Data 13 Results of MutChromSeq analysis.
legend
Contig name	Contig length
Number of mutants
Mutant 1 name	SNP positions and base pair change of Mutant 1
Mutant 2 name	SNP positions and base pair change of Mutant 2
Mutant 3 name	SNP positions and base pair change of Mutant 3
Taes_ArinaLrFor_v3_chr7BL.fasta_03195	length:3000
Number Of SNP mutants: 3
20170207.A-M4BC2F5-85-167-1_pileup.txt:	SNP(pos:890,refallelefreq:0.0,cov:20,G->A);SNP(pos:1366,refallelefreq:0.0,cov:21,G->A)
20170207.A-M4BC2F5-85-983-1_pileup.txt:	SNP(pos:302,refallelefreq:0.0,cov:30,C->T)
20170207.A-M4BC2F5-85-2659-1_pileup.txt:	SNP(pos:2553,refallelefreq:0.0,cov:23,G->A)
Taes_ArinaLrFor_v3_chr7BL.fasta_137222	length:3000
Number Of SNP mutants: 3
20170207.A-M4BC2F5-85-167-1_pileup.txt:	SNP(pos:547,refallelefreq:0.0,cov:35,G->A);SNP(pos:336,refallelefreq:0.0,cov:11,G->A);SNP(pos:302,refallelefreq:0.0,cov:11,T->C)
20170207.A-M4BC2F5-85-983-1_pileup.txt:	SNP(pos:2237,refallelefreq:0.0,cov:9,G->A)
20170207.A-M4BC2F5-85-2659-1_pileup.txt:	SNP(pos:2506,refallelefreq:0.0,cov:9,C->T);SNP(pos:2111,refallelefreq:0.0,cov:16,A->G)
Taes_ArinaLrFor_v3_chr7BL.fasta_47154	length:3000
Number Of SNP mutants: 3
20170207.A-M4BC2F5-85-167-1_pileup.txt:	SNP(pos:850,refallelefreq:0.0,cov:8,G->A);SNP(pos:864,refallelefreq:0.0,cov:8,T->A)
20170207.A-M4BC2F5-85-983-1_pileup.txt:	SNP(pos:210,refallelefreq:0.0,cov:8,A->G);SNP(pos:246,refallelefreq:0.0,cov:8,T->G);SNP(pos:2586,refallelefreq:0.0,cov:8,G->A)
20170207.A-M4BC2F5-85-2659-1_pileup.txt:	SNP(pos:536,refallelefreq:0.0,cov:10,G->A)
# selected 3k contigs which show C > T and G > A EMS induced mutations
# Used in blastn searches against high confidence genes of IWGSC Reference Sequence v 1.0
# Identified genes were annotated manually using dotplot of the identfied CDS against the contig seqeunece
# Contig 137222 no significant hit
# Contig 47154 no significant hit
# Contig 03195 over 900 bp blastn hit to a gene, only candidate contig with mutation in CDS of a gene
Taes_ArinaLrFor_v3_chr7BL.fasta_03195
> TraesCS5B01G352800.1 Bradi5g27320: 28130382-28127725 Ankyrin
ACTIVITY:, transcription regulator, ion channel, catalytic,
protein dimerization BINDING: cytoskeletal protein, DNA AT4G03500:
ankyrin repeat family protein
Length=1725
Score = 823 bits (912), Expect = 0.0
Identities = 752/953 (79%), Gaps = 41/953 (4%)
Strand=Plus/Minus
Taes_ArinaLrFor_v3_chr7BL.fasta_137222
> TraesCS3D01G202000.1 Bradi2g13740: 12329293-12327861 Pectin lyase
fold/virulence, factor ACTIVITY: polygalacturonase, galacturan
1,4-alpha-galacturonidase BINDING: IgE AT1G43100: glycoside
hydrolase family 28, protein , polygalacturonase (pectinase)
family protein
Length=1284
Score = 64.4 bits (70), Expect = 2e-08
Identities = 37/38 (97%), Gaps = 0/38 (0%)
Strand=Plus/Plus
Taes_ArinaLrFor_v3_chr7BL.fasta_47154
> TraesCS1B01G470600.1 Bradi2g36180: 36611574-36618053 Leucine-rich
repeat,, cysteine-containing subtype ACTIVITY: hydrolase,
acting on ester bonds BINDING: integrin, ATP AT3G14470: disease
resistance protein (NBS-LRR, class), putative
Length=4308
Score = 288 bits (318), Expect = 8e-76
Identities = 190/209 (91%), Gaps = 1/209 (0%)
Strand=Plus/Plus
